# Supplementary material for: Role and Diagnostic Performance of Host Epigenome in Respiratory Morbidity after RSV Infection: The EPIRESVi Study
Source: Front Immunol. 2022 May 10;13:875691. doi: 10.3389/fimmu.2022.875691 (PMC9128527; doi:10.3389/fimmu.2022.875691)
Supplement: Supplementary file 4 [file Table_1.xlsx]

## Sheet: Sheet1
Table S1: Clinical characteristics of the full cohort of patients
	CR-RSV (n = 32)	RW/AS-RSV (n = 45)	P-value
Demographic variables
Sex Male	20 (62.5%)	30 (66.7%)	0.809
Age in months (mean [SD])*	7.20 [5.16]	5.76 [3.57]	<0.001
Ethnicity			0.188
Western Europe	28 (87.5%)	41 (91.1%)	-
Southern Europe	2 (6.2%)	1 (2.2%)	-
Southern America	1 (3.1%)	0	-
Roma	0	3 (6.7%)	-
Other	1 (3.1%)	0	-
RSV infection	32 (100%)	45 (100%)	1000
Past medical history prior to RSV-A
Premature	4 (12.5%)	4 (8.9%)	0.712
Atopic Dermatitis	2 (6.2%)	14 (31.1%)	0.009
Alimentary allergies	1 (3.1%)	5 (11.1%)	0.391
Stational allergies	0	3 (6.7%)	0.262
Asthma	0	0	1000
Admissions prior to RSV	11 (34.4%)	13 (28.8%)	0.419
Annual bronchitis prior the RSV-A	3 (9.4%)	22 (48.58%)	0.003
Family history
Asthma	5 (15.6%)	15 (33.3%)	0.089
Respiratory problems	7 (21.9%)	17 (37.8%)	0.102
Clinical characteristics of the RSV-H
Respiratory distress			0.045
Mild	10 (31.2%)	4 (8.9%)
Moderate	17 (53.1%)	34 (75.6%)
Severe	5 (15.6%)	7 (15.6%)
Oxygen requirement	26 (81.2%)	28 (62.2%)	0.081
Respiratory support			0.175
Non-invasive	4 (12.5%)	8 (17.8%)
Mechanical	2 (6.2%)	0
Diagnosis			0.039
Bronchiolitis	28 (87.5%)	35 (77.8%)
Bronchospasm	0	1 (2.2%)
Pneumonia	3 (9.4%)	2 (4.4%)
Other	0	7 (15.6%)
Bacterial superinfection suspected	23 (71.9%)	13 (28.9%)	<0.001
Follow-up 3 years
Hospital admission	7 (21.9%)	15 (33.3%)	0.776
Additional episodes of bronchiolitis	7 (21.9%)	42 (93.4%)	<0.001
