# Supplementary material for: Role and Diagnostic Performance of Host Epigenome in Respiratory Morbidity after RSV Infection: The EPIRESVi Study
Source: Front Immunol. 2022 May 10;13:875691. doi: 10.3389/fimmu.2022.875691 (PMC9128527; doi:10.3389/fimmu.2022.875691)
Supplement: Supplementary file 5 [file Table_2.xlsx]

## Sheet: SupplementaryTable1
Table S2: Differentially Methylated Positions between complete recovered (CR) RSV cases and recurrent wheezing/asthma (RW/AS) RSV cases
CpG_ID	chr	pos	strand	Name	AddressA	AddressB	ProbeSeqA	ProbeSeqB	Type	NextBase	Color	Probe_rs	Probe_maf	CpG_rs	CpG_maf	SBE_rs	SBE_maf	Islands_Name	Relation_to_Island	Forward_Sequence	SourceSeq	UCSC_RefGene_Name	UCSC_RefGene_Accession	UCSC_RefGene_Group	Phantom5_Enhancers	DMR	X450k_Enhancer	HMM_Island	Regulatory_Feature_Name	Regulatory_Feature_Group	GencodeBasicV12_NAME	GencodeBasicV12_Accession	GencodeBasicV12_Group	GencodeCompV12_NAME	GencodeCompV12_Accession	GencodeCompV12_Group	DNase_Hypersensitivity_NAME	DNase_Hypersensitivity_Evidence_Count	OpenChromatin_NAME	OpenChromatin_Evidence_Count	TFBS_NAME	TFBS_Evidence_Count	Methyl27_Loci	Methyl450_Loci	Random_Loci	logFC	AveExpr	t	P.Value
cg00001364	chr1	214170376	-	cg00001364	42648572		ACCAATTTAATATAAATCRCTTATATAATAAACACCTAAAAACAAAACRC		II			NA	NA	NA	NA	NA	NA		OpenSea	GCCTACTATGAGCCAGTTTGATATGGATCGCTTATGTGATGAGCACCTGAGAGCAAAGCG[CG]CCCGGGTTGAGAATATAATTCGGGGTATGAGCCATTCCCCCAGTGTGGCATTAAGGGGCA	CCAGTTTGATATGGATCGCTTATGTGATGAGCACCTGAGAGCAAAGCGCG	PROX1	NM_002763	Body		CDMR		1:212236997-212238160			PROX1;PROX1	ENST00000541470.1;ENST00000261454.4	5'UTR;1stExon	PROX1;PROX1	ENST00000541470.1;ENST00000261454.4	5'UTR;1stExon								TRUE		0.185441	1.32905	4.61522	1.92834e-05
cg00005164	chr19	35511522	-	cg00005164	82691100		TAAAAAATTAACCAAACATAATAAAAATTTCAATAAACCATAATCACACC		II			NA	NA	NA	NA	NA	NA	chr19:35512589-35512809	N_Shore	AAAAAACAAGTTAAAAAATTAGCCAGACATGGTGGAGATTTCAGTGAGCCATGATCACAC[CG]TTGCACTTCAGCCTGGGCGACAGAGCAAGACCCTGTCTCAAAAAAAAAAAAAAAAAAAAA	CGGTGTGATCATGGCTCACTGAAATCTCCACCATGTCTGGCTAATTTTTT	GRAMD1A;GRAMD1A	NM_020895;NM_001136199	Body;Body																				TRUE		0.30024	0.649236	5.7193	3.00606e-07
cg00005434	chr1	74664456	-	cg00005434	97745179		CTATCTACTTCACRCTTTACATTACRTTCATCTACTTCTATAATATAACC		II			NA	NA	NA	NA	NA	NA	chr1:74663826-74664035	S_Shore	ATGCCAGCCCCCTATCTACTTCACGCTTTACATTACGTTCATCTACTTCTGTAATGTAAC[CG]TTTGTTGAGGGAGTAACAGAACATGGAGGAATTATGGATTAAAAATTAAAAGGAAGAAAT	CGGTTACATTACAGAAGTAGATGAACGTAATGTAAAGCGTGAAGTAGATA	FPGT;FPGT;FPGT;LRRIQ3;FPGT-TNNI3K;FPGT-TNNI3K	NM_001199329;NM_001199328;NM_003838;NM_001105659;NM_001199327;NM_001112808	Body;Body;Body;TSS1500;Body;Body			TRUE		1:74663148-74664527	Promoter_Associated	LRRIQ3;LRRIQ3;LRRIQ3;LRRIQ3	ENST00000388972.3;ENST00000370911.3;ENST00000370909.2;ENST00000354431.4	TSS1500;TSS1500;TSS1500;TSS1500	LRRIQ3;LRRIQ3;LRRIQ3;LRRIQ3;FPGT-TNNI3K	ENST00000388972.3;ENST00000370911.3;ENST00000370909.2;ENST00000354431.4;ENST00000533006.1	TSS1500;TSS1500;TSS1500;TSS1500;5'UTR					chr1:74663054-74665024	6				-0.697401	-1.71761	-4.85771	7.95344e-06
cg00008810	chr1	53924763	-	cg00008810	61650951		AACTACATTCCTCCCRAATTTTAAATTTATAAACCRTTAAATATCACTCC		II			NA	NA	NA	NA	NA	NA	chr1:53925191-53926228	N_Shore	TCTACACCGAGAGCTACATTCCTCCCGAGTTTTAAATTTGTGGACCGTTGAATATCACTC[CG]CCTTTCATAAAGTTACAAATACCTTCCGTCGGTGGCGGGAACAGAGTTTGGAAAATTACA	GCTACATTCCTCCCGAGTTTTAAATTTGTGGACCGTTGAATATCACTCCG	DMRTB1	NM_033067	TSS1500							DMRTB1;DMRTB1;DMRTB1	ENST00000371445.3;ENST00000431335.2;ENST00000463126.1	TSS1500;TSS1500;TSS1500	DMRTB1;DMRTB1;DMRTB1	ENST00000371445.3;ENST00000431335.2;ENST00000463126.1	TSS1500;TSS1500;TSS1500								TRUE		0.229266	2.11089	4.55716	2.37706e-05
cg00021237	chr8	67525849	+	cg00021237	5726251	92630396	AATTCACTCACCCTAAAAATTTTAAAACAACTAAACTTCTCCACCACCCA	GATTCGCTCACCCTAAAAATTTTAAAACAACTAAACTTCTCCACCGCCCG	I	C	Grn	NA	NA	NA	NA	NA	NA	chr8:67524607-67526059	Island	GCGAGTTCCTGCGCTCGCCGAGGAGTGGGTCCGGAAGCGGCGCCGGAGCGGGTCCGGAAG[CG]GGCGGTGGAGAAGTCCAGTTGCCCCAAAATTCTTAGGGTGAGCGAACCGAGTTTCTGGCG	CGGGCGGTGGAGAAGTCCAGTTGCCCCAAAATTCTTAGGGTGAGCGAACC	MYBL1;MYBL1	NM_001080416;NM_001144755	TSS1500;TSS1500				8:67687200-67688548	8:67525019-67526496	Promoter_Associated	MYBL1;MYBL1;MYBL1	ENST00000524176.2;ENST00000522677.2;ENST00000517885.1	TSS1500;TSS1500;TSS1500	MYBL1;MYBL1;MYBL1;MYBL1;MYBL1	ENST00000523304.1;ENST00000518079.1;ENST00000524176.2;ENST00000522677.2;ENST00000517885.1	1stExon;TSS1500;TSS1500;TSS1500;TSS1500			chr8:67524562-67526627	6	chr8:67524270-67526984	6		TRUE		0.702298	-2.59734	4.67394	1.55881e-05
cg00029597	chr7	129209377	+	cg00029597	82709931		ACAATAATACTATCAAAACTCACTATAACTTCAACTTCRTAAACTCAAAC		II			rs186407400	0.0105	NA	NA	NA	NA		OpenSea	ATGCCTAATAGTGGCACGTGCCTGTAGTCCTAGATACTCAGGAGGCTGAGGTGGAAGGAT[CG]CTTGAGCCCACGAAGTTGAAGCTACAGTGAGCCCTGATAGCACCACTGCACTCCAGCCTG	CGCTTGAGCCCACGAAGTTGAAGCTACAGTGAGCCCTGATAGCACCACTG																				chr7:129209200-129210087	6				0.199383	0.0826967	4.34372	5.0775e-05
cg00033396	chr10	48208808	+	cg00033396	94602421	72695563	TAATAAAATCTCATCTCCACTAAAAAAAAATCACAAAAATTAACCAAACA	TAATAAAATCTCGTCTCCACTAAAAAAAAATCACAAAAATTAACCGAACG	I	T	Red	rs186207665	0.0234	NA	NA	NA	NA		OpenSea	TTCAAGGGATTCTCCTGCCTCAGCCTCCCGAGTAGCTGGGATTACAGGCGCCTGCCACCA[CG]CCCGGCTAATTTTTGTGATTTTTTTTTAGTGGAGACGAGATTTCACTATGTAGGCGAAGC	CGCCCGGCTAATTTTTGTGATTTTTTTTTAGTGGAGACGAGATTTCACTA										AGAP9	ENST00000354954.3	TSS1500	AGAP9	ENST00000354954.3	TSS1500										0.162699	0.975058	4.8533	8.08395e-06
cg00039593	chr5	15774448	-	cg00039593	50763293		AATAATCCAAAATAACTTTCTCCTCTCAATACTCTTAACTTAATCTACAC		II			NA	NA	NA	NA	NA	NA		OpenSea	GGGTCTACCGGGATAATCCAAAATAACTTTCTCCTCTCAATACTCTTAACTTGATCTACA[CG]TTCCATTTTACCAGGGGAAGAAGCATATTCCCAAGTTTCAGGAATTCAGACATAGACATC	CGTGTAGATCAAGTTAAGAGTATTGAGAGGAGAAAGTTATTTTGGATTAT	FBXL7;FBXL7	NM_012304;NM_001278317	Body;5'UTR							FBXL7	ENST00000510662.1	5'UTR	FBXL7	ENST00000510662.1	5'UTR					chr5:15774313-15775653	6				-0.217782	0.951922	-4.67318	1.56313e-05
cg00044440	chr5	138671449	+	cg00044440	54617951		AACAAACTCTTCCATTTAAATCTCAAAAACCAAATAACCAATAAAAAACC		II			NA	NA	NA	NA	NA	NA		OpenSea	TCAAAAACAGGACCAATTTCAGTTGGCTCAACTTTGACAGGGTTGTTAAATCAGAAGTAG[CG]GCTTCTCATTGGCCATTTGGCTTTTGAGATTTAAATGGAAGAGTTTGTTTTCGTACATAA	CGGCTTCTCATTGGCCATTTGGCTTTTGAGATTTAAATGGAAGAGTTTGT																chr5:138671245-138671930	3								0.658648	0.490479	6.99812	1.83602e-09
cg00045439	chr4	107238125	-	cg00045439	14774591		TTTATTCATTAAACRAATAATTATTAAACRCCCACTCTATTCCAAACACC		II			NA	NA	NA	NA	NA	NA		OpenSea	GAAGACAGGAATTTATTCATTGAGCGAATAGTTATTAAGCGCCCACTCTATTCCAGACAC[CG]TTCTAGGCATTAGGTGAACAGCAGTGAACAAAACAGACGGAAATCTGTGTCTACTTGTAG	CGGTGTCTGGAATAGAGTGGGCGCTTAATAACTATTCGCTCAATGAATAA	AIMP1;TBCK;AIMP1;TBCK;AIMP1;TBCK;TBCK	NM_004757;NM_001163437;NM_001142416;NM_033115;NM_001142415;NM_001163435;NM_001163436	5'UTR;TSS1500;Body;TSS1500;5'UTR;TSS1500;TSS1500					4:107236947-107238254	Unclassified	AIMP1;AIMP1;AIMP1;TBCK;TBCK;TBCK;TBCK;TBCK	ENST00000442366.1;ENST00000432345.2;ENST00000358008.3;ENST00000394706.3;ENST00000361687.4;ENST00000394708.2;ENST00000432496.2;ENST00000273980.4	5'UTR;5'UTR;5'UTR;TSS1500;TSS1500;TSS1500;TSS1500;5'UTR	AIMP1;AIMP1;AIMP1;AIMP1;TBCK;TBCK;TBCK;TBCK;TBCK;TBCK;TBCK	ENST00000510207.1;ENST00000442366.1;ENST00000432345.2;ENST00000358008.3;ENST00000394706.3;ENST00000467183.2;ENST00000361687.4;ENST00000507696.1;ENST00000394708.2;ENST00000432496.2;ENST00000273980.4	5'UTR;5'UTR;5'UTR;5'UTR;TSS1500;TSS1500;TSS1500;TSS1500;TSS1500;TSS1500;5'UTR			chr4:107236543-107238669	6	chr4:107233623-107240566	6		TRUE		-0.241823	-3.84969	-4.93508	5.97292e-06
cg00047843	chr12	83321412	+	cg00047843	36691846		TAAAATAAAACAACATAAAATCTACCATATCAATTAACTCTTCCTTTCAC		II			NA	NA	NA	NA	NA	NA		OpenSea	AAGAGTTCTATTATGGATAAAATGCTATCAAATAACATCACCTGTTACAGACAAGTATTT[CG]TGAAAGGAAGAGTTAATTGATATGGCAGACTTTATGTTGTCTTATTTTAAGAAATTGTCA	CGTGAAAGGAAGAGTTAATTGATATGGCAGACTTTATGTTGTCTTATTTT	TMTC2	NM_152588	Body			TRUE							TMTC2	ENST00000551915.1	5'UTR								TRUE		0.282531	-0.509193	5.16349	2.53966e-06
cg00052433	chr16	87447278	+	cg00052433	9722895	12664269	ACCCTCAATCTCAACAATTTAATTTTCATCCTCCCCTCTCAAAAAAAACA	ACCCTCAATCTCAACGATTTAATTTTCATCCTCCCCTCTCAAAAAAAACG	I	A	Red	NA	NA	NA	NA	NA	NA	chr16:87447699-87448131	N_Shore	CTATTGTGAAGAAAACCCGGCTCCTCTTGTGAGACAACGGAGCAAGCGCGCCAGGTGTCC[CG]CCCTTTCTGAGAGGGGAGGATGAAAACCAAATCGCTGAGACTGAGGGTCCCCCAAAGCAG	CGCCCTTTCTGAGAGGGGAGGATGAAAACCAAATCGCTGAGACTGAGGGT	ZCCHC14	NM_015144	Body				16:86004713-86004980									chr16:87447205-87447555	3						TRUE		-0.192407	1.89666	-4.62986	1.82893e-05
cg00052482	chr1	151226139	-	cg00052482	83767272	86600349	CTTTTCCAAACTCTATACTAAACTTAAAAAATTATAAAAATTAAAACACA	CTTTTCCGAACTCTATACTAAACTTAAAAAATTATAAAAATTAAAACACG	I	T	Red	NA	NA	NA	NA	NA	NA		OpenSea	GAGTTGTCAAATCTTTTCCGGGCTCTGTACTGGGCTTAGGGAATTGTAAAGATTAAGACA[CG]TTGCCGGCCAGGTGTGGTGGCTCACGCCTGTAATCCCAGCACTTTGGGAAGCTGAGGTGG	CGTGTCTTAATCTTTACAATTCCCTAAGCCCAGTACAGAGCCCGGAAAAG	PSMD4	NM_002810	TSS1500							PSMD4;PSMD4	ENST00000368884.3;ENST00000368881.4	TSS1500;TSS1500	PSMD4;PSMD4;PSMD4;PSMD4;PSMD4	ENST00000368884.3;ENST00000368881.4;ENST00000461434.1;ENST00000462970.1;ENST00000476855.1	TSS1500;TSS1500;TSS1500;TSS1500;TSS1500								TRUE		-0.218369	1.28008	-4.80239	9.75002e-06
cg00056034	chr8	129091092	-	cg00056034	11754532		ACCAATATTAACAAAATCTCACTTTATTACCTAAACTACCATACAATAAC		II			NA	NA	NA	NA	NA	NA		OpenSea	TGTCCGTTTATACCAGTGTTGACAGGGTCTCACTTTGTTGCCTAGGCTGCCATGCAGTGG[CG]CAAACATGGCTCACTGCAGCCTCGACGTCCTGGGCTCAAGCAATTCTCCCACCTCAGCAC	CGCCACTGCATGGCAGCCTAGGCAACAAAGTGAGACCCTGTCAACACTGG	PVT1	NR_003367	Body							PVT1	ENST00000513868.2	5'UTR	PVT1;PVT1;PVT1;PVT1	ENST00000521600.1;ENST00000522875.1;ENST00000523190.1;ENST00000513868.2	5'UTR;5'UTR;5'UTR;5'UTR			chr8:129088744-129091219	6						0.299645	0.781416	5.40376	1.01814e-06
cg00061114	chr2	55593115	+	cg00061114	5689134		AACTTTCTCATACTCTAAAACTAACCTATTCAATACAATAACCACTAACC		II			NA	NA	NA	NA	NA	NA		OpenSea	CAACTGGGAAACTGAAATTTTAATTTAATTGTAATTAATTTTAATTTAAATAGCCACATG[CG]GCTAGTGGCTACTGTATTGAATAGGCCAGCTCCAGAGCATGAGAAAGTCTGGTGTTAAAA	CGGCTAGTGGCTACTGTATTGAATAGGCCAGCTCCAGAGCATGAGAAAGT	CCDC88A;CCDC88A;CCDC88A	NM_018084;NM_001135597;NM_001254943	Body;Body;Body																						0.279615	0.01354	4.44409	3.56061e-05
cg00063284	chr11	72446697	-	cg00063284	65617196		AAAACAAAAACTAAACACCTACTATATACAAACCAAACACTATACTAAAC		II			rs80300075	0.077691	NA	NA	NA	NA		OpenSea	GCTCAAAAACAAAAGCAAAAACTGAGCACCTGCTATATACAGGCCAGGCACTGTACTAAG[CG]TTTAACACAGATTGATAGATGACGGTCCCAGCAACCCCACTGGAATGACCAGGTCTGGGA	CGCTTAGTACAGTGCCTGGCCTGTATATAGCAGGTGCTCAGTTTTTGCTT	ARAP1	NM_001040118	5'UTR							ARAP1;ARAP1	ENST00000393609.3;ENST00000359373.5	5'UTR;5'UTR	ARAP1;ARAP1	ENST00000393609.3;ENST00000359373.5	5'UTR;5'UTR	chr11:72446680-72447070	3								0.198523	-0.0485883	5.64609	3.99662e-07
cg00067858	chr11	31067518	+	cg00067858	82725349		ACAAACACACACACATAAATACATACATAACTAATAACATCTAAATAAAC		II			NA	NA	NA	NA	NA	NA		OpenSea	GGTAATATCTTACACAAATACGGTACAATGTTAAGAAATTCACACTGGTACAATCCATAG[CG]CTTATTTAGATGTCACTAGTTATGCATGCACTCATGTGTGTGTGTTTGCATGTGTGTGTA	CAAACACACACACATGAGTGCATGCATAACTAGTGACATCTAAATAAGCG													DCDC5;DCDC1	ENST00000437348.1;ENST00000342355.4	5'UTR;3'UTR					chr11:31066792-31067537	6				0.28041	1.42337	4.47145	3.23035e-05
cg00076936	chr20	35503983	+	cg00076936	39665887		AACATACCTAAACTAAAAAAACAATCTAACCCAATACAATAACTCATACC		II			NA	NA	NA	NA	NA	NA		OpenSea	TCTCAAATTCCTGGACTCAAGTGATACGGCTCCCTCAGCCTCCCAAAGTGCTGGGCTTAC[CG]GCATGAGCCACTGCACTGGGCCAGATTGTTCTTTCAGTCTAGGCATGCCCCCTTCTAGCT	CGGCATGAGCCACTGCACTGGGCCAGATTGTTCTTTCAGTCTAGGCATGC	C20orf118	NM_080628	TSS1500							C20orf118	ENST00000217320.3	TSS1500	C20orf118	ENST00000217320.3	TSS1500			chr20:35503980-35505423	6				TRUE		0.249245	0.302859	5.33781	1.31025e-06
cg00081666	chr6	83777345	-	cg00081666	11635154	13730541	AACACTATAACAACAACTAACACCAAAAAACAAAAAACCAATCAAAAACA	AACGCTATAACAACAACTAACGCCGAAAAACAAAAAACCGATCGAAAACG	I	A	Red	rs73481076	0.011436	NA	NA	NA	NA	chr6:83777271-83777690	Island	AGTCCACTTGAGGGCGCTGTGGCAACAGCTAGCGCCGGGAGGCAGGAAGCCGATCGGGGG[CG]GGGATCGAAGGCCTCAGACGTCGACGCCGGCGTGGGCGCGAGCACGGTGCACTCTGGGAG	CGCCCCCGATCGGCTTCCTGCCTCCCGGCGCTAGCTGTTGCCACAGCGCC	DOPEY1	NM_015018	TSS200				6:83833991-83834706	6:83776787-83778434	Promoter_Associated	DOPEY1;DOPEY1	ENST00000237163.5;ENST00000536812.1	TSS200;TSS200	DOPEY1;DOPEY1	ENST00000237163.5;ENST00000536812.1	TSS200;TSS200	chr6:83777205-83777475	3						TRUE		-0.306607	-3.76276	-4.39221	4.27954e-05
cg00093522	chr1	2252019	-	cg00093522	51809591		CTACACAAACCCCAAATAAACAAAATAAAACCAAAAACCAAAACAAATAC		II			rs11806567	0.25365	NA	NA	NA	NA	chr1:2253723-2254758	N_Shore	GACCAGCCAAGCTGCACAGGCCCCAGGTGGGCAGGGTGAAGCCAGGGGCCAGGGCAGGTG[CG]GTGGGGCCAGGAGGCAGGGTCTCTGCAGTGGCCGCCTTCTGTGCTGACCGAGTGGCTGGC	TGCACAGGCCCCAGGTGGGCAGGGTGAAGCCAGGGGCCAGGGCAGGTGCG								1:2251937-2252152	Unclassified_Cell_type_specific									chr1:2228722-2256596	6				TRUE		0.188518	1.38744	5.13466	2.83135e-06
cg00094875	chr19	52597141	-	cg00094875	59754986		AACATACCTTATAAACCTAATATAATAACTCACATCTATAATTCCAATAC		II			NA	NA	NA	NA	NA	NA	chr19:52598480-52599238	N_Shore	GCTTCTGCGAAGACATACCTTGTAGGCCTAGTGTGGTGGCTCACATCTGTAATTCCAGTG[CG]TTGAGAGGCTGAGGTGGAAAGACTGCTTGAGGCCAGGAAGTAGAAGCTGCAGTGAGCCGA	CGCACTGGAATTACAGATGTGAGCCACCACACTAGGCCTACAAGGTATGT	ZNF841	NM_001136499	5'UTR							ZNF841;ZNF841	ENST00000426391.2;ENST00000389534.4	5'UTR;5'UTR	ZNF841;ZNF841	ENST00000426391.2;ENST00000389534.4	5'UTR;5'UTR	chr19:52597005-52597395	3								0.303762	-0.384148	5.09871	3.24145e-06
cg00101622	chr8	131465222	+	cg00101622	97722453		CCCTAAACTATTACTAAAACACCAAAATTTCRATATAAATCCTACTACTC		II			rs871308	0.217784	NA	NA	NA	NA		OpenSea	CACCTGATTGAAGCCTTCTTCCTTGACAGTACTCATCTCAGTCATTGACTTTCTATGTGG[CG]AGCAGCAGGACCTACACCGAAACCCTGGTGTTTCAGTAACAGTTCAGGGTGGAAACAACC	CCTGAACTGTTACTGAAACACCAGGGTTTCGGTGTAGGTCCTGCTGCTCG																chr8:131465040-131465310	3								0.205384	-0.0418198	4.30536	5.80922e-05
cg00102726	chr21	46897181	-	cg00102726	95715530		ATTCTATCTCCCTATTACCTTTACCTAAAAACTAAAACTCAAAAAAATAC		II			NA	NA	NA	NA	NA	NA	chr21:46897841-46898158	N_Shore	GTTGATTTTAAATTCTGTCTCCCTGTTGCCTTTGCCTGGGAGCTGGAGCTCAGGGGAGTG[CG]GCCTGAGGCTGGGGATCTGACAGTGTCCAGCCGGGCTCCAGGACTGAAAGCGTTTGGGCT	TTCTGTCTCCCTGTTGCCTTTGCCTGGGAGCTGGAGCTCAGGGGAGTGCG	COL18A1;COL18A1;COL18A1	NM_130444;NM_030582;NM_130445	Body;Body;Body															chr21:46896345-46904903	6				TRUE		0.32949	1.53401	5.01636	4.41306e-06
cg00108459	chr10	71123414	+	cg00108459	11628273		TAATTCCCTTCATCTCTAAAATATAACCAAAACCAAACATAATAACTCAC		II			NA	NA	NA	NA	NA	NA		OpenSea	CAAACTCCTGGGCTCAAGTGATCCTCCTGCCTTGGCCTCCCAAAGTATTGGGATTACAGA[CG]TGAGCCACCATGCCTGGCCCTGGTTATATTTTAGAGATGAAGGGAATTATTAGAGAGATC	CGTGAGCCACCATGCCTGGCCCTGGTTATATTTTAGAGATGAAGGGAATT	HK1;HK1;HK1;HK1;HK1	NM_033497;NM_033498;NM_033500;NM_033496;NM_000188	Body;Body;Body;Body;Body			TRUE				AC016821.1;HK1	ENST00000408847.1;ENST00000494253.1	TSS200;5'UTR	HK1;AC016821.1;HK1;HK1	ENST00000467704.1;ENST00000408847.1;ENST00000493591.1;ENST00000494253.1	TSS1500;TSS200;5'UTR;5'UTR										0.285122	0.0011457	5.62498	4.33803e-07
cg00115167	chr14	21397486	+	cg00115167	49724214		AACCTACAAAACTAAAAACTAAATTAACCTCCTTTCTTTATAAATTACCC		II			NA	NA	NA	NA	NA	NA		OpenSea	ATGAGAAGTTTGCCCCTGTATTAGTTCTTTCTCACATTGTTACAAAGAAACACCTGAAAC[CG]GGTAATTTATAAAGAAAGGAGGTTAATCTAGCTCTCAGTTCTGCAGGCTTTACAGAAAGC	CGGGTAATTTATAAAGAAAGGAGGTTAATCTAGCTCTCAGTTCTGCAGGC										RP11-219E7.4;RP11-84C10.3	ENST00000553534.1;ENST00000555642.1	3'UTR;TSS1500	RP11-219E7.4;RP11-84C10.3	ENST00000553534.1;ENST00000555642.1	3'UTR;TSS1500										0.337306	-1.03163	6.98735	1.9178e-09
cg00130640	chr6	5627266	+	cg00130640	86724575		AACACATTACTCATACATTTATAATAATACRATATAAACAAACCTACTAC		II			NA	NA	NA	NA	NA	NA		OpenSea	GTAACACAATGTTAAGTACAGTATCTGAACATATCTAAACATACTTCATAAAAGTGGCAG[CG]TAGTAGGTTTGTTCACACCGCATCACCACAAATGCATGAGTAATGTGTTGCTCTGTGACT	ACACATTACTCATGCATTTGTGGTGATGCGGTGTGAACAAACCTACTACG	FARS2	NM_006567	Body															chr6:5626897-5627856	6						0.20589	-0.943891	4.70972	1.36852e-05
cg00132108	chr5	36690657	+	cg00132108	16731186		CCAAATAAAATCTCTAAAAAAAAATACCCCAACTCCCTTTAAAACTCCCC		II			rs79980596	0.011295	NA	NA	NA	NA	chr5:36690207-36690658	Island	GGGAGCGAGCCTCATAGTGGCCACCAGGGGGAATGCGGAGCTCACCTTGGGCCGCTTCCG[CG]GGGAGCTCTAAAGGGAGCTGGGGCACTTCCTCTTAGAGATCTCACTTGGGTAACATCGAA	CGGGGAGCTCTAAAGGGAGCTGGGGCACTTCCTCTTAGAGATCTCACTTG				chr5:36690488-36690488				5:36690150-36691142	Promoter_Associated	CTD-2353F22.1	ENST00000510740.1	3'UTR	CTD-2353F22.1	ENST00000510740.1	3'UTR	chr5:36689920-36690735	3						TRUE		-0.278795	-3.73368	-4.83254	8.72693e-06
cg00134887	chr10	101379015	-	cg00134887	68747966		TTATTAATCTCTTTCCATTTTCTTCATACTTACATCTACTTTCTAATACC		II			NA	NA	NA	NA	NA	NA	chr10:101379708-101381445	N_Shore	ATCGTGTCCTCTTGTTGATCTCTTTCCATTTTCTTCATACTTACATCTACTTTCTAATAC[CG]TCACACTTCCTTTCTAGGCAACTTCTCCCTTTTTGCCAACTTCAGGTGGCCAAAGAAATA	CGGTATTAGAAAGTAGATGTAAGTATGAAGAAAATGGAAAGAGATCAACA	SLC25A28	NM_031212	Body							SLC25A28	ENST00000497217.1	3'UTR	SLC25A28;SLC25A28;SLC25A28;SLC25A28	ENST00000497217.1;ENST00000496035.1;ENST00000489307.1;ENST00000479722.1	3'UTR;3'UTR;3'UTR;3'UTR	chr10:101378805-101379495	3								-0.545624	-1.94167	-4.32833	5.35958e-05
cg00150128	chr17	75999923	+	cg00150128	65800120	58606257	ACTCCTACAATCCAACCCCTAATCTAATCTCAAATACCTAAACTCAAACA	ACTCCTACAATCCAACCCCTAATCTAATCTCGAATACCTAAACTCAAACG	I	A	Red	NA	NA	NA	NA	NA	NA		OpenSea	GGCCAGGCTTGGTGCGTCACACTGGTAATCCCAGCACTTTGGGAGGCCAGGGCAGGAGAT[CG]CTTGAGCCCAGGTATTCGAGACCAGACTAGGGGCTGGACTGTAGGAGCTGTATCTTACTC	CGCTTGAGCCCAGGTATTCGAGACCAGACTAGGGGCTGGACTGTAGGAGC	TNRC6C;TNRC6C	NM_001142640;NM_018996	TSS1500;TSS1500							TNRC6C	ENST00000335749.4	TSS1500	TNRC6C	ENST00000301624.4	TSS1500								TRUE		0.132301	0.599538	4.64117	1.75552e-05
cg00150837	chr3	52721831	+	cg00150837	89627925		TAAATTAAATAAATCACTTAAAACCAACCTTAACAATATAATAAAAACCC		II			NA	NA	NA	NA	NA	NA	chr3:52719934-52720335	S_Shore	CCAAGTAGCTGGGACTACAGAAGCACACCATCACGCCTGGCTAATTTTTTTTAGCAGACA[CG]GGCTTTCACTATATTGCCAAGGCTGGTCTCAAGTGATCCACCCAACTCAGCCTCCCGAAG	CGGGCTTTCACTATATTGCCAAGGCTGGTCTCAAGTGATCCACCCAACTC	GNL3;GNL3;GNL3;SNORD19	NM_206826;NM_014366;NM_206825;NR_003047	Body;Body;Body;TSS1500							GNL3;SNORD19B;SNORD19	ENST00000460073.1;ENST00000516978.1;ENST00000391191.1	5'UTR;TSS1500;TSS1500	GNL3;GNL3;GNL3;SNORD19B;GNL3;SNORD19;GNL3	ENST00000468146.1;ENST00000462550.1;ENST00000460073.1;ENST00000516978.1;ENST00000484022.1;ENST00000391191.1;ENST00000496254.1	5'UTR;5'UTR;5'UTR;TSS1500;TSS1500;TSS1500;5'UTR					chr3:52718374-52724298	6		TRUE		0.265231	0.987343	7.12418	1.10168e-09
cg00153368	chr11	57996423	-	cg00153368	35735966		TAAACTCTTCTTAACTAAATTACTTTATTTCTTTTTTTTCTTTTTAAAAC		II			rs7931787	0.045746	NA	NA	NA	NA		OpenSea	ATAGGACGCGCTGAGCTCTTCTTGGCTGAGTTGCTTTATTTCTTTTTTTTCTTTTTGAGA[CG]GAGTCTCGCTCTGTCGCCCAGGCTGGAGTGCAGTGGCGGGATCTCGGCTCACTGCAAGCT	GAGCTCTTCTTGGCTGAGTTGCTTTATTTCTTTTTTTTCTTTTTGAGACG	OR10Q1	NM_001004471	TSS200							OR10Q1	ENST00000316770.2	TSS200	OR10Q1	ENST00000316770.2	TSS200								TRUE		-0.48516	1.66274	-9.35887	1.28601e-13
cg00158918	chr21	33910506	+	cg00158918	2606125	82739573	AAAAACCCACCACCATACTCAACTAATTTTAATATTTTTTAATAAAAACA	AAAAACCCGCCACCATACTCAACTAATTTTAATATTTTTTAATAAAAACG	I	A	Red	NA	NA	NA	NA	NA	NA		OpenSea	GGCGGGTGGATCACCTGAGGTCAGGAGTTTGAAACCAGCCTGACCAATATGGTGAAACCC[CG]TCTCTACTAAAAAATACCAAAATTAGTTGAGCATGGTGGCGGGCTCCTGTAATCCTAGCT	AGGAGCCCGCCACCATGCTCAACTAATTTTGGTATTTTTTAGTAGAGACG										SNORA33	ENST00000516236.1	TSS200	SNORA33	ENST00000516236.1	TSS200										0.155489	0.298368	4.4399	3.61409e-05
cg00165034	chr1	45474454	+	cg00165034	95795897		ATCCCRAAAATCCCRAATTTCTAAAAACTAACRATAACACAAAACTAAAC		II			NA	NA	NA	NA	NA	NA	chr1:45476225-45477022	N_Shore	AAGGTCATTTACAGCACCTGCTGCCTCCTTGGCCCTCAGACCTGGGACCGGCTCCTTGAA[CG]CTCAGCCTTGTGTCACCGTTAGCCCCTAGAAACTCGGGACCTTCGGGATCACCTTCTATC	CGCTCAGCCTTGTGTCACCGTTAGCCCCTAGAAACTCGGGACCTTCGGGA	HECTD3	NM_024602	Body							HECTD3	ENST00000372168.3	TSS1500	HECTD3	ENST00000372168.3	TSS1500										-0.210497	2.11603	-4.49186	3.00346e-05
cg00187451	chr11	27603188	+	cg00187451	8760499		CTTAAATAACATTATAAAACTCRAACAACAACAACAAACACCRCAACCTC		II			NA	NA	NA	NA	NA	NA		OpenSea	AGTAGATTAGAGATCAGTCTTATTGAAATGCTCTTTAGTCCTTTTTGTCCGACATCTCAG[CG]AGGCTGCGGTGTCTGCTGCTGCTGTCCGAGCTTCACAATGCCACCCAAGGATGACAAGAA	TTGGGTGGCATTGTGAAGCTCGGACAGCAGCAGCAGACACCGCAGCCTCG	BDNF-AS;BDNF-AS;BDNF-AS;BDNF-AS;BDNF-AS	NR_033314;NR_002832;NR_033315;NR_033313;NR_033312	Body;Body;Body;Body;Body							RP11-587D21.1;BDNF-AS1	ENST00000540179.1;ENST00000499008.3	TSS200;5'UTR	RP11-587D21.1;BDNF-AS1;BDNF-AS1;BDNF-AS1;BDNF-AS1	ENST00000540179.1;ENST00000530686.1;ENST00000532965.1;ENST00000499008.3;ENST00000502161.2	TSS200;5'UTR;5'UTR;5'UTR;5'UTR										0.251443	1.13719	5.2959	1.53727e-06
cg00193281	chr8	19118062	-	cg00193281	5779349	21682238	AAAAAAATCCCTTAAACCTACAAAACAAAAACTACAATAAACCAAAATCA	AAAAAAATCCCTTAAACCTACGAAACGAAAACTACAATAAACCAAAATCG	I	T	Red	rs142580913	0.0142	NA	NA	NA	NA		OpenSea	GGAAGCTGAGGCAGGAGAATCCCTTGAACCTGCGAGGCGGAGGCTGCAGTGAGCCAAGAT[CG]TGCCACTGTACTCCAGCCAGGGCAACAGAGTGAGACTCCATCTCAAAAAGAAAAGAAAAA	AGGAGAATCCCTTGAACCTGCGAGGCGGAGGCTGCAGTGAGCCAAGATCG										RP11-1080G15.1	ENST00000520920.1	TSS1500	RP11-1080G15.1	ENST00000520920.1	TSS1500										0.175042	-0.386156	5.59052	4.95792e-07
cg00194109	chr6	28830183	-	cg00194109	86742328	55667171	TACTCTAAAACTTACCTCAATCTCTCCTTCAACATTATACTCCTCAATCA	TACTCTAAAACTTACCTCGATCTCTCCTTCGACATTATACTCCTCAATCG	I	A	Red	NA	NA	NA	NA	NA	NA	chr6:28831682-28832134	N_Shore	ATTTTTCACCCCTGCTCTAAGACTTGCCTCGGTCTCTCCTTCGGCATTATGCTCCTCAAT[CG]AATTCTTTCCTTCTCCTGAGGAGGCAAGAATTAATGTTGCTGCAGACTCCTTACAGATAA	CGATTGAGGAGCATAATGCCGAAGGAGAGACCGAGGCAAGTCTTAGAGCA										XXbac-BPG308K3.6	ENST00000440244.1	3'UTR	XXbac-BPG308K3.6	ENST00000440244.1	3'UTR	chr6:28830120-28830455	3						TRUE		0.260574	0.263625	4.41759	3.91181e-05
cg00201863	chr11	20260447	+	cg00201863	93606151		ATAACTCCCAATACTAAACTAAACTTAAAACCAATAAACCAAAATAACAC		II			NA	NA	NA	NA	NA	NA		OpenSea	TTGGGGGAGGATTAGCACAAGCACTCCATTAGCCACCCTGGCTAAAGTCTCCCCAGGTCA[CG]TGCCACCCTGGTTTACTGGCTCTAAGCCCAGCCCAGCACTGGGAGTTACCTAGAAACTGC	CGTGCCACCCTGGTTTACTGGCTCTAAGCCCAGCCCAGCACTGGGAGTTA																chr11:20260305-20260555	3								0.219603	-0.0270134	4.53912	2.53612e-05
cg00204262	chr19	39323158	-	cg00204262	48690535		AAATTACCTAACACCAAAATTCATATTCTTAACCTAACRCAATAACTCAC		II			NA	NA	NA	NA	NA	NA	chr19:39322264-39322574	S_Shore	GGGCTAAAGCAGGATTACCTGGCACCAGAGTTCATGTTCTTAGCCTGGCGCAGTGGCTCA[CG]CCTGTAATACAAGCACTTTGGGAGGCCGAGGCAGGCGGATCACCTGAGGTCAGGAGTTCA	GATTACCTGGCACCAGAGTTCATGTTCTTAGCCTGGCGCAGTGGCTCACG	ECH1	NM_001398	TSS1500							ECH1	ENST00000221418.3	TSS1500	ECH1	ENST00000221418.3	TSS1500					chr19:39321631-39323344	6	TRUE	TRUE		0.209416	0.802043	5.11494	3.04958e-06
cg00208951	chr3	129087749	+	cg00208951	74616882		TCTAAAACTCTTAACCTCAAACAATACTAAAATTATAAACCTAAACCATC		II			NA	NA	NA	NA	NA	NA		OpenSea	ATCGTCCCAAGAAATTATCATTTCTAACTTAGAAATGAGGACACACTTAGAAATGAGGCA[CG]ATGGCTCAGGCCTATAATCCCAGCATTGCTTGAGGCCAAGAGTTCCAGACTGGCCTAGGC	CTGGAACTCTTGGCCTCAAGCAATGCTGGGATTATAGGCCTGAGCCATCG																chr3:129087525-129087770	3								0.218259	1.32412	4.36451	4.71902e-05
cg00215551	chr2	177503063	+	cg00215551	91738479	5656322	AATATATTACAAATTATAACAAACACAAAAAACCAACAAAAAACAAAACA	AATATATTACAAATTATAACGAACACGAAAAACCAACGAAAAACAAAACG	I	T	Red	NA	NA	NA	NA	NA	NA	chr2:177502240-177502910	S_Shore	GTGGCGGGCGGCGCGGGCGCCCTTGCGGGGATTCCCGGTCTCTCAGCGCGCCCTAGTGGA[CG]CCCTGCCTTTCGCTGGCTCCCCGTGCTCGTTACAATCTGCAATATATTATTTCTTCCGAA	CGCCCTGCCTTTCGCTGGCTCCCCGTGCTCGTTACAATCTGCAATATATT							2:177211221-177211339	2:177502669-177503516	Unclassified	AC017048.3;AC017048.3;AC017048.4	ENST00000339037.3;ENST00000295549.3;ENST00000443670.1	TSS1500;TSS1500;5'UTR	AC017048.3;AC017048.3;AC017048.4	ENST00000339037.3;ENST00000295549.3;ENST00000443670.1	TSS1500;TSS1500;5'UTR	chr2:177502920-177503290	3						TRUE		-0.248321	-2.15946	-5.33666	1.31603e-06
cg00234655	chr18	78007841	+	cg00234655	28699270		TCTCAAACTTCAATATAAACATAAATCACCTAAAAATCTTATTCAAATAC		II			NA	NA	NA	NA	NA	NA	chr18:78004028-78005438	S_Shelf	AAATCTGCTCCACCTGGCACTTGTTAGCAATACCCCACCCAGACCCACTGAATCAGAATC[CG]CACTTGAACAAGATCCCCAGGTGATTCATGTCCACACTGAAGTTTGAGAGGTGCTGCTCC	CGCACTTGAACAAGATCCCCAGGTGATTCATGTCCACACTGAAGTTTGAG																chr18:78007620-78008055	3						TRUE		0.221317	0.159529	4.49189	3.00316e-05
cg00238391	chr7	150977475	-	cg00238391	71688834		CTAAAACCCATCAACCTAAACACTCTAAAACCTAACACAATACCTAACAC		II			NA	NA	NA	NA	NA	NA	chr7:150974116-150974535	S_Shelf	TGAGGACAGGACTGGGGCCCATCAGCCTGAACACTCTAGGGCCTAGCACAGTGCCTGGCA[CG]GAGTAAGAGGAAGATCACAAGCCGTGGTGGGTGCAGGTGGGAGTCCTGGGAGGGTGGGGT	TGGGGCCCATCAGCCTGAACACTCTAGGGCCTAGCACAGTGCCTGGCACG																							TRUE		0.298733	-0.413339	6.65243	7.41143e-09
cg00242285	chr3	124480225	+	cg00242285	86685372		TACCCCCTACTAAAAACTCTTAACATAAACTATTTAAAAATCTAACTCCC		II			NA	NA	NA	NA	NA	NA		OpenSea	CTTTGTGGTCACTTGCAGCTCGCTGGATAACCTTTAAAATTATACATTGGGTCGGAATCT[CG]GGAGTCAGATCTCCAAACAGCTCATGCCAAGAGCTTCCAGCAGGGGGCAGCAAGGCACCG	CGGGAGTCAGATCTCCAAACAGCTCATGCCAAGAGCTTCCAGCAGGGGGC						TRUE		3:124479740-124480854	Unclassified							chr3:124480140-124480430	3						TRUE		-0.218135	-3.64094	-4.48334	3.09623e-05
cg00244634	chr12	100661419	-	cg00244634	4728240	96694860	AACAAAACTAAACAAACAACAAACTCCAAAAAACAAATCCAAAAAAACCA	AACGAAACTAAACGAACAACGAACTCCGAAAAACGAATCCGAAAAAACCG	I	A	Red	NA	NA	NA	NA	NA	NA	chr12:100660748-100661646	Island	GCGCCCGCGCAAAGCGGGGCTGGACGAGCAGCGAGCTCCGGGGAGCGGATCCGAGAGGGC[CG]AGTCCTCGAAAGAGGCCTTGAGGCGACGGGAGACCCGGGATCGAAGTCAGCTGCCGGAGG	CGGCCCTCTCGGATCCGCTCCCCGGAGCTCGCTGCTCGTCCAGCCCCGCT	SCYL2;DEPDC4	NM_017988;NM_152317	TSS200;TSS1500				12:99184880-99185777	12:100660139-100662009	Promoter_Associated	DEPDC4;SCYL2;SCYL2;SCYL2;SCYL2	ENST00000422147.1;ENST00000360820.2;ENST00000258506.8;ENST00000550067.1;ENST00000360820.2	TSS1500;1stExon;5'UTR;5'UTR;5'UTR	DEPDC4;DEPDC4;SCYL2;SCYL2;SCYL2;SCYL2;SCYL2;SCYL2	ENST00000551642.1;ENST00000422147.1;ENST00000360820.2;ENST00000549687.1;ENST00000548392.1;ENST00000258506.8;ENST00000550067.1;ENST00000360820.2	TSS1500;TSS1500;1stExon;5'UTR;5'UTR;5'UTR;5'UTR;5'UTR	chr12:100660740-100662035	3						TRUE		-0.539597	-2.45922	-5.68859	3.38795e-07
cg00259043	chr16	56023696	+	cg00259043	24809128	4683209	CCAAAACAAAACAACCTAACAAAAACACTACTCACTTCCCAAATAAAACA	CCAAAACAAAACGACCTAACAAAAACGCTACTCACTTCCCAAATAAAACG	I	A	Red	rs112678186	0.000457	NA	NA	NA	NA		OpenSea	GAGGAGCGCCTCTGTCTGGCTGCCACCCCGTCTGGGAGGTGAGGAGCGCCTCTGCCCGGC[CG]CCCCATCTGGGAAGTGAGTAGCGCCTCTGCCAGGCCGCCCTGTCTTGGAAGTGCACCCAA	CCAAGACAGGGCGGCCTGGCAGAGGCGCTACTCACTTCCCAGATGGGGCG							16:54580270-54581277																TRUE		0.178542	0.438396	4.54728	2.46293e-05
cg00268409	chr1	26606610	+	cg00268409	4682567	49738945	ACAAACCACTCATACTAAAAATAAACAAACAAACCAACAAACAAAAAACA	GCAAACCGCTCATACTAAAAATAAACAAACGAACCGACGAACAAAAAACG	I	A	Red	NA	NA	NA	NA	NA	NA	chr1:26606362-26606913	Island	GAAACCGCTCCCGAGCACGGCGGCGGCGTCGTCTCCCGGCAGTGCAGCTGCCGCTACCGC[CG]CCCTCTGCCCGCCGGCCCGTCTGTCTACCCCCAGCATGAGCGGCCTGCGCGTCTACAGCA	GCAGGCCGCTCATGCTGGGGGTAGACAGACGGGCCGGCGGGCAGAGGGCG	SH3BGRL3;SH3BGRL3	NM_031286;NM_031286	5'UTR;1stExon				1:26478983-26479434	1:26605268-26607329	Promoter_Associated	SH3BGRL3;SH3BGRL3;SH3BGRL3	ENST00000270792.5;ENST00000270792.5;ENST00000319041.6	5'UTR;1stExon;TSS200	SH3BGRL3;SH3BGRL3;SH3BGRL3	ENST00000270792.5;ENST00000270792.5;ENST00000319041.6	5'UTR;1stExon;TSS200	chr1:26606360-26606630	3								-0.488492	-2.69321	-4.89741	6.86813e-06
cg00275125	chr10	82103041	-	cg00275125	51761231		TTCAACATCCTTAAAACTTTATTAAAACACAACCATACTAATTTATTTAC		II			NA	NA	NA	NA	NA	NA		OpenSea	GAAATGTAAATTTCAGCATCCTTAAAGCTTTATTGAAACACAGCCATGCTAATTTGTTTA[CG]TATTGTCTACGAGCGCTTTTGTGCTGCCATAGCAGAGTGTAGTAGTTATAACAGAGACCA	TCAGCATCCTTAAAGCTTTATTGAAACACAGCCATGCTAATTTGTTTACG	DYDC2;DYDC2;DYDC2;DYDC1;DYDC1	NM_001270042;NR_070309;NR_070308;NM_001269053;NM_138812	TSS1500;TSS1500;TSS1500;Body;Body							DYDC2;DYDC2	ENST00000372198.1;ENST00000372197.1	TSS1500;TSS1500	DYDC2;DYDC2	ENST00000372198.1;ENST00000372197.1	TSS1500;TSS1500										0.413989	0.878669	6.28891	3.17872e-08
cg00282251	chr10	119247140	-	cg00282251	68808579		TTATTCRAAACCTCTCCCTAACTACTAATACTTTACTAACAATCTTTAAC		II			NA	NA	NA	NA	NA	NA		OpenSea	GGAGGGAGAATTTGTTCGAGGCCTCTCCCTGGCTGCTGGTGCTTTGCTGGCAATCTTTGG[CG]TTCCTTGGCTTATAGCCGCATCAGCCAGGTCTCTGCCTTCATCTTCTTGTGTGTCTGTCT	CGCCAAAGATTGCCAGCAAAGCACCAGCAGCCAGGGAGAGGCCTCGAACA	EMX2OS	NR_002791	Body							EMX2OS;CTA-109P11.4;EMX2OS	ENST00000424371.1;ENST00000549104.1;ENST00000450314.1	TSS1500;5'UTR;3'UTR	EMX2OS;CTA-109P11.4;EMX2OS	ENST00000424371.1;ENST00000549104.1;ENST00000450314.1	TSS1500;5'UTR;3'UTR										0.247217	1.03179	4.85609	8.00115e-06
cg00290498	chr5	1230850	-	cg00290498	6630231	7773502	CTACCTAACAAAATAAAACTAATAAAAAATACCAAACACAAAAACACACA	CTACCTAACAAAATAAAACTAATAAAAAATACCAAACGCGAAAACGCACG	I	A	Red	NA	NA	NA	NA	NA	NA	chr5:1232352-1232594	N_Shore	AGAAGCCGGACCCTGCCTGGCAAAGTGGAGCTGATGGGAGATGCCAGGCGCGGAGACGCA[CG]GCGGGGAAGAGTGTGGGCAGCCGGCACCCATGTAGGTCAGCGTCTTAGGGCAGAAGGCCT	CTGCCTGGCAAAGTGGAGCTGATGGGAGATGCCAGGCGCGGAGACGCACG	SLC6A18	NM_182632	Body					5:1230776-1231002	Unclassified_Cell_type_specific				SLC6A18	ENST00000513607.2	5'UTR			chr5:1224579-1233836	6				TRUE		0.222179	1.38182	4.83558	8.62973e-06
cg00291316	chr8	10469891	+	cg00291316	52691165	74673120	AAACAAAACAAAAACCAAAACCTCTCAACAAAAAACCAACAAAAAAAACA	AAACAAAACAAAAACCGAAACCTCTCAACAAAAAACCAACGAAAAAAACG	I	A	Red	NA	NA	NA	NA	NA	NA	chr8:10469795-10470069	Island	TCTCTGCCTGCAGGTCGTCACTCCTTAAAGATGAAAGACTCAGGGCTGGAGAAGCGGGGT[CG]CCTCCCTCGCTGGCCTCCTGCTGAGAGGTCTCGGCCCTTGCCTTGCCTGGACAGCCCTGG	CGCCTCCCTCGCTGGCCTCCTGCTGAGAGGTCTCGGCCCTTGCCTTGCCT	RP1L1	NM_178857	Body				8:10507206-10507829									chr8:10469345-10470035	3						TRUE		0.433259	1.18915	4.77608	1.07382e-05
cg00303641	chr16	23712764	-	cg00303641	32648919		TAAACRCRTTAACRCTAAAATAAACTCCCAAATAATTCTAATAAACAACC		II			rs11074570	0.449704	NA	NA	NA	NA		OpenSea	TCCAGAGATCCTAAACGCGTTAGCGCTGGAGTGGGCTCCCAGGTGATTCTGATGAGCAAC[CG]GATTTGAGAATTATTGCTCTAGGCCATGGCTGTTCCTTCTAACCTTGAGCTACTTACTAG	CGGTTGCTCATCAGAATCACCTGGGAGCCCACTCCAGCGCTAACGCGTTT	ERN2	NM_033266	Body			TRUE							ERN2	ENST00000562562.1	3'UTR					chr16:23711853-23712853	5		TRUE		0.290824	-0.438791	5.49684	7.11967e-07
cg00306562	chr4	44865255	-	cg00306562	98641308		CACTAAATACCAATAACTTCCAATTATAAAAACCAAAAATACCTCCAAAC		II			NA	NA	NA	NA	NA	NA		OpenSea	TGCCCTCTACCCACTAAATGCCAGTGACTTCCAGTTGTGAAAACCAGAAATGCCTCCAGG[CG]TGACAAATGTCTCCTAAGGGGCAAAATTGCCCCCTGCTACATTGAAAACAAGTGTTTTAG	CGCCTGGAGGCATTTCTGGTTTTCACAACTGGAAGTCACTGGCATTTAGT																				chr4:44865116-44866700	6				0.263295	-0.330382	4.83593	8.61842e-06
cg00308479	chr12	120904436	-	cg00308479	41782919		CTAAATACAATAACTAAAACATAACTCACAACAACTTCTAACTCTTAAAC		II			rs512688	0.023458	NA	NA	NA	NA	chr12:120906678-120907894	N_Shelf	TGTCACCAAGGCTGAGTGCAGTGGCTGGAGCATAACTCACAGCAGCTTCTAACTCTTGGG[CG]CAAGCAATCCTCCCACCTCAGCCTCCTGAATAGCTAGGGCCACAGGCGTGTACCACTGCA	CGCCCAAGAGTTAGAAGCTGCTGTGAGTTATGCTCCAGCCACTGCACTCA	SRSF9	NM_003769	Body					12:120903409-120904985	Promoter_Associated				SRSF9	ENST00000546942.1	3'UTR	chr12:120904420-120904675	3								0.238219	0.558232	4.8072	9.5795e-06
cg00309402	chr4	170981967	-	cg00309402	46609568		TCTACCATACAAACCAAAATACATACAAACCAAAATACAATAATATAATC		II			NA	NA	NA	NA	NA	NA		OpenSea	CAGGGTCTTGTTCTGCCATGCAGGCCAGAGTGCATGCAGGCCAGAGTGCAGTGGTGTGAT[CG]TAGCTTACTGCAGCCTTGAATTCCTGGGTTCAAGTGATCCTCCCTCCTCTGCCTCCCAAA	CTGCCATGCAGGCCAGAGTGCATGCAGGCCAGAGTGCAGTGGTGTGATCG	AADAT;AADAT	NM_182662;NM_016228	3'UTR;3'UTR							AADAT;AADAT	ENST00000337664.4;ENST00000353187.2	3'UTR;3'UTR	AADAT;AADAT	ENST00000337664.4;ENST00000353187.2	3'UTR;3'UTR								TRUE		0.420767	1.08992	6.25823	3.5919e-08
cg00310845	chr7	117287605	-	cg00310845	30623264		TAAAATAAACAAATCTCATAAAAACAACRCCAAAAAAATAATACTATACC		II			NA	NA	NA	NA	NA	NA		OpenSea	GCCACACACTTTGAAATGAGCAGATCTCATGAGAACAGCGCCAAGAGGATGGTGCTATAC[CG]TTCATGAGAAATCCACCCCCATGATCCAGTTACCTCCCACCAGGCCCCGCCTCCAACACT	CGGTATAGCACCATCCTCTTGGCGCTGTTCTCATGAGATCTGCTCATTTC	CFTR	NM_000492	Body							AC000111.6	ENST00000456270.1	TSS200	AC000111.6	ENST00000456270.1	TSS200										0.24759	0.709478	4.86807	7.65522e-06
cg00312000	chr17	3482290	-	cg00312000	81728363		TTCTTACTTATAAATAAAACAAAACACTAAACACCCACAAACACAAAAAC		II			NA	NA	NA	NA	NA	NA		OpenSea	AATCCCACATGTTCTTACTTATAAGTGGAGCAAAACACTGGGCACCCACAAGCACAAAGA[CG]GGAACAACAAACACTTAGGATTCCAAAAGTGGGGAAGCCGGGAGGGGGACAAGGGTTGAA	TCTTACTTATAAGTGGAGCAAAACACTGGGCACCCACAAGCACAAAGACG	TRPV1;TRPV1;TRPV1;TRPV1	NM_080706;NM_018727;NM_080705;NM_080704	Body;Body;Body;Body							RP11-235E17.3	ENST00000573568.1	TSS200	TRPV1;RP11-235E17.3;TRPV1	ENST00000570742.1;ENST00000573568.1;ENST00000574085.1	TSS1500;TSS200;3'UTR										0.204232	0.326491	4.57795	2.20575e-05
cg00313722	chr19	1009949	-	cg00313722	77696845		AAAAAAACRAAACCATAAAAAAAACACTACAAAAAACACCAAACAAAACC		II			rs13160	0.101005	NA	NA	NA	NA	chr19:1007551-1012222	Island	GCGCACACGCGGGGAGGGCGGGGCCATGGAGAAGGCACTGCAGGGAGCACCAGGCAGAGC[CG]GGCTGAGGCCGGCCGGCACTAGGGCGCGAGGCCCCACCCCAAGCCGGCCTCTCCTCCACA	GGAGGGCGGGGCCATGGAGAAGGCACTGCAGGGAGCACCAGGCAGAGCCG	C19orf6;C19orf6	NM_033420;NM_001033026	3'UTR;3'UTR			TRUE	19:960744-963192	19:1009601-1010177	Gene_Associated_Cell_type_specific	C19orf6;C19orf6	ENST00000356663.2;ENST00000333175.4	3'UTR;3'UTR	C19orf6;C19orf6	ENST00000356663.2;ENST00000333175.4	3'UTR;3'UTR	chr19:1008425-1010415	3						TRUE		0.166966	0.59846	4.44972	3.49017e-05
cg00324223	chr6	33133531	+	cg00324223	30782921	61645893	AAATAATCCAACCACTACCCATTCAAATACCCAAAAAAACTCAACACTCA	AAATAATCCAACCACTACCCATTCAAATACCCAAAAAAACTCGACGCTCG	I	A	Red	NA	NA	NA	NA	NA	NA	chr6:33129291-33129718	S_Shelf	GCCGGGGGCTCCCCCGGTCGGTATGGCCTCATCTTCCTGCATCAGACGGCTTCCATCCAC[CG]AGCGCCGAGTCTTCTTGGGCATCTGAATGGGCAGTGGCTGGATCACCTCGCCTGGGGGAC	AGGTGATCCAGCCACTGCCCATTCAGATGCCCAAGAAGACTCGGCGCTCG	COL11A2;COL11A2;COL11A2	NM_080679;NM_080681;NM_080680	Body;Body;Body							COL11A2	ENST00000477772.1	3'UTR	COL11A2	ENST00000477772.1	3'UTR			chr6:33131698-33148000	6				TRUE		-0.218142	0.555737	-4.68223	1.51256e-05
cg00335908	chr16	89002930	+	cg00335908	93797230	6788238	CAAATCTAAACAACTCAAAACCTCCTCAACTACCCCTAAAACTAAAATCA	CGAATCTAAACAACTCAAAACCTCCTCGACTACCCCTAAAACTAAAATCG	I	T	Red	NA	NA	NA	NA	NA	NA	chr16:89006334-89008600	N_Shelf	CTCAGGGGCAGCCGAGTATCCACCACGACCCCAGCCTCAGGGGCAGCCGAGTATCCACCA[CG]ACCTCAGCCTCAGGGGCAGCCGAGGAGGCTCTGAGCTGCCCAGACCCGACGGGGCAGAAC	CGGGTCTGGGCAGCTCAGAGCCTCCTCGGCTGCCCCTGAGGCTGAGGTCG	CBFA2T3;CBFA2T3	NM_175931;NM_005187	5'UTR;Body				16:87530418-87530668			CBFA2T3;CBFA2T3	ENST00000327483.5;ENST00000360302.2	5'UTR;5'UTR	CBFA2T3;CBFA2T3;CBFA2T3;CBFA2T3;CBFA2T3;CBFA2T3	ENST00000327483.5;ENST00000564416.1;ENST00000569464.1;ENST00000569443.1;ENST00000570046.1;ENST00000360302.2	5'UTR;5'UTR;5'UTR;5'UTR;5'UTR;5'UTR	chr16:89002925-89003595	3						TRUE		-0.214141	-3.15578	-4.70686	1.38286e-05
cg00335957	chr5	64356187	-	cg00335957	13788283		AAAATAAAACTTTAAATCCAAACTACCTAAATTCCAATCCTAACTCCATC		II			NA	NA	NA	NA	NA	NA		OpenSea	GAAATATTTAGGAGGTAGGGCTTTGAATCCAGACTGCCTGGGTTCCAATCCTAGCTCCAT[CG]CTTTTAAGCTGTGTGACTTCAGGCAAATTACTCACCTTCTTTTGCTTCAATTTCCTCATC	AGGTAGGGCTTTGAATCCAGACTGCCTGGGTTCCAATCCTAGCTCCATCG																chr5:64356080-64356290	3								0.246144	0.0255878	4.35594	4.86368e-05
cg00336555	chr15	27438732	-	cg00336555	5648230	63624935	AATCTCCTAATACACCATTTTTTAAACCCTTAAAAAAAATACAATATTCA	AATCTCCTAATACGCCGTTTTTTAAACCCTTAAAAAAAATACAATATTCG	I	A	Red	NA	NA	NA	NA	NA	NA		OpenSea	GGTGCAGGATATAATCTCCTGGTGCGCCGTTTTTTAAGCCCTTGGGAAAAGTGCAGTATT[CG]GGTGGGAGTAACCCGATTTTCCAGGTGCTGTCTGTCACCCCTTTCTTTGACTAGGAAAGG	AATCTCCTGGTGCGCCGTTTTTTAAGCCCTTGGGAAAAGTGCAGTATTCG	GABRG3	NM_033223	Body				15:25021393-25021712																TRUE		0.138089	1.24361	4.3908	4.30085e-05
cg00339806	chr1	164672459	+	cg00339806	22748567		ATACTAAAACAACAAAATCACTCCAACCCAAAAATTCTAAACTATAATAC		II			NA	NA	NA	NA	NA	NA		OpenSea	CTGCTCCCAAGAGGTGATCATATTGACATCAAACTGAGTGTGGACACCCAATTGGCATAG[CG]CACTACAGCCCAGAATTCTTGGGCTGGAGTGATCCTGCTGCCTCAGCATCCCAAGTAGAT	CGCACTACAGCCCAGAATTCTTGGGCTGGAGTGATCCTGCTGCCTCAGCA	PBX1;PBX1;PBX1	NM_001204961;NM_002585;NM_001204963	Body;Body;Body							PBX1;PBX1;PBX1	ENST00000560469.1;ENST00000468104.1;ENST00000560641.1	5'UTR;5'UTR;5'UTR	PBX1;PBX1;PBX1;PBX1;PBX1	ENST00000560469.1;ENST00000468104.1;ENST00000560641.1;ENST00000482110.1;ENST00000558796.1	5'UTR;5'UTR;5'UTR;5'UTR;5'UTR					chr1:164670429-164673213	6				0.28129	0.831927	6.08421	7.16718e-08
cg00345059	chr22	39971926	+	cg00345059	92749229		AAAACCCCATCTCTTATTAAAAATTCAAAATTAACCCRACATAATAATAC		II			NA	NA	NA	NA	NA	NA		OpenSea	GCCTCCTGGGTTCAAGTGATTCTCCCACCTCAGCCTCCTGAGTAGCTGGAATTACAGAAG[CG]CACCACCATGCCGGGCTAATTTTGAATTTTTAATAAGAGATGGGGTTTCACCATTTCAGC	CGCACCACCATGCCGGGCTAATTTTGAATTTTTAATAAGAGATGGGGTTT	CACNA1I;CACNA1I	NM_021096;NM_001003406	Body;Body																						0.232597	1.26861	5.35183	1.24196e-06
cg00346123	chr11	47844285	+	cg00346123	53776166		ATAAAAACACTTAACCACAAAATAAAAAACRTCACACACTAACACCTATC		II			NA	NA	NA	NA	NA	NA		OpenSea	TTAATTCATTTACATTACGTATATCTCCTAATGTTATCCCTCCCCACTCCCCCTACCCCA[CG]ACAGGTGCCAGTGTGTGACGTTCCCCACCCTGTGGCCAAGTGTTCTCATTGTTCAATTCC	TGAGAACACTTGGCCACAGGGTGGGGAACGTCACACACTGGCACCTGTCG	NUP160	NM_015231	Body							NUP160	ENST00000528501.1	TSS1500	NUP160;NUP160	ENST00000527126.1;ENST00000528501.1	TSS1500;TSS1500										0.24437	-0.340192	5.3774	1.12629e-06
cg00346320	chr16	88134589	+	cg00346320	93641881	61692121	CTATAATATATAACTACAAAAAAACAACTACCCCATACCCCAACTCCACA	CTATAATATATAACTACAAAAAAACAACTACCCCGTACCCCGACTCCACG	I	C	Grn	NA	NA	NA	NA	NA	NA	chr16:88134540-88134849	Island	AGCCAGCCAGTGCGCAGAGACGCAGCCCCAACGCGCTGCTGCTGCTGCGGACACCTGGGG[CG]TGGAGCCGGGGCACGGGGCAGCTGTCCCTCTGCAGCCACACACCACAGGGGATGGGCGCC	CTGTGGTGTGTGGCTGCAGAGGGACAGCTGCCCCGTGCCCCGGCTCCACG							16:86691836-86692585			RP11-863P13.4;RP11-863P13.4;BANP	ENST00000566351.1;ENST00000566351.1;ENST00000540932.1	3'UTR;1stExon;3'UTR	RP11-863P13.4;RP11-863P13.4;RP11-863P13.4;BANP	ENST00000566351.1;ENST00000566351.1;ENST00000378417.1;ENST00000540932.1	3'UTR;1stExon;TSS200;3'UTR	chr16:88134340-88134755	3						TRUE		0.267572	-0.640449	5.53806	6.07292e-07
cg00362401	chr20	49579528	-	cg00362401	58766823		AAATCTTACTTCRTCRCCCAAAATAAAATATAATATTATAATCACAACTC		II			NA	NA	NA	NA	NA	NA	chr20:49574816-49576287	S_Shelf	TTTTTGAGACGAAGTCTTGCTTCGTCGCCCAGGGTGGAGTGTAGTGTTGTGATCACAGCT[CG]CTGTGGCCTCAACCTCCTGGGTTCAAGTGATCCTCCCACCTCAGCCTCTCAAGTAGCTTG	AGTCTTGCTTCGTCGCCCAGGGTGGAGTGTAGTGTTGTGATCACAGCTCG																							TRUE		0.2773	-0.238233	4.71774	1.32911e-05
cg00363815	chr16	70570497	-	cg00363815	43677561	8667299	TATTTTTAATAAAAATTAAATTTCACCATAATCTCAATTTCCTAACCTCA	TATTTTTAATAAAAATTAAATTTCACCGTAATCTCAATTTCCTAACCTCG	I	T	Red	rs148761770	0.081	NA	NA	NA	NA		OpenSea	TTTTTTTTTTTGTATTTTTAGTAAAGATTGGGTTTCACCGTGATCTCAATTTCCTGACCT[CG]TGATCTGCCCGCCTCGGCCTCCCAAAGTGCTGGGATTACAGGCGTGAGCCACCGCACCCG	CGAGGTCAGGAAATTGAGATCACGGTGAAACCCAATCTTTACTAAAAATA	SNORD111;SF3B3	NR_003079;NM_012426	TSS1500;Body							SNORD111	ENST00000408139.1	TSS1500	SNORD111	ENST00000408139.1	TSS1500								TRUE		0.178969	0.766423	4.9762	5.12621e-06
cg00367070	chr4	159461527	-	cg00367070	29762234		AAAATTCTTCCCCTTTTAAAACCATATAAAATAACTAACATTACCATAAC		II			NA	NA	NA	NA	NA	NA		OpenSea	TTCCCAAAACTGAAGTTCTTCCCCTTTTGGGACCATATAGGGTAACTGACATTGCCATGG[CG]CCTGTAAACTGTCATGCACTGGTGGGAATATCTTTTAGCAATCTAATACATTATAATTAG	AAGTTCTTCCCCTTTTGGGACCATATAGGGTAACTGACATTGCCATGGCG	RXFP1;RXFP1;RXFP1;RXFP1;RXFP1;RXFP1;RXFP1;RXFP1;RXFP1;RXFP1;RXFP1;RXFP1;RXFP1	NM_001253730;NM_001253732;NM_001253733;NR_045584;NR_045583;NR_045582;NR_045581;NR_045580;NR_045579;NM_001253729;NM_001253728;NM_001253727;NM_021634	5'UTR;5'UTR;5'UTR;Body;Body;Body;Body;Body;Body;Body;Body;Body;Body							RXFP1;RXFP1;RXFP1	ENST00000472969.1;ENST00000448688.2;ENST00000460056.2	5'UTR;5'UTR;5'UTR	RXFP1;RXFP1;RXFP1	ENST00000472969.1;ENST00000448688.2;ENST00000460056.2	5'UTR;5'UTR;5'UTR					chr4:159461205-159462333	5				0.244316	0.44293	4.45678	3.40356e-05
cg00368022	chr5	31532653	-	cg00368022	21775839		TAAAACAAAATCAACRAAAACCCTAACRCTCAAAAAACCAAACAAAAAAC		II			rs6877842	0.13891	NA	NA	NA	NA	chr5:31532110-31532537	S_Shore	CAACAGGGCTCTGGGGCAGAATCAGCGGAAGCCCTGACGCTCAGAGGGCCAAGCAGAGGG[CG]CAACCTTAGCATCGGAGGCCAGAGAGTTAACCAGAGTTAAACTGCCCTATTCCGTTGCTG	CGCCCTCTGCTTGGCCCTCTGAGCGTCAGGGCTTCCGCTGATTCTGCCCC	C5orf22;RNASEN;RNASEN	NM_018356;NM_001100412;NM_013235	Body;TSS1500;TSS1500				5:31567546-31568560	5:31531677-31532736	Promoter_Associated	DROSHA;DROSHA;DROSHA;C5orf22	ENST00000511367.2;ENST00000504361.1;ENST00000513349.1;ENST00000355907.3	TSS1500;TSS1500;TSS1500;5'UTR	DROSHA;DROSHA;C5orf22;C5orf22;DROSHA;DROSHA;C5orf22	ENST00000511367.2;ENST00000504361.1;ENST00000515409.1;ENST00000517780.1;ENST00000513349.1;ENST00000507438.1;ENST00000355907.3	TSS1500;TSS1500;5'UTR;5'UTR;TSS1500;TSS1500;5'UTR	chr5:31532505-31533055	3					TRUE	TRUE		-0.188416	-4.50837	-5.37857	1.12126e-06
cg00370079	chr18	12058589	-	cg00370079	10611957		TACAATCTACCTAAATTAAACCATAAAAACATCCAAAACCTAAACAAATC		II			rs77437515	0.021267	NA	NA	NA	NA		OpenSea	TCCTAGATTCATGCAATCTACCTAGGTTGAACCATGAAAACATCCAAGACCTGAACAGAT[CG]GTGGTAACAAGTAATCAGATTGAAGCCATCAGGAAAAGTCTCCCAGTAAAGAAAAACCCA	GCAATCTACCTAGGTTGAACCATGAAAACATCCAAGACCTGAACAGATCG										AP002414.1	ENST00000391405.1	TSS1500	AP002414.1	ENST00000391405.1	TSS1500										0.213754	0.310089	4.8403	8.48104e-06
cg00375905	chr18	19396187	+	cg00375905	83641861		ACTATAAATCAACTCTAAAATCCTATACATTTTCCAAAACAAAAATCTCC		II			NA	NA	NA	NA	NA	NA		OpenSea	TATTTTAATTGTAGCTTTTATTGTAGCTTAGGGACTTTGAATAGTCGTTAGTGTAATCTT[CG]GAGATTTCTGTTTTGGAAAATGTATAGGATTTTAGAGTTGATTTACAGTAGGATCTAATT	CGGAGATTTCTGTTTTGGAAAATGTATAGGATTTTAGAGTTGATTTACAG	MIB1	NM_020774	Body							SNORA73	ENST00000363107.1	TSS1500	SNORA73	ENST00000363107.1	TSS1500										-0.207814	2.16523	-4.46863	3.263e-05
cg00378142	chr10	91172454	+	cg00378142	48682937	58763199	TTCACAATAAATATTACAAATCTTAAAAATAACACATCCAAAATTATTCA	TTCACAATAAATATTACAAATCTTAAAAATAACGCGTCCGAAATTATTCG	I	T	Red	NA	NA	NA	NA	NA	NA	chr10:91174405-91175166	N_Shore	CCACAAAGGTCTACGGCTTTACTCCTGAAGTCAGTGAAACCACGAACCCACCGGGAGGAA[CG]AACAACTCCGGACGCGCCACCTTTAAGATCTGTAACACTCACTGTGAAGGTCTGCAGCTG	TTCACAGTGAGTGTTACAGATCTTAAAGGTGGCGCGTCCGGAGTTGTTCG							10:91162303-91162451													chr10:91171860-91175860	6		TRUE		0.161622	0.411069	4.68235	1.51189e-05
cg00379528	chr12	125350693	-	cg00379528	76683290		TCCTAAAACAAATAATTTAAACCTTTCTATACCTCAATCTCCTCATCTAC		II			NA	NA	NA	NA	NA	NA	chr12:125347784-125348688	S_Shelf	CCACATTGGAGTCCTGGGGCAAGTGGTTTGGGCCTTTCTGTGCCTCAGTCTCCTCATCTA[CG]AAACGGGGATTAGAAGAGCCCCTTTCCAAGGGCTACCATGAGGATTAAACAAGTCAAAAA	CGTAGATGAGGAGACTGAGGCACAGAAAGGCCCAAACCACTTGCCCCAGG								12:125350570-125350707	Unclassified_Cell_type_specific	RP11-592O2.1;SCARB1	ENST00000501570.2;ENST00000535005.1	3'UTR;3'UTR	RP11-592O2.1;SCARB1;SCARB1	ENST00000501570.2;ENST00000535005.1;ENST00000541661.1	3'UTR;3'UTR;3'UTR					chr12:125350183-125352603	6		TRUE		0.246939	0.0688408	6.19592	4.60205e-08
cg00382470	chr6	38141572	-	cg00382470	82690224		ACTCCCAAACTAATACTAATAACRACAAAAACCRAAACTCTAAAAACAAC		II			NA	NA	NA	NA	NA	NA		OpenSea	GTCCTGGGGAGACTCCCAGGCTGATGCTGATGGCGACAGAGGCCGGAGCTCTGGGGACAG[CG]GAGGGGCAGGCAATGTTGTGCGCAGTTACCCAGGGCAGGCAGCACTGGAATGGAAATCAC	CTCCCAGGCTGATGCTGATGGCGACAGAGGCCGGAGCTCTGGGGACAGCG	BTBD9;BTBD9;BTBD9	NM_052893;NM_152733;NM_001099272	3'UTR;3'UTR;3'UTR				6:38249447-38249894	6:38141446-38141624	Unclassified_Cell_type_specific	BTBD9;RP3-322I12.2	ENST00000314100.6;ENST00000413235.1	3'UTR;3'UTR	BTBD9;RP3-322I12.2	ENST00000314100.6;ENST00000413235.1	3'UTR;3'UTR			chr6:38133414-38143220	6				TRUE		0.200862	1.15536	4.79072	1.01769e-05
cg00388605	chr1	89150448	+	cg00388605	40692128	78648344	AAAAAATCCAACTCCCCAAAAAAACAATTCCCCAAAAAAAACATTTCCCA	AAAAAATCCGACTCCCCAAAAAAACGATTCCCCGAAAAAAACATTTCCCG	I	A	Red	NA	NA	NA	NA	NA	NA	chr1:89149594-89150658	Island	GAAAGCCCTGCGGCCGCCGCGCCCCTAGCCCGCTAAGTGCGGAAACTCCGGGATGTCACT[CG]GGAAATGCTTCCCTCGGGGAACCGCTTCCCTGGGGAGCCGGACCCTCTCCCCCGCCAAAG	CGGGAAATGCTTCCCTCGGGGAACCGCTTCCCTGGGGAGCCGGACCCTCT	PKN2	NM_006256	Body				1:88922226-88923306	1:89150425-89150714	Promoter_Associated	PKN2;RP11-76N22.2	ENST00000370505.3;ENST00000458097.1	5'UTR;3'UTR	PKN2;RP11-76N22.2;RP11-76N22.2	ENST00000370505.3;ENST00000458097.1;ENST00000425750.1	5'UTR;3'UTR;3'UTR	chr1:89150105-89150870	3						TRUE		0.343462	0.0641229	4.33629	5.21173e-05
cg00391025	chr3	100427239	-	cg00391025	31791583		ACTCTACTAAAATCTCTTAATCTACTATAATTCTAAAAACTACCCAATTC		II			NA	NA	NA	NA	NA	NA	chr3:100428069-100428669	N_Shore	TCCACCACGTGGCTCTGCTGGAGTCTCTTAATCTGCTGTGATTCTGGGGGCTGCCCAATT[CG]TGAAATCGTTCACTGCTCAATTAAACTCCTTTAAATTTAATTCAGCTTAAGTTTTTCTTT	CTCTGCTGGAGTCTCTTAATCTGCTGTGATTCTGGGGGCTGCCCAATTCG	TFG;TFG	NM_006070;NM_001007565	TSS1500;TSS1500							TFG;TFG;TFG;TFG	ENST00000418917.2;ENST00000490574.1;ENST00000240851.4;ENST00000443578.2	TSS1500;TSS1500;TSS1500;TSS1500	TFG;TFG;TFG;TFG;TFG;TFG	ENST00000418917.2;ENST00000490574.1;ENST00000240851.4;ENST00000479672.1;ENST00000443578.2;ENST00000463568.1	TSS1500;TSS1500;TSS1500;TSS1500;TSS1500;TSS1500					chr3:100426961-100432151	6		TRUE		0.143224	-1.25193	4.40892	4.0338e-05
cg00392843	chr11	45941045	-	cg00392843	2705202		AAAATTTATCCCACATAACACAACAAAACACTAACCAAAAAAACCACAAC		II			NA	NA	NA	NA	NA	NA	chr11:45939296-45940141	S_Shore	AAGGAGGGGAAAGGATTTGTCCCACATGGCACAGCAAGGCACTGGCCAAAGAGGCCACAG[CG]CAGGTCTCCAGTGGCAGTGCCCTCTCTCCTACTGCCCACAGCCCACAAAAGCTGTGACAT	GGATTTGTCCCACATGGCACAGCAAGGCACTGGCCAAAGAGGCCACAGCG	PEX16;PEX16	NM_004813;NM_057174	TSS1500;TSS1500							PEX16;PEX16	ENST00000378750.5;ENST00000532681.1	TSS1500;TSS1500	PEX16;PEX16;PEX16;PEX16;PEX16	ENST00000525192.1;ENST00000378750.5;ENST00000529030.1;ENST00000528674.1;ENST00000532681.1	TSS1500;TSS1500;TSS1500;TSS1500;TSS1500			chr11:45938581-45941382	6	chr11:45934062-45941244	6				0.169837	1.02373	4.34865	4.99017e-05
cg00394830	chr12	56727915	-	cg00394830	90692570	20756855	CATCTAAACCAATCAAAAAAAACCAAATACAACAACCCCAAAAAAAAACA	CATCTAAACCAATCAAAAAAAACCAAATACGACGACCCCAAAAAAAAACG	I	T	Red	NA	NA	NA	NA	NA	NA	chr12:56727661-56727996	Island	GGGCTCCGGGCGCATCTAAGCCAATCAGAAGGAGCCAGGTACGGCGACCCCAGGAGAGAG[CG]TGTGACGCACGCGCCGGAAAAAGAGGTTACGGGGCGCCGGTGGGACAAACGCAGCCAGAC	CGCTCTCTCCTGGGGTCGCCGTACCTGGCTCCTTCTGATTGGCTTAGATG	PAN2;PAN2;PAN2	NM_001127460;NM_014871;NM_001166279	TSS1500;TSS200;TSS200				12:55013818-55014247	12:56727202-56728951	Promoter_Associated	PAN2;PAN2;PAN2;PAN2	ENST00000548043.1;ENST00000425394.2;ENST00000257931.5;ENST00000440411.3	TSS1500;TSS1500;TSS200;TSS200	PAN2;PAN2;PAN2;PAN2;PAN2;PAN2;PAN2;PAN2;PAN2	ENST00000547518.1;ENST00000551359.1;ENST00000547994.1;ENST00000548043.1;ENST00000425394.2;ENST00000547572.1;ENST00000549964.1;ENST00000257931.5;ENST00000440411.3	TSS1500;TSS1500;TSS200;TSS1500;TSS1500;TSS200;TSS200;TSS200;TSS200	chr12:56727740-56727990	3						TRUE		-0.550899	-2.57291	-7.37003	4.06039e-10
cg00395990	chr11	119054921	+	cg00395990	49801924		CCTCCTTTATAAATTACTTACCCTATCTTAAATATATCTTTATTAACAAC		II			NA	NA	NA	NA	NA	NA		OpenSea	CCCATGAACAAGATATTGGCATGGGGGTTGGCCATGCTGGGCTGTATTAGTCCAGTCTCA[CG]CTGCTAATAAAGACATACCCAAGACAGGGTAAGTAATTTATAAAGGAGGCTGGGCATGGT	CGCTGCTAATAAAGACATACCCAAGACAGGGTAAGTAATTTATAAAGGAG	PDZD3;PDZD3	NM_024791;NM_001168468	TSS1500;TSS1500							PDZD3;PDZD3;PDZD3	ENST00000525131.1;ENST00000355547.5;ENST00000322712.4	TSS1500;TSS1500;TSS1500	PDZD3;PDZD3;PDZD3;PDZD3;PDZD3;PDZD3	ENST00000527308.1;ENST00000526279.1;ENST00000533688.1;ENST00000526836.1;ENST00000528730.1;ENST00000529573.1	TSS1500;TSS1500;TSS1500;TSS1500;TSS1500;TSS1500								TRUE		0.275904	-0.289549	4.41188	3.99178e-05
cg00397678	chr3	194067480	-	cg00397678	6660455		AAAAAACRCATAAAAAACTCTAAACTCAAAACCTAACACATAACAAATAC		II			NA	NA	NA	NA	NA	NA		OpenSea	AGGATGGAATGAGAAAACGCATGGAAAGCTCTAAGCTCAGGGCCTGGCACATGGCAAATG[CG]TGGCAACGTTAGTGACCCTGATCTTCCGAGCAGTGCAGCCCCAGCTCTGTGCTGAAGCAG	CGCATTTGCCATGTGCCAGGCCCTGAGCTTAGAGCTTTCCATGCGTTTTC	CPN2;CPN2	NM_001080513;NM_001291988	5'UTR;5'UTR					3:194067455-194067659	Unclassified_Cell_type_specific	CPN2;CPN2	ENST00000429275.1;ENST00000323830.3	5'UTR;5'UTR	CPN2;CPN2	ENST00000429275.1;ENST00000323830.3	5'UTR;5'UTR	chr3:194066845-194067815	3								0.264047	0.749228	5.56941	5.3799e-07
cg00402311	chr8	62282815	+	cg00402311	28735263		TTCAAATAACAAATACACCAAAATCTACTAAAAAACTTATCCATATAACC		II			NA	NA	NA	NA	NA	NA		OpenSea	TAAAAAAAATTTTATTTTTTGTTTTTATTTCAATAAAGTTTTGGGGGAACAGGTGGTGTT[CG]GTTACATGGATAAGTTCTTTAGTAGATTTTGGTGCACCTGTCACCTGAACAGTGTACACT	CGGTTACATGGATAAGTTCTTTAGTAGATTTTGGTGCACCTGTCACCTGA	CLVS1	NM_173519	Body							CLVS1	ENST00000518592.1	5'UTR	CLVS1;CLVS1;CLVS1	ENST00000524095.1;ENST00000518592.1;ENST00000521189.1	TSS200;5'UTR;5'UTR										0.412393	-0.811548	5.74324	2.73818e-07
cg00404077	chr11	15573808	+	cg00404077	4806358		AAACCTCTAATAACTACATTAAACACAACCTAATTCCTAACCAAATTAAC		II			NA	NA	NA	NA	NA	NA		OpenSea	GAAAGTCAGGCATATTATATGTTAGAAGCTGAGGTAAATCGGCCTCAGTTTAAGCATTTG[CG]CTAATCTGGCTAGGAATTAGGCTGTGTTTAATGTAGTTACTAGAGGCTTCAAATTTCTTT	AGCCTCTAGTAACTACATTAAACACAGCCTAATTCCTAGCCAGATTAGCG										RP11-531H8.1	ENST00000527770.1	TSS1500	RP11-531H8.1	ENST00000527770.1	TSS1500										0.288262	1.26158	5.38927	1.07626e-06
cg00405078	chr6	34504890	-	cg00405078	8655489		ATCAATCAACTATATAACCATCTACAAATCACTTAACCACTCTAAACCTC		II			NA	NA	NA	NA	NA	NA		OpenSea	TGAGTTATTCTGTCAATCAGCTGTGTGACCATCTGCAAGTCACTTAACCACTCTGAGCCT[CG]GTTTCATCATCTGCAAAATGGGGGAGTAGCCCCTACTTCATAGTTTTGTTGGGAAGATAA	TCAATCAGCTGTGTGACCATCTGCAAGTCACTTAACCACTCTGAGCCTCG						TRUE												chr6:34499126-34507780	6	chr6:34499271-34508157	6		TRUE		0.207742	-0.638587	6.48741	1.43781e-08
cg00408720	chr6	28113406	-	cg00408720	15707594		CACTTACTATCTCATAATTAAAAAAACTAAATATCCAAAATCAAAATATC		II			rs1225715	0.41599	NA	NA	NA	NA	chr6:28109365-28109939	S_Shelf	AATAGAATAGACACTTACTGTCTCATAATTAGGAAGGCTAGATGTCCAAAATCAGAGTGT[CG]CCAGACCCATGCTCTTCTAGCTTCTTGTTTTTACTGACAAACTTTGGCATTCCTTGGCTT	ACTTACTGTCTCATAATTAGGAAGGCTAGATGTCCAAAATCAGAGTGTCG	ZNF192	NM_006298	5'UTR							ZNF192;ZNF192	ENST00000457389.2;ENST00000536028.1	5'UTR;5'UTR	ZNF192;ZNF192	ENST00000457389.2;ENST00000536028.1	5'UTR;5'UTR								TRUE		0.324024	0.0412016	6.55561	1.09373e-08
cg00408725	chr8	66641587	-	cg00408725	21692106		CCTACCAACCCTTATCATTTCCCATTATAATAATTATCACAATAAATTTC		II			NA	NA	NA	NA	NA	NA		OpenSea	TGTTTTCACTGCCTGCCAGCCCTTATCATTTCCCATTGTAATGGTTATCACAGTGAGTTT[CG]TTGGTGGTAGCTTTTTTTTTTTTTTTTTTTTTTTGGCTAAATTGGCAAATCAAAAATATA	CTGCCAGCCCTTATCATTTCCCATTGTAATGGTTATCACAGTGAGTTTCG	PDE7A;PDE7A	NM_002603;NM_001242318	Body;Body	chr8:66641187-66641187						PDE7A	ENST00000518667.1	3'UTR	PDE7A;MTFR1;PDE7A	ENST00000522220.1;ENST00000521247.2;ENST00000518667.1	TSS1500;3'UTR;3'UTR										0.243639	0.554837	4.49448	2.97548e-05
cg00408747	chr16	63163604	-	cg00408747	27630826	65696112	ACTAAATCTACATATAACACTTATAAACCAACACAAATTCCAAATAAACA	ACTAAATCTACATATAACGCTTATAAACCAACGCGAATTCCGAATAAACG	I	T	Red	NA	NA	NA	NA	NA	NA		OpenSea	GCGTGGTCGGGAACTGGGTCTGCATGTGGCGCTTGTGGGCCAGCGCGAGTTCCGGGTGGG[CG]TGGGCTCGGCGGGCCCCACACTGGGAGCCGCCAGCCAGCACCGCGGGCCCCAGGCAGTGA	CGCCCACCCGGAACTCGCGCTGGCCCACAAGCGCCACATGCAGACCCAGT							16:61720867-61721367			RP11-96H17.1	ENST00000563003.1	TSS200	RP11-96H17.1	ENST00000563003.1	TSS200										0.203598	1.61918	5.1254	2.93184e-06
cg00408776	chr5	1337571	+	cg00408776	15660979	68600209	AAACTAATCCTACACAAACAACCAAAAAAACAAATAACAACCCTTCCTCA	AAACTAATCCTACACAAACGACCAAAAAAACGAATAACAACCCTTCCTCG	I	A	Red	rs116764753	0.013889	NA	NA	NA	NA	chr5:1339662-1340082	N_Shelf	GCCACTTCTATTCGCAAAGGCCTTCCGCCTTGCCAGGGGCCACCCCGGGGGCTCCAGCTC[CG]AGGAAGGGCTGTCACCCGCTCCTCTGGCCGCCTGTGCAGGACCAGCCCTGGTGGGGAAAG	GGGCTGGTCCTGCACAGGCGGCCAGAGGAGCGGGTGACAGCCCTTCCTCG	CLPTM1L	NM_030782	Body				5:1390536-1391052						CLPTM1L	ENST00000511786.1	3'UTR					chr5:1334779-1339852	6		TRUE		0.146636	1.71295	4.6583	1.64984e-05
cg00410323	chr8	76190704	-	cg00410323	77698533	31799203	CCTAAACAACACAAAAAACAATAATTTCCACATTTCCATCTAAAATACCA	CCTAAACGACACAAAAAACGATAATTTCCGCATTTCCATCTAAAATACCG	I	A	Red	NA	NA	NA	NA	NA	NA		OpenSea	TACAGCTCCCAGCCTGAGCGACACAGAAGACGGTGATTTCCGCATTTCCATCTGAGGTAC[CG]GCTTCATCTCACTAGGGAGTGCCAGACAGTGGGCGCAGGTCAGTGGGTGCGCGCACCATG	CCTGAGCGACACAGAAGACGGTGATTTCCGCATTTCCATCTGAGGTACCG							8:76353217-76353522			RP11-697M17.1;RP11-697M17.1;RP11-697M17.1;RP11-697M17.1;RP11-697M17.1	ENST00000521147.1;ENST00000504531.2;ENST00000522183.1;ENST00000521147.1;ENST00000523313.1	1stExon;TSS200;3'UTR;3'UTR;3'UTR	RP11-697M17.1;RP11-697M17.1;RP11-697M17.1;RP11-697M17.1;RP11-697M17.1	ENST00000521147.1;ENST00000504531.2;ENST00000522183.1;ENST00000521147.1;ENST00000523313.1	1stExon;TSS200;3'UTR;3'UTR;3'UTR								TRUE		0.350808	0.39836	8.1222	1.90387e-11
cg00413370	chr8	102380629	+	cg00413370	94757854	56646886	AAACACCTTAAAAAACCAAAATAAACAAATCACCTAATATCAAAAATTCA	AAACACCTTAAAAAACCGAAATAAACAAATCACCTAATATCAAAAATTCG	I	A	Red	NA	NA	NA	NA	NA	NA		OpenSea	GCTAATTTTTTTGTATTTTTAAGTAGAGACAAGGTTTCACCATGTTGGCCAGGCTGGTCT[CG]AACTCCTGACATCAGGTGATCTGCCCACCTCGGCCTCCCAAGGTGCTCAGATTACAGGTG	GAGCACCTTGGGAGGCCGAGGTGGGCAGATCACCTGATGTCAGGAGTTCG	NACAP1	NR_002182	TSS1500							NACAP1	ENST00000419462.1	5'UTR	NACAP1	ENST00000419462.1	5'UTR								TRUE		0.182436	-0.506356	4.89177	7.01296e-06
cg00415729	chr6	25122752	-	cg00415729	92726917		ATTAACTAAATTACCCAATATCCCCAAACTATCTATTAAAACCTAAATCC		II			rs302971	0.083723	NA	NA	NA	NA		OpenSea	AGCACAAAGGGATTGACTAAATTGCCCAGTGTCCCCAGACTGTCTGTTGGAGCCTGGATC[CG]CACCCAGGTGAGAAGGCCCCATTGCCTTTGCTCTTAACACTTTGCTACAGTGTCTCTGTA	TTGACTAAATTGCCCAGTGTCCCCAGACTGTCTGTTGGAGCCTGGATCCG	CMAHP;CMAHP	NR_002174;NR_027626	Body;Body							CMAHP;CMAHP;CMAHP;CMAHP	ENST00000436589.2;ENST00000377989.3;ENST00000424282.2;ENST00000377993.1	5'UTR;5'UTR;5'UTR;5'UTR	CMAHP;CMAHP;CMAHP;CMAHP;CMAHP;CMAHP	ENST00000436589.2;ENST00000399346.2;ENST00000377989.3;ENST00000458373.1;ENST00000424282.2;ENST00000377993.1	5'UTR;5'UTR;5'UTR;5'UTR;5'UTR;5'UTR					chr6:25122087-25122797	4				-0.26048	1.47842	-4.98535	4.95436e-06
cg00415763	chr16	66984264	+	cg00415763	6722238	80611406	AAATCAATCACAATAAATAACTTTAATAATCCTAACACTTTAAAAAACCA	AAATCAATCGCAATAAATAACTTTAATAATCCTAACACTTTAAAAAACCG	I	A	Red	rs61247884	0.0215	NA	NA	NA	NA	chr16:66982434-66982945	S_Shore	GCTTTCACCATGTTGGCTAGGCTGGTCTCGAACTCCTAACCTCAAGTGATCCACCCACCT[CG]GCCTCCCAAAGTGCTAGGATTACCAAAGTCACCCACTGCGACTGACCTGTTTTCTGACTT	CGGCCTCCCAAAGTGCTAGGATTACCAAAGTCACCCACTGCGACTGACCT													CES2	ENST00000566869.1	5'UTR								TRUE		0.55353	-0.195352	8.67358	2.03191e-12
cg00424923	chr19	48297800	-	cg00424923	47751888		TCCAAAACATTATAACCAAAAATCRATTAAACATATAACTTCTTCTCTCC		II			NA	NA	NA	NA	NA	NA		OpenSea	TGTTGGCAACATCCAAAGCATTGTAACCAGGAGTCGGTTGAACATGTGACTTCTTCTCTC[CG]TCAGGCCGAATCAGAGCTTCTTCACAGCCTGTTTGATCTGGTGCTCCTTGGCTTTAACAT	CGGAGAGAAGAAGTCACATGTTCAACCGACTCCTGGTTACAATGCTTTGG																				chr19:48297772-48298157	6				0.204998	1.08869	4.32208	5.47852e-05
cg00425411	chr2	150715997	-	cg00425411	5772901		ATCTACCTTACTATAAAATCATTAAACAAAAAACRACCTCACAAATAACC		II			NA	NA	NA	NA	NA	NA		OpenSea	CCCTCTCCAACATCTGCCTTGCTATGGGATCATTAAACAGAAGGCGACCTCACAAATAGC[CG]TTTGTCAAACAAGCAGCCTGTTTTTCTCGTGAGAAATGCCCTTTTGCCTAATATGGGTGT	CGGCTATTTGTGAGGTCGCCTTCTGTTTAATGATCCCATAGCAAGGCAGA										AC007364.1	ENST00000295052.3	TSS1500	AC007364.1	ENST00000295052.3	TSS1500	chr2:150715680-150716150	3								-0.285941	-2.665	-4.5024	2.89253e-05
cg00426310	chr5	139030390	+	cg00426310	62741929	50703528	TCAACAATACACAATTACAAATAAATAACCCACCAACCTAAATTTCCCCA	TCAACAATACGCAATTACGAATAAATAACCCGCCGACCTAAATTTCCCCG	I	C	Grn	NA	NA	NA	NA	NA	NA	chr5:139027443-139030219	S_Shore	CCACTAGAAAACCGGGAACTGAGACCGAAGCCCCCTCTAAACCCCTTTCTGAGAGCCGTG[CG]GGGAAACTCAGGCCGGCGGGCTACCTACCCGTAACTGCGTATTGTTGATTTAGCAGTTTC	CGGGGAAACTCAGGCCGGCGGGCTACCTACCCGTAACTGCGTATTGTTGA	CXXC5	NM_016463	5'UTR				5:139006907-139010593	5:139029132-139030663	Promoter_Associated	CTD-3224K15.2;CXXC5;CXXC5	ENST00000514287.1;ENST00000302517.3;ENST00000511048.1	TSS1500;5'UTR;5'UTR	CTD-3224K15.2;CXXC5;CXXC5;CXXC5;CXXC5;CXXC5;CXXC5;CXXC5;CXXC5;CXXC5	ENST00000514287.1;ENST00000512816.1;ENST00000502295.1;ENST00000504944.1;ENST00000302517.3;ENST00000507139.1;ENST00000504844.1;ENST00000502336.1;ENST00000520967.1;ENST00000511048.1	TSS1500;TSS200;5'UTR;5'UTR;5'UTR;5'UTR;5'UTR;5'UTR;5'UTR;5'UTR	chr5:139030285-139032330	3						TRUE		-0.206953	-3.04295	-4.38508	4.38867e-05
cg00431767	chr3	127256766	-	cg00431767	76632993		TAATCTAATAATAACCAAATTCATTTAACACTTACTATATACCAAACACC		II			NA	NA	NA	NA	NA	NA		OpenSea	AATAAGCTCCATGATCTAATAATAGCCAGATTCATTTAGCACTTACTATGTGCCAGGCAC[CG]TTCTAAGCCCTTGATGTCTTCTAACTCATTTTACCCTTGCAGCAACCACACAATATAAGA	CGGTGCCTGGCACATAGTAAGTGCTAAATGAATCTGGCTATTATTAGATC	LINC01471	NR_125397	TSS200							RP11-59J16.1	ENST00000461398.2	TSS1500	RP11-59J16.1	ENST00000461398.2	TSS1500	chr3:127256345-127256790	3								0.206922	0.408842	5.81662	2.05542e-07
cg00440967	chr2	74901926	+	cg00440967	2624265		CTAAAAAATAACAACTCATCCCTTATCAAATAAAATAACCCCCRAAAAAC		II			NA	NA	NA	NA	NA	NA		OpenSea	CAGTGTTGTCTCTTCCAGAGGGGGCAGGCTCTCCCGCCTTTGGCTGCATGGCTCCCTGTG[CG]TTTCTCGGGGGTCATCTCATTTGACAAGGGATGAGTTGCTATCCCCCAGACCCCTCCATA	TGGGGGATAGCAACTCATCCCTTGTCAAATGAGATGACCCCCGAGAAACG	SEMA4F;SEMA4F;SEMA4F;SEMA4F;SEMA4F	NR_073399;NR_073398;NM_004263;NM_001271661;NM_001271662	Body;Body;Body;Body;Body							SEMA4F	ENST00000473350.1	TSS200	SEMA4F;SEMA4F;SEMA4F	ENST00000420077.1;ENST00000473350.1;ENST00000446927.1	3'UTR;TSS200;3'UTR					chr2:74901847-74902751	6				-0.200732	1.75382	-4.30986	5.7183e-05
cg00444120	chr4	185570857	+	cg00444120	47669145	58739920	AACTCTCAAAAAAACCTAAATTTCAAATCCAAAACAAAAAAACCAAACCA	AACTCTCAAAAAAACCTAAATTTCAAATCCGAAACGAAAAAACCGAACCG	I	A	Red	rs4647600	0.069935	NA	NA	NA	NA	chr4:185569961-185570638	S_Shore	GCCCTGGTCCCGCCCTCGCGTCCCGCGCCAGTCCTCCCGCTTTGGTCCCGCCCTGAGGCT[CG]GCCCGGCTCCCCCGCCCCGGATTTGAAATCTAGGTCTTCCTGAGAGTCCGCGGGCTTCCG	CGGCCCGGCTCCCCCGCCCCGGATTTGAAATCTAGGTCTTCCTGAGAGTC	CASP3;CCDC111;CCDC111;CASP3	NM_004346;NM_152683;NM_152683;NM_032991	TSS1500;1stExon;5'UTR;TSS1500				4:185806488-185808250	4:185570390-185571029	Promoter_Associated	CASP3;CASP3;CCDC111;CCDC111;CCDC111;CASP3;CASP3;CCDC111;CASP3;CCDC111;CCDC111;CCDC111	ENST00000393585.2;ENST00000523916.1;ENST00000512834.1;ENST00000314970.6;ENST00000314970.6;ENST00000517513.1;ENST00000393588.4;ENST00000515774.1;ENST00000308394.4;ENST00000503752.1;ENST00000503752.1;ENST00000515774.1	TSS1500;TSS200;TSS200;1stExon;5'UTR;TSS1500;TSS1500;1stExon;TSS1500;1stExon;5'UTR;5'UTR	CASP3;CASP3;CCDC111;CCDC111;CCDC111;CCDC111;CCDC111;CCDC111;CCDC111;CASP3;CASP3;CCDC111;CASP3;CCDC111;CCDC111;CCDC111	ENST00000393585.2;ENST00000523916.1;ENST00000512834.1;ENST00000509002.1;ENST00000509538.1;ENST00000506278.1;ENST00000515152.1;ENST00000314970.6;ENST00000314970.6;ENST00000517513.1;ENST00000393588.4;ENST00000515774.1;ENST00000308394.4;ENST00000503752.1;ENST00000503752.1;ENST00000515774.1	TSS1500;TSS200;TSS200;TSS200;TSS200;TSS200;TSS200;1stExon;5'UTR;TSS1500;TSS1500;1stExon;TSS1500;1stExon;5'UTR;5'UTR	chr4:185570485-185570970	3						TRUE		-0.325019	-2.67242	-6.15035	5.51491e-08
cg00447867	chr2	120438247	+	cg00447867	88645462		AAAAAATATAAACTCTAAAACCAAAATACCTATATTCAAATCCCAACTCC		II			NA	NA	NA	NA	NA	NA	chr2:120436530-120437010	S_Shore	CCTAGAGGTGGGCCATTACGACACACCTGTTTGGCACATGGGGAAATTGACGCACAGAGA[CG]GAGCTGGGATTTGAACACAGGCACTCTGGCTCTAGAGCCCACACTCTTCACCACTATGCT	CGGAGCTGGGATTTGAACACAGGCACTCTGGCTCTAGAGCCCACACTCTT	TMEM177;TMEM177;TMEM177	NM_001105199;NM_030577;NM_001105198	5'UTR;5'UTR;5'UTR							TMEM177;TMEM177;TMEM177;TMEM177;TMEM177	ENST00000424086.1;ENST00000272521.6;ENST00000409951.1;ENST00000415646.1;ENST00000496203.1	5'UTR;5'UTR;5'UTR;TSS200;5'UTR	TMEM177;TMEM177;TMEM177;TMEM177;TMEM177;TMEM177	ENST00000401466.1;ENST00000272521.6;ENST00000445518.1;ENST00000409951.1;ENST00000415646.1;ENST00000496203.1	5'UTR;5'UTR;5'UTR;5'UTR;TSS200;5'UTR	chr2:120438185-120438595	3						TRUE		0.179609	-0.0827609	5.04727	3.93123e-06
cg00455883	chr3	73046007	-	cg00455883	13695548	56644952	ACCAAACACCATATTAAAAAATTAATAATAACAACTTAAAAAAATACTCA	ACCGAACGCCATATTAAAAAATTAATAATAACGACTTAAAAAAATACTCG	I	C	Grn	NA	NA	NA	NA	NA	NA	chr3:73045834-73046517	Island	GCGCGGTGACGTACCGGGCGCCATGTTGGAGGGTTGGTGGTAGCGGCTTGGGGAGGTGCT[CG]CTCTGTCGGTCTTGCTCTCTCGCACGCTTCCCCCGGCTCCCTTCGTTTCCCCCCCCCGGT	ACCGGGCGCCATGTTGGAGGGTTGGTGGTAGCGGCTTGGGGAGGTGCTCG	PPP4R2	NM_174907	TSS200				3:73128437-73129431	3:73045395-73047299	Promoter_Associated_Cell_type_specific	PPP4R2;PPP4R2;PPP4R2;PPP4R2;PPP4R2;PPP4R2	ENST00000495566.1;ENST00000356692.5;ENST00000356692.5;ENST00000394284.3;ENST00000295862.9;ENST00000295862.9	TSS200;5'UTR;1stExon;5'UTR;1stExon;5'UTR	PPP4R2;PPP4R2;PPP4R2;PPP4R2;PPP4R2;PPP4R2;PPP4R2;PPP4R2;PPP4R2;PPP4R2;PPP4R2;PPP4R2;PPP4R2	ENST00000476505.2;ENST00000495566.1;ENST00000356692.5;ENST00000356692.5;ENST00000482242.1;ENST00000482242.1;ENST00000470976.1;ENST00000488810.1;ENST00000488810.1;ENST00000394284.3;ENST00000295862.9;ENST00000470976.1;ENST00000295862.9	TSS1500;TSS200;5'UTR;1stExon;5'UTR;1stExon;1stExon;5'UTR;1stExon;5'UTR;1stExon;5'UTR;5'UTR	chr3:73045785-73046070	3						TRUE		0.332812	-2.97523	6.21383	4.2859e-08
cg00456513	chr2	170996131	+	cg00456513	3739905		TAATATAATCTCATCTTAAAATCCCTAACTTAATTACATCTACAAAAACC		II			rs141103682	0.0101	NA	NA	NA	NA		OpenSea	TGTCCATGTCTAAGACTAGATATATCCTAGTACCTGTGAATGTGACCTTATTTGGAAATA[CG]GTCTTTGCAGATGTAACTAAGTTAGGGATCTCAAGATGAGATCATACTAGGTTCAGGGTA	CGGTCTTTGCAGATGTAACTAAGTTAGGGATCTCAAGATGAGATCATACT																		chr2:170995722-170996768	6	chr2:170995619-170996443	6				0.219741	0.644971	4.8383	8.54374e-06
cg00458454	chr10	134499528	-	cg00458454	35662552	83801206	TAAAAAACACTAAACCCCCATAATACACAAAATTCATTACACCCTAATCA	TAAAAAACACTAAACCCCCATAATACGCAAAATTCGTTACGCCCTAATCG	I	C	Grn	NA	NA	NA	NA	NA	NA		OpenSea	TAGCCGCCCCTGTGAGAGGCACTGAGCCCCCATGGTACGCAGGGTTCGTTGCGCCCTGGT[CG]CCAGTTGGTGTGGAAGCCTGATGGTGGTGACTGGGAGCTTCAGTTGCCCATTAGCTCCCA	TGAGAGGCACTGAGCCCCCATGGTACGCAGGGTTCGTTGCGCCCTGGTCG	INPP5A	NM_005539	Body				10:134349462-134349519									chr10:134499485-134499915	3						TRUE		0.237992	2.63197	4.68044	1.5224e-05
cg00463109	chr1	110722603	-	cg00463109	7664345		AATCTTCATAAAACTTTAAAAAATCAAATCCAAAAACCAAACACRATAAC		II			NA	NA	NA	NA	NA	NA		OpenSea	GCAGAGGCCAGGGTCTTCATGAGACTTTAAAAAATCAAATCCAGGAGCCAGGCACGGTGG[CG]TGTGCCTGTAATTTCAGCTACTTGGGAGGCTGAGGTGGGAGGATCCCTTGAGTCTAAGAG	CGCCACCGTGCCTGGCTCCTGGATTTGATTTTTTAAAGTCTCATGAAGAC	SLC6A17	NM_001010898	Body							RP5-1028L10.2	ENST00000440688.1	TSS1500	RP5-1028L10.2	ENST00000440688.1	TSS1500										0.224848	0.188314	4.71754	1.33008e-05
cg00467160	chr13	50014904	+	cg00467160	3733184		ACCAATAATATTAAAACAAAAAACCAAATCAAAAATACAATCCTATTTAC		II			NA	NA	NA	NA	NA	NA	chr13:50018121-50018738	N_Shelf	CCTAGGCAGTGTGTGTGTGTGTGTGTGTGTGTGTGTGTGTGTGTGTGTGTGTATGGCTAT[CG]TAAACAGGACTGCATTCTTGATTTGGCTCTCTGCTCCAACATTATTGGTATAGAAACGCT	CCAATAATGTTGGAGCAGAGAGCCAAATCAAGAATGCAGTCCTGTTTACG	CAB39L	NM_001079670	5'UTR							CAB39L;CAB39L;CAB39L	ENST00000410043.1;ENST00000347776.5;ENST00000409308.1	5'UTR;5'UTR;5'UTR	CAB39L;CAB39L;CAB39L;CAB39L	ENST00000410043.1;ENST00000347776.5;ENST00000409308.1;ENST00000470410.1	5'UTR;5'UTR;5'UTR;3'UTR								TRUE		0.272025	-1.3458	6.65233	7.4144e-09
cg00470786	chr2	18740679	-	cg00470786	84628352		AAAACAAACCACAAACAAATTTCTTAACCTTCCTATACCTCAATTTCCTC		II			NA	NA	NA	NA	NA	NA	chr2:18741356-18741964	N_Shore	CAAGTGTTCTGGAGACAGACCACAAGCAAGTTTCTTAGCCTTCCTATGCCTCAGTTTCCT[CG]CGTTGTAAAACAGGGATGATAATAATGCCTACTCCACAGGGTTACTGTGTAGCTTCAATG	AGACAGACCACAAGCAAGTTTCTTAGCCTTCCTATGCCTCAGTTTCCTCG	RDH14	NM_020905	Body							RDH14	ENST00000468071.1	3'UTR	RDH14	ENST00000468071.1	3'UTR					chr2:18739135-18743802	6		TRUE		0.183709	-1.03363	5.05157	3.86842e-06
cg00470905	chr12	116433626	-	cg00470905	79731297		AAAAATCATCTAACTCAAAACCTATTTTACAATAAAATACTAACTATCTC		II			NA	NA	NA	NA	NA	NA		OpenSea	CCTACCATTGGGGAAATCATCTAACTCAAAGCCTGTTTTACAATAAAGTGCTGACTATCT[CG]TGTAATTTATCAAATACTGTACTGAAAGTAAAAAACAGATCGGTTGTATGGGTTCTCAAA	CGAGATAGTCAGCACTTTATTGTAAAACAGGCTTTGAGTTAGATGATTTC	MED13L	NM_015335	Body																						0.246086	0.831618	5.68471	3.43958e-07
cg00472324	chr1	156052196	+	cg00472324	55721898	53629852	AACACTAAAAAAAACTAAACTCTATTAAAAACCACTAAACACCACTCCCA	AACGCTAAAAAAAACTAAACTCTATTAAAAACCACTAAACGCCGCTCCCG	I	A	Red	NA	NA	NA	NA	NA	NA	chr1:156052072-156052803	Island	GGAGTCTCTAGCCCCCGCTGTCCAGGCGCCCCCGTTAGGCTCCCGCACCGAGCCCCAGTC[CG]GGAGCGGCGCTCAGTGGCCCCCAATAGAGCCCAGCCCCTTCCAGCGCTCAAACTCTTTTG	CGGGAGCGGCGCTCAGTGGCCCCCAATAGAGCCCAGCCCCTTCCAGCGCT	MEX3A;LMNA	NM_001093725;NM_001282625	TSS1500;TSS200				1:154318747-154319427			MEX3A;MEX3A;LMNA	ENST00000442784.1;ENST00000532414.1;ENST00000368301.2	TSS1500;TSS1500;TSS200	LMNA;MEX3A;MEX3A;LMNA;LMNA;LMNA	ENST00000470835.1;ENST00000442784.1;ENST00000532414.1;ENST00000502751.1;ENST00000368301.2;ENST00000495341.1	TSS1500;TSS1500;TSS1500;TSS200;TSS200;TSS200	chr1:156052185-156052450	3								0.373791	-3.41918	4.8676	7.66848e-06
cg00475427	chr9	140019538	-	cg00475427	52610564	32677555	AATATAAAAAATTAACCATAATAACCAACACCTATAATCCCAAATACTCA	AATATAAAAAATTAACCGTAATAACCGACGCCTATAATCCCAAATACTCG	I	A	Red	NA	NA	NA	NA	NA	NA		OpenSea	ATCTCTACTAAAAATATAAAAAATTAGCCGTGGTGGCCGGCGCCTGTAATCCCAGGTACT[CG]GAGAGGCTGAGGCAGGAGAATGGTGTGAACCCGGGAGGCGGAGCTTGCAGTGAGCTGAGA	AATATAAAAAATTAGCCGTGGTGGCCGGCGCCTGTAATCCCAGGTACTCG										snoU13	ENST00000459401.1	TSS1500	snoU13	ENST00000459401.1	TSS1500										0.413211	0.102009	7.51797	2.22506e-10
cg00479180	chr4	684653	-	cg00479180	98754830		ACAAATAAACTCAACAACATTACAAAATACAAAATCAACACACAACAATC		II			NA	NA	NA	NA	NA	NA	chr4:682724-683079	S_Shore	TCTTGGGTTGAGCAGGTGAGCTCAGCAACATTGCAGAATGCAAGATCAGCACACAACAAT[CG]CTTGCATTGATGTATACCAACAAGAAACATGAAAACCAAAGTTAAAGACATTCATAATTA	CAGGTGAGCTCAGCAACATTGCAGAATGCAAGATCAGCACACAACAATCG	MFSD7;MFSD7;MFSD7	NM_032219;NM_001294341;NM_001294342	TSS1500;TSS1500;TSS1500							MFSD7	ENST00000322224.4	TSS1500	MFSD7	ENST00000322224.4	TSS1500										0.231215	0.523435	4.9777	5.09762e-06
cg00492341	chr1	2526950	-	cg00492341	83605213		ACATCCTAACTATACTCTCCCTATCCTATAATAAAAAACTAAAAAACTCC		II			NA	NA	NA	NA	NA	NA	chr1:2527239-2527503	N_Shore	GTCAGCCCGGGGCATCCTGGCTGTGCTCTCCCTGTCCTGTGGTGAGGGGCTGGGGGGCTC[CG]GGATCTGGCCCCCACCTTGCAGGCTCTGGGGAGGTTTAATGGGGACAGAATATGGAAGGC	CATCCTGGCTGTGCTCTCCCTGTCCTGTGGTGAGGGGCTGGGGGGCTCCG	MMEL1	NM_033467	Body										MMEL1	ENST00000469962.1	TSS1500			chr1:2524097-2530241	6				TRUE		-0.241695	1.26265	-4.9861	4.94053e-06
cg00498786	chr9	132253178	+	cg00498786	7741195		CTCTAACCCAATTCAAATTTCCAAATATTCCAAAAACCAAAACCTAAAAC		II			NA	NA	NA	NA	NA	NA	chr9:132250466-132251123	S_Shelf	TCCAGACCCAGACTTCACCCTCAGGTCACCCTCACCTGGACTTTGGGGTGCCCCACACCC[CG]CCCCAGGCCCTGGCCTCTGGAATATTTGGAAACTTGAACTGGGCCAGAGGCTTAAGCTCA	CGCCCCAGGCCCTGGCCTCTGGAATATTTGGAAACTTGAACTGGGCCAGA	LINC00963	NR_038955	Body					9:132252162-132253553	Promoter_Associated	RP11-492E3.1;RP11-492E3.1	ENST00000542697.1;ENST00000542697.1	1stExon;5'UTR	RP11-492E3.1;RP11-492E3.1;RP11-492E3.1;RP11-492E3.1;RP11-492E3.1;RP11-492E3.1;RP11-492E3.1;RP11-492E3.1;RP11-492E3.1	ENST00000542697.1;ENST00000458346.1;ENST00000454635.1;ENST00000454635.1;ENST00000542697.1;ENST00000454968.1;ENST00000444184.1;ENST00000419300.1;ENST00000423918.1	1stExon;TSS200;1stExon;5'UTR;5'UTR;5'UTR;5'UTR;5'UTR;5'UTR			chr9:132247601-132254105	6	chr9:132248295-132254164	6				0.173027	1.18691	4.36123	4.77388e-05
cg00502002	chr10	73976970	-	cg00502002	86600352	69718990	AAATCATTAAACCTTAAAATAAAAATATAAACCAAACACAATAACTCACA	AAATCATTAAACCTTAAAATAAAAATATAAACCGAACGCGATAACTCACG	I	T	Red	NA	NA	NA	NA	NA	NA	chr10:73975671-73976115	S_Shore	GGGTGTTTCTTAAGATCATTGAACCTTAAAATGAAAGTGTAGGCCGGGCGCGGTGGCTCA[CG]TCTGTAATCCTAGCACTTTGGGAGGCCGAGGCGGGCGGATCACGAGGTCAGGAGATCGAG	CGTGAGCCACCGCGCCCGGCCTACACTTTCATTTTAAGGTTCAATGATCT	ANAPC16;ANAPC16;ANAPC16;ANAPC16;ASCC1;ASCC1;ASCC1;ASCC1;ANAPC16;ANAPC16	NM_001242548;NM_001242547;NM_001242546;NM_173473;NM_001198798;NM_001198799;NM_001198800;NR_045564;NR_038392;NR_038391	5'UTR;5'UTR;5'UTR;5'UTR;TSS1500;TSS1500;TSS1500;TSS200;Body;Body							ASCC1;ANAPC16;ASCC1;ASCC1;ASCC1;ASCC1;ASCC1;ASCC1;ASCC1	ENST00000503308.2;ENST00000299381.3;ENST00000394919.1;ENST00000492502.2;ENST00000342444.4;ENST00000394915.3;ENST00000317168.6;ENST00000317126.4;ENST00000373101.2	TSS1500;5'UTR;TSS1500;TSS1500;TSS1500;TSS1500;TSS1500;TSS200;5'UTR	ASCC1;ANAPC16;ASCC1;ASCC1;ASCC1;ASCC1;ASCC1;ASCC1;ASCC1;ASCC1;ASCC1;ASCC1;ASCC1;ASCC1;ASCC1;ANAPC16	ENST00000503308.2;ENST00000299381.3;ENST00000394919.1;ENST00000530431.1;ENST00000526751.1;ENST00000492502.2;ENST00000342444.4;ENST00000527593.1;ENST00000394915.3;ENST00000532011.1;ENST00000530461.1;ENST00000317168.6;ENST00000524829.1;ENST00000317126.4;ENST00000373101.2;ENST00000478193.1	TSS1500;5'UTR;TSS1500;TSS1500;TSS1500;TSS1500;TSS1500;TSS1500;TSS1500;TSS1500;TSS1500;TSS1500;TSS1500;TSS200;5'UTR;5'UTR			chr10:73976471-73976976	6	chr10:73974547-73979462	6				0.57636	0.331817	8.78657	1.28657e-12
cg00508024	chr15	48483844	+	cg00508024	5748244	8753169	AAAATATAAATATCTATATCTATTAATAAAACAAAAAACATAAACACCCA	AAAATATAAATATCTATATCTATTAATAAAACAAAAAACGTAAACGCCCG	I	C	Grn	NA	NA	NA	NA	NA	NA		OpenSea	CCACACCGAAGAAATCCATGCACGTTTTCCTGCAAACGCGCGCGCGCACACGTACTTCGG[CG]GGCGCCCACGTCCTCTGTCTCACCAACAGACACAGACATTTACACTTCTAGGCCAGGAAA	CGGGCGCCCACGTCCTCTGTCTCACCAACAGACACAGACATTTACACTTC	CTXN2	NM_001145668	TSS200		DMR	TRUE	15:46271051-46271480			RP11-605F22.2;CTXN2;RP11-605F22.2;RP11-605F22.2;CTXN2;CTXN2;SLC12A1;RP11-605F22.2	ENST00000560623.1;ENST00000541248.1;ENST00000561094.1;ENST00000560339.1;ENST00000417307.2;ENST00000417307.2;ENST00000428362.2;ENST00000560623.1	3'UTR;TSS1500;TSS1500;TSS1500;1stExon;5'UTR;TSS200;1stExon	RP11-605F22.2;CTXN2;RP11-605F22.2;RP11-605F22.2;SLC12A1;CTXN2;CTXN2;SLC12A1;RP11-605F22.2	ENST00000560623.1;ENST00000541248.1;ENST00000561094.1;ENST00000560339.1;ENST00000561127.1;ENST00000417307.2;ENST00000417307.2;ENST00000428362.2;ENST00000560623.1	3'UTR;TSS1500;TSS1500;TSS1500;TSS200;1stExon;5'UTR;TSS200;1stExon	chr15:48483820-48484275	3						TRUE		-0.241982	-2.58293	-4.28507	6.2365e-05
cg00512399	chr12	97041111	-	cg00512399	8705922	61708932	AACACACTAAAACACTACCTCTACTAAAAATACAAAAACTTAACCAAACA	AACACGCTAAAACACTACCTCTACTAAAAATACAAAAACTTAACCAAACG	I	T	Red	NA	NA	NA	NA	NA	NA		OpenSea	ACCATCCTGGCTAACACGCTGAAACACTGCCTCTACTAAAAATACAAAAACTTAGCCAGG[CG]TGGTGGTGGGCGCCTGTAGTCCCAGCTACTCTGGAGTCTGAGGCAGGAGAATGGCGTGAA	CGCCTGGCTAAGTTTTTGTATTTTTAGTAGAGGCAGTGTTTCAGCGTGTT	CFAP54	NM_001306084	Body							C12orf55	ENST00000342887.1	TSS1500	C12orf55	ENST00000342887.1	TSS1500										0.187406	-0.261958	6.0253	9.04703e-08
cg00513451	chr13	112987917	+	cg00513451	13751295		ATACATCACTCACRTAAATACAATAATACTAATATAAACAAACCTACTAC		II			NA	NA	NA	NA	NA	NA	chr13:112984966-112985733	S_Shelf	CATTCTCAAGTACTATGTACTGTACACAGCTGTCTGTGCTAGACTCTTACATGCCGGCCA[CG]CAGCAGGTTTGTTCACACCAGCATTACTGCACCCACGTGAGTGATGCACTGTGTGACCCC	CGCAGCAGGTTTGTTCACACCAGCATTACTGCACCCACGTGAGTGATGCA																chr13:112987305-112988075	3								0.390083	-0.0212604	5.64746	3.97541e-07
cg00514535	chr17	9469762	-	cg00514535	40718827		CAATTCCTCAACRTACTAAAAACAAAAATACTATTTAATTCAACAATCCC		II			NA	NA	NA	NA	NA	NA		OpenSea	AGACGGTGTGGCAATTCCTCAACGTACTAAAAACAGAAATACTATTTGATTCAGCAATCC[CG]TTATTGGGTATATCCCCGAAGGAATAGAAATCATTCTTCCATAAAGACACATGCATGTGG	CGGGATTGCTGAATCAAATAGTATTTCTGTTTTTAGTACGTTGAGGAATT	STX8;STX8	NR_033656;NM_004853	Body;Body							STX8	ENST00000575294.1	3'UTR	STX8;STX8	ENST00000574382.1;ENST00000575294.1	3'UTR;3'UTR			chr17:9469285-9469824	6	chr17:9469132-9469810	3				0.303249	-0.712917	5.38614	1.08922e-06
cg00530769	chr5	10198500	-	cg00530769	58806162		TATTCATTATACATCAACTAATAAAAAACACAAAACAAACTCAACTCCAC		II			NA	NA	NA	NA	NA	NA		OpenSea	CTCAAGTTACATGTTCATTATACATCAGCTGGTGGGAAGCACAGAGCAGACTCAGCTCCA[CG]TCACCTTCACTAATTGATGGAGTTAACCAAAGACTCCACAACCTGGAACTATCATGGCAG	CGTGGAGCTGAGTCTGCTCTGTGCTTCCCACCAGCTGATGTATAATGAAC										CTD-2199O4.3	ENST00000566945.1	TSS1500	CTD-2199O4.3	ENST00000566945.1	TSS1500										0.246331	1.43366	5.35706	1.21739e-06
cg00531853	chr13	73456493	+	cg00531853	14675906		CTTATACRATATCACTCAAAAAATCTTTACTCAAAACAATATCCTAAAAC		II			rs116971643	0.012587	NA	NA	NA	NA		OpenSea	ATGGGTTAAAGACTTAAATCTAAGACCTCAAACTATAAAACTACTAAAACATTGGAGAAA[CG]CTCTAGGACATTGTTCTGAGCAAAGATTTCTTGAGTGATACCGCACAAGCACAGGCAGCC	CGCTCTAGGACATTGTTCTGAGCAAAGATTTCTTGAGTGATACCGCACAA	PIBF1	NM_006346	Body							RNU6-79	ENST00000362511.1	TSS1500	RNU6-79	ENST00000362511.1	TSS1500										0.291575	-0.192043	5.15518	2.6206e-06
cg00532477	chr2	130941423	+	cg00532477	87774356	49747897	ATATATAACAACCAAACTATAAAACAAAACCAAAAAAACCACAAACTACA	ATATATAACAACCGAACTATAAAACAAAACCGAAAAAACCGCAAACTACG	I	A	Red	NA	NA	NA	NA	NA	NA	chr2:130938840-130940428	S_Shore	CCTCCTTTCTCTCTGCCAGGAACAGTAGCCCCCCTGCAAGGCCCTCCTTTTCCTCCAGCC[CG]CAGCCTGCGGCCTCTCCGGTTCTGCTCCACAGCCCGGCTGCCACACACTCGCCTCTCTCT	GTGTGTGGCAGCCGGGCTGTGGAGCAGAACCGGAGAGGCCGCAGGCTGCG	SMPD4;SMPD4;SMPD4;SMPD4;SMPD4;SMPD4;SMPD4;FAM128B	NM_017751;NM_001171084;NR_033230;NM_001171083;NR_033231;NM_017951;NR_033232;NM_025029	TSS1500;TSS1500;TSS1500;TSS1500;TSS1500;TSS1500;TSS1500;Body							MZT2B;SMPD4	ENST00000491178.1;ENST00000409031.1	5'UTR;TSS1500	MZT2B;MZT2B;SMPD4	ENST00000480182.1;ENST00000491178.1;ENST00000409031.1	5'UTR;5'UTR;TSS1500			chr2:130938224-130941745	6	chr2:130936384-130950669	6		TRUE		0.177102	1.28626	4.7214	1.3115e-05
cg00533811	chr22	51021411	+	cg00533811	95703276	73734875	ATTAATCCTTACCCATAAAAACAAAACCCAACAAAAATCTACAAAATTCA	ATTAATCCTTACCCATAAAAACGAAACCCGACAAAAATCTACGAAATTCG	I	A	Red	NA	NA	NA	NA	NA	NA	chr22:51020656-51021817	Island	GCTCACGGCTGCGGCGCTCGGCTCTCTCCGTGCCCCGGCCCGGGGGCTCTTTCCGAAGGC[CG]AATTCCGCAGATCTCTGCCGGGCCCCGCCCCTATGGGCAAGGACCAATGGTCTCTCTCTG	ATTGGTCCTTGCCCATAGGGGCGGGGCCCGGCAGAGATCTGCGGAATTCG	CHKB-CPT1B;CHKB;LOC100144603;CHKB	NR_027928;NM_005198;NR_021492;NM_005198	Body;5'UTR;TSS200;1stExon				22:49367438-49369010	22:51020269-51022182	Promoter_Associated	CHKB;CHKB;CTA-384D8.20;CHKB	ENST00000406938.2;ENST00000406938.2;ENST00000380711.3;ENST00000463053.1	1stExon;5'UTR;TSS200;3'UTR	CHKB;CHKB;CHKB;CHKB;CHKB;CHKB;CTA-384D8.20;CHKB;CHKB;CHKB-CPT1B;CHKB	ENST00000406938.2;ENST00000465842.1;ENST00000468532.1;ENST00000406938.2;ENST00000479003.1;ENST00000484266.1;ENST00000380711.3;ENST00000481673.1;ENST00000492582.1;ENST00000492556.1;ENST00000463053.1	1stExon;TSS1500;TSS1500;5'UTR;TSS200;TSS200;TSS200;TSS200;TSS200;TSS200;3'UTR	chr22:51020500-51021575	3						TRUE		0.313701	-3.84789	5.23752	1.91913e-06
cg00538011	chr15	90838172	-	cg00538011	70776568		ACAAAACAAATAACTCCTAAAACRTAATCCCATTATTTTAACTCCAAAAC		II			NA	NA	NA	NA	NA	NA		OpenSea	GTGGGGGTGGGGCAAGGCAGGTGGCTCCTGAGACGTGATCCCATTATTTTGGCTCCAGAG[CG]ACTTTATGGACCTCCTGAAGGAGAAGGTGGACCTGAGGGAGTGGGTGGAGAAACTAAAGC	CGCTCTGGAGCCAAAATAATGGGATCACGTCTCAGGAGCCACCTGCCTTG								15:90838144-90839093	Unclassified_Cell_type_specific	AC091167.1	ENST00000408382.1	TSS200	AC091167.1	ENST00000408382.1	TSS200	chr15:90838005-90838435	3								0.202786	1.66205	4.33192	5.29245e-05
cg00539325	chr6	31758897	-	cg00539325	48635557	24758551	ACCCAAAAAACAACAATTACCATAAACCAAAATAACATCACTACACTCCA	ACCCAAAAAACAACGATTACCATAAACCGAAATAACGTCACTACACTCCG	I	A	Red	NA	NA	NA	NA	NA	NA		OpenSea	AGAATCACTTGAACCCAGGAGGCAGCGGTTGCCATGAGCCGAGATGGCGTCACTGCACTC[CG]GCCTGGGCAACAGAACAAGACTCTGTCCCCCCAAAAAAAAATATATATATTCATATGTTC	ACCCAGGAGGCAGCGGTTGCCATGAGCCGAGATGGCGTCACTGCACTCCG	VARS	NM_006295	Body					6:31758726-31760405	Gene_Associated				VARS;VARS	ENST00000495010.1;ENST00000489979.1	3'UTR;3'UTR					chr6:31758707-31759996	6		TRUE		0.23526	-1.25753	6.82055	3.76394e-09
cg00545804	chr19	31841391	+	cg00545804	49641577	21787966	AAAAAACCCCTAACAAAAAATAAACAAAAAAACCCAATTTCCTTCTCCCA	AAAAAACCCCTAACGAAAAATAAACAAAAAAACCCGATTTCCTTCTCCCG	I	C	Grn	NA	NA	NA	NA	NA	NA	chr19:31839635-31843049	Island	CCGGGAGCCGGGCCGCGCCCCCCATCCACGGCGCGGGCCGATCCTAGGGCGGGACGGGGG[CG]GGAGAAGGAAACCGGGCTCCCCTGCCCATCCCCCGCCAGGGGCTCCCCCCGAGAGCCTAG	GGGGAGCCCCTGGCGGGGGATGGGCAGGGGAGCCCGGTTTCCTTCTCCCG	TSHZ3	NM_020856	TSS1500				19:36531320-36533823			TSHZ3	ENST00000240587.4	TSS1500	TSHZ3;TSHZ3	ENST00000558569.1;ENST00000240587.4	TSS1500;TSS1500	chr19:31840925-31841615	3						TRUE		-0.143598	-2.50172	-4.52758	2.64325e-05
cg00546808	chr1	28560335	-	cg00546808	85683443	48779820	ACCAAATATTCACCATATTAACCAAAATAATCTACAATCTCCTAACATCA	ACCGAATATTCACCATATTAACCAAAATAATCTACGATCTCCTAACGTCG	I	T	Red	NA	NA	NA	NA	NA	NA	chr1:28559145-28559597	S_Shore	ATTTTTAGTAAAGCCGGATGTTCACCATGTTGGCCAGGATGGTCTACGATCTCCTGACGT[CG]TAATCCGCTCGCCTTGGCCTCCCAAAGTGCGGGGATTACAGGCGTGAGCCACCGCGCCTG	CGACGTCAGGAGATCGTAGACCATCCTGGCCAACATGGTGAACATCCGGC	DNAJC8	NM_014280	TSS1500							DNAJC8	ENST00000263697.4	TSS1500	DNAJC8;DNAJC8;DNAJC8	ENST00000482674.1;ENST00000488868.1;ENST00000263697.4	TSS1500;TSS1500;TSS1500								TRUE		0.297081	0.869156	6.84563	3.40147e-09
cg00549040	chr2	218048915	-	cg00549040	78664457		ATACAAACTTCATAAAACACACAAACACAAACCTAAATAATATAACCTAC		II			NA	NA	NA	NA	NA	NA		OpenSea	GATTTGTTATTGTGCAAACTTCATAGAGCACACAAACACAAACCTAAATGGTGTAGCCTA[CG]ACACACCAAGGCTATATGGTATAGCCTATTGCTCCTAGACTACAAACCCGTACAGCATGT	TGCAAACTTCATAGAGCACACAAACACAAACCTAAATGGTGTAGCCTACG						TRUE																	TRUE		0.406682	-1.55056	7.90291	4.64591e-11
cg00551387	chr10	24874291	+	cg00551387	82688456	88709413	CATCAATAAAAAACAACCTATAAAAACCAACAACAAAAACAAATTTCCCA	CATCAATAAAAAACGACCTATAAAAACCGACAACGAAAACGAATTTCCCG	I	T	Red	NA	NA	NA	NA	NA	NA		OpenSea	TAGTCACTTCTTGCAGTTTTCCTCGGAAAAGCCTCTCTGAAGTCAAGGCTGTGGGGAACA[CG]GGAAACTCGCTCTCGCTGTCGGTTTCCACAGGCCGCCCTTCACTGATGAGTTCGCTTCTC	CGGGAAACTCGCTCTCGCTGTCGGTTTCCACAGGCCGCCCTTCACTGATG	ARHGAP21	NM_020824	Body				10:24914260-24914394						ARHGAP21	ENST00000486374.1	3'UTR								TRUE		0.201575	1.68781	5.70118	3.22592e-07
cg00552973	chr1	206137054	-	cg00552973	87791544	45800126	AAAAAACCCAAAAACAATTAAAATTACACACACTCAAAAAACAAAAAACA	AAAAAACCCGAAAACAATTAAAATTACACACGCTCGAAAAACGAAAAACG	I	A	Red	NA	NA	NA	NA	NA	NA	chr1:206135444-206138863	Island	CCTGAGGCTGGAAGGGAGCCCGGGGACAATTGGAGTTGCACACGCTCGGAAGGCGGGAGG[CG]GCAAGGAGAAGGCTGCCTTAGAGGTGAGGGGAATTGGGGCATGATCATGGGCCGCGATGT	CGCCTCCCGCCTTCCGAGCGTGTGCAACTCCAATTGTCCCCGGGCTCCCT							1:204302068-204305551			RP11-312O7.2;FAM72A;FAM72A;FAM72A	ENST00000429210.1;ENST00000367129.2;ENST00000367128.3;ENST00000431655.2	3'UTR;TSS1500;TSS1500;TSS1500	RP11-312O7.2;FAM72A;FAM72A;FAM72A;FAM72A;FAM72A;FAM72A;FAM72A	ENST00000429210.1;ENST00000367129.2;ENST00000470041.1;ENST00000367128.3;ENST00000481737.1;ENST00000431655.2;ENST00000468509.1;ENST00000470041.1	3'UTR;TSS1500;1stExon;TSS1500;TSS1500;TSS1500;TSS200;5'UTR								TRUE		-0.444928	-3.17959	-4.46556	3.2988e-05
cg00565984	chr8	38526281	+	cg00565984	58698959		CACCRTCTTCCACAATAATTAATTTACATTCCCACCAATAATATAAAAAC		II			NA	NA	NA	NA	NA	NA		OpenSea	TGGCGATTATTAAAAAGTCAAGAAACAACAGTTGCTGGTGAGGCTGTAGAGAGATAGGAA[CG]CTTTTACACCATTGGTGGGAATGTAAATCAACCATTGTGGAAGACGGTGTGGCTATTCCT	CGCTTTTACACCATTGGTGGGAATGTAAATCAACCATTGTGGAAGACGGT																									0.224168	-0.382388	4.83561	8.62864e-06
cg00568741	chr7	92219338	-	cg00568741	68696520		AATAAACACTAAAAACCCRCRTACAACAAACAAAAATACAAACCAACAAC		II			NA	NA	NA	NA	NA	NA	chr7:92219060-92219873	Island	TCGCGGTTCTAAGTGGGCACTGGGGGCCCGCGTACAGCAGGCAAGAGTGCAAACCAGCAG[CG]CCAGAAAGAGCGACGAGGTGAGGGAAGAAAAAAGGGGCGGGCAAGAGAGAGCTGGGAACC	GTGGGCACTGGGGGCCCGCGTACAGCAGGCAAGAGTGCAAACCAGCAGCG	FAM133B;FAM133B	NM_152789;NM_001040057	Body;5'UTR				7:92056908-92057809	7:92218761-92220049	Promoter_Associated	FAM133B;FAM133B;FAM133B	ENST00000427372.1;ENST00000438306.1;ENST00000427372.1	5'UTR;5'UTR;1stExon	FAM133B;FAM133B;FAM133B;FAM133B;FAM133B;FAM133B;FAM133B	ENST00000456502.1;ENST00000427372.1;ENST00000438306.1;ENST00000427372.1;ENST00000456502.1;ENST00000481407.1;ENST00000480397.1	5'UTR;5'UTR;5'UTR;1stExon;1stExon;3'UTR;3'UTR	chr7:92219300-92219575	3						TRUE		-0.184955	-4.42752	-4.77433	1.08074e-05
cg00571088	chr21	30644407	+	cg00571088	48719198		ACCTAAACTTAACCATATAACTTACCTTAACCAATAAAACATTAACAAAC		II			NA	NA	NA	NA	NA	NA		OpenSea	AAGAGCAAACAGCAGAAAGAGAGAAAGCCACACGCCCTTTTCGAGCCTTTGCTTGCATCA[CG]TTTGCTAATGTCTCATTGGCTAAGGCAAGTCACATGGCCAAGCCCAGGTTCAAAGGTTAG	CCTGGGCTTGGCCATGTGACTTGCCTTAGCCAATGAGACATTAGCAAACG	LINC00189	NR_027072	Body							LINC00189	ENST00000420364.1	5'UTR	LINC00189;LINC00189;LINC00189;BACH1;BACH1	ENST00000545936.1;ENST00000420364.1;ENST00000431661.1;ENST00000548219.1;ENST00000547141.1	5'UTR;5'UTR;5'UTR;5'UTR;5'UTR	chr21:30644340-30644670	3								0.251279	-0.621869	4.53983	2.52963e-05
cg00572487	chr16	3070063	-	cg00572487	86711404	5683572	ACCTCAAACTCCCAAACTAATAAAATTAAAAACATAAACCACCACATCCA	ACCTCAAACTCCCAAACTAATAAAATTAAAAACGTAAACCACCGCGTCCG	I	A	Red	NA	NA	NA	NA	NA	NA	chr16:3070095-3071305	N_Shore	CGTAATCCGCCTGCCTCAGACTCCCAAACTGATGGGATTAAAGGCGTGAGCCACCGCGTC[CG]GCCGTTCGTGTCTGATTTCTATATGTGCTGCCGAAGCGAGCACTCGTGTCTAATTTTTGA	GCCTCAGACTCCCAAACTGATGGGATTAAAGGCGTGAGCCACCGCGTCCG	TNFRSF12A	NM_016639	TSS1500				16:3010064-3011610			CLDN6;TNFRSF12A;TNFRSF12A;TNFRSF12A;TNFRSF12A;CLDN6	ENST00000396925.1;ENST00000573001.1;ENST00000326577.4;ENST00000341627.5;ENST00000575124.1;ENST00000396925.1	5'UTR;5'UTR;TSS1500;TSS1500;TSS1500;1stExon	CLDN6;TNFRSF12A;TNFRSF12A;TNFRSF12A;TNFRSF12A;TNFRSF12A;TNFRSF12A;TNFRSF12A;CLDN6	ENST00000396925.1;ENST00000573001.1;ENST00000326577.4;ENST00000341627.5;ENST00000574699.1;ENST00000575124.1;ENST00000575836.1;ENST00000571351.1;ENST00000396925.1	5'UTR;5'UTR;TSS1500;TSS1500;TSS1500;TSS1500;TSS1500;TSS1500;1stExon	chr16:3070000-3071750	3						TRUE		0.202756	-0.408511	5.10117	3.21164e-06
cg00574251	chr2	164965991	+	cg00574251	57742845		CTCRATAAACAACTAATATTAATCAACTCAAATAAACCCCCTACCTTATC		II			NA	NA	NA	NA	NA	NA		OpenSea	CCAATTCTTGCAGTATACCACGGCAAGAAACCCCGGGATACTGAAAGCCGTCTGTGCTTG[CG]ATAAGGCAGGGGGTCTATTTGAGCTGACTAACACCAGCTGCCTACCGAGGGCTAAACTAA	TCGGTAGGCAGCTGGTGTTAGTCAGCTCAAATAGACCCCCTGCCTTATCG							2:164674169-164674238			AC092684.1	ENST00000429636.1	3'UTR	AC092684.1	ENST00000429636.1	3'UTR								TRUE		0.22126	0.816535	4.7191	1.32254e-05
cg00574386	chr4	62453036	-	cg00574386	33795531		AACTATCCTATAAAAACTATCCTATAAAACTTCRCTATCCAAAAACAAAC		II			NA	NA	NA	NA	NA	NA		OpenSea	GGTCCGCAGAGAGCTATCCTGTGAGAGCTATCCTATAGAGCTTCGCTGTCCAGGAACAGA[CG]TCATCATGATAGAAAGTGCCAACTATGGCAGGACTGATGACAAAATTTGTGACTCTGACC	CGTCTGTTCCTGGACAGCGAAGCTCTATAGGATAGCTCTCACAGGATAGC	ADGRL3	NM_015236	Body										LPHN3	ENST00000509089.1	TSS200										-0.24323	1.69392	-5.75164	2.64978e-07
cg00577109	chr19	59074507	+	cg00577109	94788424		AAAATATTCAACCAACRCAACAACCTACTAAAACACCAAAAAATCCACAC		II			NA	NA	NA	NA	NA	NA	chr19:59073413-59074755	Island	CAGGTGCGAGCTGCGGCTGAAGCTGCGGCCGCACTCGCTGCACACGAATGGTCGCTCACC[CG]TGTGGATCTTCTGGTGCCTCAGCAGGTTGCTGCGTTGGCTGAACACCTTGCCACATACAT	AGGTGTTCAGCCAACGCAGCAACCTGCTGAGGCACCAGAAGATCCACACG	MZF1;MZF1;LOC100131691	NM_198055;NM_003422;NR_027334	Body;Body;Body		DMR		19:63765237-63766567									chr19:59073585-59074855	3						TRUE		-0.198779	-4.04235	-4.51806	2.73496e-05
cg00577182	chr11	129245558	-	cg00577182	84748978	81687412	AAACATCTTAAAATAAAAAACCAAACAAAAAAACACAAAACACCAAAACA	GAACGTCTTAAAATAAAAAACCAAACAAAAAAACGCGAAACACCAAAACG	I	A	Red	NA	NA	NA	NA	NA	NA	chr11:129245108-129246395	Island	GAGAGCCAAAACGAGCGTCTTAAAATAGAGAGCCAGGCAGAGGAGCGCGAGACACCAGAG[CG]GGAGGCAGCGACTGAGAGCCGCCGGGCACTAGGCGCGCAGGTCGGCGCCGGAGTGGCACG	GAGCGTCTTAAAATAGAGAGCCAGGCAGAGGAGCGCGAGACACCAGAGCG	BARX2	NM_003658	TSS1500				11:128750319-128751702	11:129245549-129246833	Unclassified	BARX2	ENST00000281437.4	TSS1500	BARX2	ENST00000281437.4	TSS1500	chr11:129245040-129246155	3						TRUE		-0.389232	-2.26307	-4.75161	1.17445e-05
cg00586537	chr16	67571354	-	cg00586537	91712928	38666213	ATCCAAACAAACTAAATCAAACAACAAAAACTAAACAAAAAACAACACCA	ATCCAAACGAACTAAATCAAACGACAAAAACTAAACGAAAAACGACGCCG	I	A	Red	NA	NA	NA	NA	NA	NA	chr16:67571252-67572728	Island	CGGTCCCGCCCCATCCAGGCGGGCTGAGTCAGGCGGCAGGAACTGGGCGGGGGGCGGCGC[CG]GGAGGAGCCGAAGCCGAGCCAGAGCCGCTGGGAGCGAGCCCGGAGCCCAGCCGGGCGGCT	CGGCGCCGCCCCCCGCCCAGTTCCTGCCGCCTGACTCAGCCCGCCTGGAT	FAM65A	NM_024519	5'UTR				16:66128754-66130208			FAM65A;FAM65A;FAM65A;FAM65A	ENST00000540839.2;ENST00000379312.3;ENST00000562597.1;ENST00000042381.4	TSS200;5'UTR;5'UTR;5'UTR	FAM65A;FAM65A;FAM65A;FAM65A;FAM65A;FAM65A;FAM65A;FAM65A;FAM65A;FAM65A	ENST00000566559.1;ENST00000566815.1;ENST00000540839.2;ENST00000569253.1;ENST00000562116.1;ENST00000562755.1;ENST00000379312.3;ENST00000562597.1;ENST00000042381.4;ENST00000566920.1	TSS1500;TSS1500;TSS200;TSS200;5'UTR;5'UTR;5'UTR;5'UTR;5'UTR;5'UTR	chr16:67571160-67571635	3						TRUE		-0.368482	-2.18328	-4.61594	1.92333e-05
cg00588047	chr1	241308827	-	cg00588047	46797864		AAAAATCCTCTACCATTTAAAAATTCTATAAACCAAACRTAATAATTCAC		II			NA	NA	NA	NA	NA	NA		OpenSea	CCGATAACTTTGAAGATCCTCTGCCATTTAAAAATTCTATGGGCCAGACGTGATGGTTCA[CG]TCTGTAATCCCAGCACTTTGGGAGACAGAGGCAGGAAGATCACCTGAGGTCAGGATTTCA	AAGATCCTCTGCCATTTAAAAATTCTATGGGCCAGACGTGATGGTTCACG	RGS7;RGS7;RGS7;RGS7	NM_002924;NM_001282778;NM_001282775;NM_001282773	Body;Body;Body;Body							RGS7;RGS7	ENST00000331110.7;ENST00000446183.2	TSS1500;5'UTR	RGS7;RGS7	ENST00000331110.7;ENST00000446183.2	TSS1500;5'UTR										0.320543	0.997632	5.2979	1.5256e-06
cg00590851	chr13	27335089	-	cg00590851	36769894	6624201	AAACTACTCTAAAATACAAACAAACAAAAACAACCCAAAAACACAAAACA	AAACTACTCTAAAATACGAACAAACGAAAACGACCCAAAAACGCGAAACG	I	A	Red	NA	NA	NA	NA	NA	NA	chr13:27334226-27335205	Island	CCCCACGGGTCAGGGCTGCTCTAGGGTGCGGGCAGGCGAGGGCGGCCCAGGGGCGCGGGG[CG]AGGGGCGAAGGAGCCAGGAGGCTGAGAACTGCATGGTAGCCCTGCCTGCCTGCCGCGCTG	CGCCCCGCGCCCCTGGGCCGCCCTCGCCTGCCCGCACCCTAGAGCAGCCC	GPR12	NM_005288	TSS200		DMR		13:26232227-26233192	13:27334659-27335173	Unclassified_Cell_type_specific	GPR12;GPR12	ENST00000381436.2;ENST00000405846.3	TSS1500;TSS200	GPR12;GPR12	ENST00000381436.2;ENST00000405846.3	TSS1500;TSS200	chr13:27334840-27335495	3						TRUE		-0.460851	-2.60279	-5.54079	6.00915e-07
cg00591225	chr4	184105738	-	cg00591225	72711140		CTTTCTAAAAAATTACTAAACCATTTTCTACAAAAACTACACCATTTTAC		II			NA	NA	NA	NA	NA	NA		OpenSea	TTCCATTTTAACTTTCTGAGGAATTGCTAAACCATTTTCTACAGAGGCTGCACCATTTTA[CG]TTGCCACCCACAATGTACAGAGTTCCCATTGCTCCACATCCTTGTCAATACTCGTGTCTT	TTTCTGAGGAATTGCTAAACCATTTTCTACAGAGGCTGCACCATTTTACG	WWC2	NM_024949	Body			TRUE				WWC2	ENST00000378925.3	5'UTR	WWC2	ENST00000378925.3	5'UTR								TRUE		0.252536	0.0215289	4.86633	7.70453e-06
cg00597621	chr5	132329158	-	cg00597621	60623823	33712232	ATTTCTTATTTAATTTTAAATTAATCATAAACTAAACACAATAACTCACA	ATTTCTTATTTAATTTTAAATTAATCATAAACTAAACGCAATAACTCACG	I	C	Grn	rs111464196	0.016926	NA	NA	NA	NA		OpenSea	GCAACTTGTATTGTTTCTTATTTAATTTTAAATTAGTCATGGGCTGGGCGCAGTGGCTCA[CG]CCTGTAATCCTAGCACTTTGGGAGGCTAAGGTGGGTGGATCACTTGAAGTCAAGAGTTCA	GTTTCTTATTTAATTTTAAATTAGTCATGGGCTGGGCGCAGTGGCTCACG										Y_RNA	ENST00000362807.1	TSS1500	Y_RNA	ENST00000362807.1	TSS1500										0.179886	0.864548	4.63698	1.78237e-05
cg00614413	chr19	5286594	+	cg00614413	77802856		TAAAAACTATCTTCTAATTCRTAAAAAACATCTTCTCCCTATATCCTCAC		II			NA	NA	NA	NA	NA	NA	chr19:5290403-5290605	N_Shelf	TCATGAACGGGATTAGTGTCATAAAGGATCTCCCAGAAAGCTCCCTTGCCCTTTCTGCCA[CG]TGAGGACACAGGGAGAAGATGCCTTCCACGAACCAGAAGATAGCCCTCACCAGACACCAA	GAGGGCTATCTTCTGGTTCGTGGAAGGCATCTTCTCCCTGTGTCCTCACG	PTPRS;PTPRS;PTPRS;PTPRS	NM_130853;NM_130855;NM_130854;NM_002850	5'UTR;5'UTR;5'UTR;5'UTR							PTPRS;PTPRS	ENST00000348075.2;ENST00000536396.1	5'UTR;5'UTR	PTPRS;PTPRS	ENST00000355322.5;ENST00000536396.1	5'UTR;5'UTR	chr19:5286385-5286615	3					TRUE	TRUE		0.363684	-0.617658	9.39208	1.12589e-13
cg00617670	chr7	117287583	+	cg00617670	2650510		AAATCATAAAAATAAATTTCTCATAAACRATATAACACCATCCTCTTAAC		II			rs10224175	0.011733	NA	NA	NA	NA		OpenSea	AAGACAAAGTGAGGGAGGAGGTGCCACACACTTTGAAATGAGCAGATCTCATGAGAACAG[CG]CCAAGAGGATGGTGCTATACCGTTCATGAGAAATCCACCCCCATGATCCAGTTACCTCCC	CGCCAAGAGGATGGTGCTATACCGTTCATGAGAAATCCACCCCCATGATC	CFTR	NM_000492	Body							AC000111.6	ENST00000456270.1	TSS200	AC000111.6	ENST00000456270.1	TSS200										0.234087	1.22924	4.37164	4.60181e-05
cg00634941	chr7	87136757	-	cg00634941	81655150		RTAAATTACTAAATCTACAATCCTAACAAATTCCCAAATAATACTAATCC		II			rs28401814	0.031726	NA	NA	NA	NA		OpenSea	GCTCTTAAAACGTGGATTGCTGGATCTGCAGTCCTAACAGGTTCCCAGGTGATGCTGATC[CG]TGTCTATACTTGAGAACCACTATCCTCTCATCAGTAAAGGGGATTGGAGCTTTCTGTTTT	CGGATCAGCATCACCTGGGAACCTGTTAGGACTGCAGATCCAGCAATCCA	ABCB1	NM_000927	Body							ABCB1	ENST00000488737.2	3'UTR	ABCB1;ABCB1;ABCB1;ABCB1	ENST00000491360.1;ENST00000488737.2;ENST00000475929.1;ENST00000415096.1	TSS1500;3'UTR;3'UTR;3'UTR					chr7:87136654-87137450	6				0.210361	0.238096	4.37032	4.62329e-05
cg00640383	chr2	26483228	+	cg00640383	6753455		CATATCATTCCACATTTTAAAAACTAACCAAACCAAACRTACTAACTCAC		II			NA	NA	NA	NA	NA	NA		OpenSea	TTGAACTCCTGACCTCAAATGATCTGCCTGCCTCAGCCTCCCAAAGCGGTGAGATTACAG[CG]TGAGCCAGCACGCCTGGCTTGGTTAGTTTTTAAAATGTGGAATGACATGATGGTGTACCA	ATGTCATTCCACATTTTAAAAACTAACCAAGCCAGGCGTGCTGGCTCACG	HADHB;HADHB;HADHB	NM_000183;NM_001281512;NM_001281513	Body;Body;5'UTR							HADHB;HADHB	ENST00000494615.1;ENST00000545822.1	TSS200;5'UTR	HADHB;HADHB	ENST00000494615.1;ENST00000545822.1	TSS200;5'UTR										0.225387	1.71926	4.56581	2.30426e-05
cg00649211	chr12	77453520	-	cg00649211	75643901	94698160	ACAAACATATAAAAACCAAAACTCTAAAAAACCAAAACAAACAAATCACA	ACAAACATATAAAAACCAAAACTCTAAAAAACCAAAACAAACGAATCACG	I	A	Red	NA	NA	NA	NA	NA	NA		OpenSea	GGTAGAAGTAGCACAGACATATAAAAGCCAGGACTCTGGGAGGCCAAGGCAGGCGGATCA[CG]AGGTCAGGAGATCGAGACCATCCTGGCTAACACGGTGAAACTTTGTCTCTACTGAAAATA	ACAGACATATAAAAGCCAGGACTCTGGGAGGCCAAGGCAGGCGGATCACG	E2F7	NM_203394	Body			TRUE							E2F7	ENST00000551558.1	3'UTR					chr12:77450036-77460498	6		TRUE		0.242457	0.421269	5.53179	6.22179e-07
cg00653744	chr1	25943869	-	cg00653744	51763991	41626580	AAACTTTAAACACCTACCAACACAAACAAAAACCTAAAAAACAAAAAACA	AAACTTTAAACGCCTACCAACGCGAACGAAAACCTAAAAAACGAAAAACG	I	A	Red	NA	NA	NA	NA	NA	NA	chr1:25944099-25944772	N_Shore	CTTCTGAAGCTGAAACTTTGGGCGCCTACCAGCGCGGGCGGGAGCCTAGGGGGCGGAGGG[CG]GCTTGGTGCGGGCCTGCGGGCGCCCCTCGGCGCGGACAGCCGGGACGCCGCGGACGGCAT	CGCCCTCCGCCCCCTAGGCTCCCGCCCGCGCTGGTAGGCGCCCAAAGTTT	MAN1C1	NM_020379	TSS200				1:25815101-25817340			MAN1C1;MAN1C1	ENST00000263979.3;ENST00000374331.5	TSS1500;TSS200	MAN1C1;MAN1C1	ENST00000263979.3;ENST00000374331.5	TSS1500;TSS200	chr1:25942920-25944595	3						TRUE		-0.382244	-2.67837	-6.00918	9.64126e-08
cg00655231	chr19	3400148	-	cg00655231	19656844		CCAATAAATATTTAATAAACTCCTACTATATACCAAACACTACTCCAAAC		II			rs115159544	0.026064	NA	NA	NA	NA	chr19:3398628-3398935	S_Shore	CCACTTTGCAGCCAATAAATATTTAGTAAGCTCCTACTGTATGCCAGGCACTGCTCCAGG[CG]CTGGGATACTGCAGTGAACAGGACAGATAAAAATTCGGCCCTGGCCAGGCACGGTGGCTC	CGCCTGGAGCAGTGCCTGGCATACAGTAGGAGCTTACTAAATATTTATTG	NFIC;NFIC;NFIC;NFIC;NFIC	NM_001245005;NM_205843;NM_001245004;NM_005597;NM_001245002	Body;Body;Body;Body;Body																						0.256904	0.611509	6.00374	9.85053e-08
cg00655656	chr15	65201691	-	cg00655656	69709260		CTAATACCACCACTAATCTTTCAAAATACRAAACTCAAATAATAATACTC		II			NA	NA	NA	NA	NA	NA	chr15:65203730-65204392	N_Shelf	TCTATGAGAATCTAATGCCACCACTGATCTTTCAGGATGCGGAGCTCAGGTGGTAATGCT[CG]CTCTCCTGCTGCTCACCTCCTGCTGTGTGGCCCAGTTCCTAACAGGCCATAGACCAGTAC	TAATGCCACCACTGATCTTTCAGGATGCGGAGCTCAGGTGGTAATGCTCG													AC069368.3	ENST00000502574.1	5'UTR								TRUE		0.335603	0.221105	4.79767	9.92062e-06
cg00658451	chr12	96336545	+	cg00658451	34650226		AAAAAACCTCTACCTAAAATACTAAAACRCRAACCTAAAAACAAAACCCC		II			NA	NA	NA	NA	NA	NA	chr12:96336245-96337411	Island	GCGTCCCGGGCTCCCGCCCCAGAACCTGTGGGCAGATGTTTCCTCCACGCAGTACCCTCC[CG]GGGCTCTGCCTCCAGGCTCGCGTCCCAGCACCCTAGGCAGAGGTTTCCCCCACTCTGTCC	CGGGGCTCTGCCTCCAGGCTCGCGTCCCAGCACCCTAGGCAGAGGTTTCC	CCDC38;AMDHD1	NM_182496;NM_152435	TSS200;TSS1500				12:94860377-94861598	12:96336532-96336814	Promoter_Associated	CCDC38;AMDHD1;CCDC38;CCDC38;CCDC38;RP11-410A13.3	ENST00000344280.3;ENST00000266736.2;ENST00000344280.3;ENST00000549752.1;ENST00000546386.1;ENST00000551323.1	5'UTR;TSS1500;1stExon;TSS200;TSS200;3'UTR	CCDC38;AMDHD1;AMDHD1;CCDC38;CCDC38;CCDC38;CCDC38;CCDC38;RP11-410A13.3	ENST00000344280.3;ENST00000266736.2;ENST00000548310.1;ENST00000344280.3;ENST00000546947.1;ENST00000549752.1;ENST00000546803.1;ENST00000546386.1;ENST00000551323.1	5'UTR;TSS1500;TSS1500;1stExon;TSS200;TSS200;TSS200;TSS200;3'UTR	chr12:96335960-96337375	3						TRUE		-0.173513	-4.03989	-4.30432	5.83033e-05
cg00661205	chr13	42400902	-	cg00661205	5673401	94750864	AACAAAACAAAACAAATATAACAATACACAACTATAATCTCAACTACTCA	AACAAAACAAAACGAATATAACGATACGCAACTATAATCTCAACTACTCG	I	A	Red	NA	NA	NA	NA	NA	NA		OpenSea	AAAAATGGGAAAAACAAAACAAAACGGGTGTGGCGATGCGCAACTGTAGTCTCAGCTACT[CG]GGAGGCTAAGGCGGGAGGATGGTTTGAGCTCAGGAGTTCAAGGCTGCAGTGAGCCGAGAT	AACAAAACAAAACGGGTGTGGCGATGCGCAACTGTAGTCTCAGCTACTCG	KIAA0564;KIAA0564	NM_001009814;NM_015058	Body;Body			TRUE																	TRUE		0.230567	0.439224	5.40853	9.99686e-07
cg00665045	chr13	106158958	+	cg00665045	50800265		TCTAAACCCTAAATACTTAACTATATAATCTATAAACCRACAACATCAAC		II			NA	NA	NA	NA	NA	NA		OpenSea	TTCTGATTCAGCAGGTCTGGGTGGGCCTGAGAGGTGTATTTCTAACCAGCACCCTGGGAA[CG]CTGATGCTGCCGGTTCACAGATCACACAGCTAAGCATCCAGGGCTTAGACTTCCAGCACA	CGCTGATGCTGCCGGTTCACAGATCACACAGCTAAGCATCCAGGGCTTAG	DAOA-AS1	NR_040247	TSS1500							DAOA-AS1	ENST00000448407.1	TSS1500	DAOA-AS1	ENST00000448407.1	TSS1500										0.26965	0.585807	5.30144	1.50521e-06
cg00666772	chr15	28345612	-	cg00666772	48776576		ACAAACACACACRCAAATACACATATACAAATATACAAACACAAATATAC		II			NA	NA	NA	NA	NA	NA	chr15:28344188-28344489	S_Shore	CAGATACATGCACAGACACACACGCAGATACACATATACAGATATACAAACACAGATATA[CG]CACAGACACACACAGATACACACACAGATACAGACACACACACAGATACACGCACAAACA	CAGACACACACGCAGATACACATATACAGATATACAAACACAGATATACG	OCA2;OCA2	NM_001300984;NM_000275	TSS1500;TSS1500							OCA2;OCA2	ENST00000353809.5;ENST00000354638.3	TSS1500;TSS1500	OCA2;OCA2;OCA2;OCA2	ENST00000431101.1;ENST00000445578.1;ENST00000353809.5;ENST00000354638.3	TSS1500;TSS1500;TSS1500;TSS1500			chr15:28340839-28345655	6						0.177999	0.810951	4.96194	5.40554e-06
cg00668174	chr1	155496813	-	cg00668174	34651165		AACRAACAAACCTCACTTAAAATCAAATACTCAAAACCAACTTAACCAAC		II			NA	NA	NA	NA	NA	NA		OpenSea	TGGGAGGCCAAGGCGGGCAGACCTCACTTGAGGTCAGATACTCAAGACCAGCTTGGCCAA[CG]TGGTGAAACCCCATCTCTACCAAAAATATAAGAAATTAGCCAGGTGTGGTGGCGCATGCC	GCGGGCAGACCTCACTTGAGGTCAGATACTCAAGACCAGCTTGGCCAACG	ASH1L	NM_018489	5'UTR	chr1:155496665-155496665						ASH1L;ASH1L;ASH1L	ENST00000392403.3;ENST00000368346.3;ENST00000548830.1	5'UTR;5'UTR;5'UTR	ASH1L;ASH1L;ASH1L	ENST00000392403.3;ENST00000368346.3;ENST00000548830.1	5'UTR;5'UTR;5'UTR										0.280704	-0.528562	7.13616	1.04946e-09
cg00675940	chr5	42923550	+	cg00675940	29809225		AAAATAACCCAATTCTAAAAATTAATTCCCAAAATATTAAAATTACAAAC		II			NA	NA	NA	NA	NA	NA	chr5:42924214-42924670	N_Shore	TAATAGAGACAGGGTTTCACCATGTTAGCCAGGCTGGTCTCAGACTCCTGACCTGGCTCA[CG]CCTGTAATCCCAACACTTTGGGAATTAATCTTTAGAACTGGGCCATTTTCCCTAACCACC	CGCCTGTAATCCCAACACTTTGGGAATTAATCTTTAGAACTGGGCCATTT																							TRUE		0.332722	-0.33361	4.65335	1.67974e-05
cg00676728	chr10	124213760	-	cg00676728	23656195		AAAACTCTCATTAACCCTTATCTCAAATTTCCCRAATACTTACCACCCTC		II			NA	NA	NA	NA	NA	NA		OpenSea	CCAAAACCCCCAAAACTCTCATTGACCCTTATCTCAGATTTCCCGAATGCTTACCACCCT[CG]CTACATCATTCAAGTTCTTGGAAACATTTAAAGCATGTGAAACATTTAAAACATTTAAGT	AAACTCTCATTGACCCTTATCTCAGATTTCCCGAATGCTTACCACCCTCG	ARMS2	NM_001099667	TSS1500							ARMS2	ENST00000528446.1	TSS1500	ARMS2	ENST00000528446.1	TSS1500								TRUE		0.284529	1.88919	4.77888	1.06286e-05
cg00687812	chr12	132600706	+	cg00687812	77638338		AAAAACCATCATCCTAAACRAAACAACTCRAACACAAAAAAACAAACACC		II			rs115889649	0.026499	NA	NA	NA	NA	chr12:132601226-132601984	N_Shore	TCTCATTCCACACATCTGTGTGGACGTGTGAGTTAGCTCCCGCTTACGGGTGAGAATGTG[CG]GTGTTTGTCTTTCTGTGTCCGAGTTGTTTCGCTTAGGATGATGGCCTCTGTTTGCATCCA	GAGGCCATCATCCTAAGCGAAACAACTCGGACACAGAAAGACAAACACCG	EP400NL	NR_003290	Body				12:131166623-131166681			EP400NL;EP400NL	ENST00000361109.5;ENST00000376625.4	3'UTR;3'UTR	EP400NL;EP400NL;EP400NL	ENST00000332441.3;ENST00000446190.1;ENST00000488030.1	3'UTR;3'UTR;5'UTR								TRUE		0.276115	0.74544	5.77879	2.38319e-07
cg00689014	chr17	39869138	-	cg00689014	4707492		ACAAAAAATAATCTTCATCTACACTATTCAATATAATAACCACTAACCAC		II			rs74347421	0.023458	NA	NA	NA	NA		OpenSea	CGTCCTATGATGCAGGAAATGGTCTTCATCTGCACTGTTCAATATGGTAGCCACTAGCCA[CG]TGTGCGCTTGAAATGGGGTTAGTGTAAGGAAGTTTTTGTTGTTGTTGTTGTTTGTTTTTT	CGTGGCTAGTGGCTACCATATTGAACAGTGCAGATGAAGACCATTTCCTG	GAST	NM_000805	5'UTR							GAST	ENST00000329402.3	5'UTR	GAST	ENST00000329402.3	5'UTR							TRUE	TRUE		0.265609	-1.01342	6.16527	5.19774e-08
cg00694180	chr6	33243375	+	cg00694180	82666938	3680928	ATAAACCATTCAACAAAAAATTAACTTTAAACCAATCACAATAACTCACA	ATAAACCGTTCGACAAAAAATTAACTTTAAACCGATCGCAATAACTCACG	I	C	Grn	NA	NA	NA	NA	NA	NA	chr6:33244677-33245554	N_Shore	GAACTCCTGCCCTCAATGTCATCTGCCCACTTGGGCCTCCCAAAGTGCTGGGATTACAGG[CG]TGAGCCACTGCGACCGGCCCAAAGTTAACCTTCTGTCGAACGGTTTATATCTGGAAAGGT	ATAAACCGTTCGACAGAAGGTTAACTTTGGGCCGGTCGCAGTGGCTCACG	RPS18	NM_022551	Body							RPS18;RPS18	ENST00000474973.1;ENST00000476222.1	5'UTR;5'UTR	RPS18;RPS18;RPS18;RPS18;RPS18;RPS18;RPS18;RPS18	ENST00000474973.1;ENST00000474626.1;ENST00000476222.1;ENST00000496813.1;ENST00000490191.1;ENST00000479802.1;ENST00000472218.1;ENST00000472218.1	5'UTR;5'UTR;5'UTR;5'UTR;5'UTR;TSS1500;1stExon;5'UTR					chr6:33238751-33248757	6		TRUE		0.290727	1.63334	6.13659	5.82415e-08
cg00696973	chr8	82192408	-	cg00696973	78736505	56779289	TCAATCACTTCCTACAATCCAAATCCAACAAAAACTAATCAATTAATCCA	TCAATCACTTCCTACAATCCGAATCCGACGAAAACTAATCGATTAATCCG	I	A	Red	NA	NA	NA	NA	NA	NA	chr8:82192378-82193685	Island	CCAAACAGCCGATCAATCACTTCCTGCAGTCCGAGTCCGGCGAGGGCTAATCGATTGGTC[CG]GGTATTTTGAAAGGAAAAACGGCGGTGGATATGTTGTCAAACGGAGGGGTGCAGGAGAGG	TCAATCACTTCCTGCAGTCCGAGTCCGGCGAGGGCTAATCGATTGGTCCG	FABP5	NM_001444	TSS1500				8:82354719-82356240	8:82192044-82194148	Promoter_Associated	FABP5;RP11-363E6.3;RP11-363E6.3;FABP5	ENST00000396359.1;ENST00000518880.1;ENST00000517670.1;ENST00000297258.6	TSS1500;3'UTR;3'UTR;TSS200	FABP5;RP11-363E6.3;RP11-363E6.3;FABP5	ENST00000396359.1;ENST00000518880.1;ENST00000517670.1;ENST00000297258.6	TSS1500;3'UTR;3'UTR;TSS200			chr8:82192302-82194289	6	chr8:82191375-82194961	6				0.407083	-2.63094	4.33209	5.28937e-05
cg00699996	chr14	23298687	+	cg00699996	5770975	42653836	AATCAAATCTAAAATTAATCAAAAATTAAACCAACCTAAACAACATAACA	AATCAAATCTAAAATTAATCGAAAATTAAACCAACCTAAACAACATAACG	I	A	Red	NA	NA	NA	NA	NA	NA	chr14:23298984-23299313	N_Shore	ACCACAGGCATGCGCCACCACACCCAGCTAATTTTTCATTTTTTTGTAGAGAGGGAGTTT[CG]CCATGTTGCCCAGGCTGGCCCAATTTCCGATTAACTCTAGATTTGATTACTTTTCTTAGT	CGCCATGTTGCCCAGGCTGGCCCAATTTCCGATTAACTCTAGATTTGATT	MRPL52;MRPL52;MRPL52;MRPL52;MRPL52;MRPL52	NM_181305;NM_181307;NM_181304;NM_178336;NM_181306;NM_180982	TSS1500;TSS1500;TSS1500;TSS1500;TSS1500;TSS1500					14:23298645-23299808	Promoter_Associated	MRPL52;MRPL52;MRPL52;MRPL52;MRPL52;MRPL52;MRPL52;MRPL52;MRPL52;MRPL52	ENST00000355151.5;ENST00000397496.3;ENST00000555345.1;ENST00000432849.3;ENST00000553711.1;ENST00000397505.2;ENST00000557221.1;ENST00000311892.6;ENST00000556840.1;ENST00000555536.1	TSS1500;TSS1500;TSS1500;TSS1500;TSS1500;TSS1500;TSS1500;TSS1500;TSS1500;TSS1500	SLC7A7;MRPL52;MRPL52;MRPL52;MRPL52;MRPL52;MRPL52;MRPL52;MRPL52;MRPL52;MRPL52;MRPL52;MRPL52;MRPL52	ENST00000488800.1;ENST00000557543.1;ENST00000355151.5;ENST00000556214.1;ENST00000555345.1;ENST00000432849.3;ENST00000553711.1;ENST00000556465.1;ENST00000397505.2;ENST00000557221.1;ENST00000311892.6;ENST00000556840.1;ENST00000461594.1;ENST00000555536.1	5'UTR;TSS1500;TSS1500;TSS1500;TSS1500;TSS1500;TSS1500;TSS1500;TSS1500;TSS1500;TSS1500;TSS1500;TSS1500;TSS1500					chr14:23298499-23300160	6		TRUE		0.394369	-0.530278	7.98379	3.34308e-11
cg00702877	chr1	156162332	-	cg00702877	43722278	85626537	ACATCTAAAAAAATACCCCTTACCAAACAAACCATAATCTAACAATAACA	ACGTCTAAAAAAATACCCCTTACCAAACGAACCGTAATCTAACAATAACG	I	A	Red	NA	NA	NA	NA	NA	NA	chr1:156163672-156164052	N_Shore	GCGGTAATGCCAGCGTCTGGGAAGATGCCCCTTGCCAAGCGGACCGTGGTCTAGCAGTAG[CG]GACCGGGAAAGGGAGTCTTCCTTTCCCCGGGGGAGTTTAGAGAAGACTCTACTCCTCCAC	GCGTCTGGGAAGATGCCCCTTGCCAAGCGGACCGTGGTCTAGCAGTAGCG	SLC25A44	NM_014655	TSS1500							SNORA26	ENST00000516427.1	TSS1500	SNORA26	ENST00000516427.1	TSS1500	chr1:156162220-156162490	3						TRUE		0.204172	-0.3765	4.77906	1.06216e-05
cg00703849	chr19	53229766	+	cg00703849	68647914	47762250	CCTATAATCCCAATTACTCAACTCTCAAACAAAAAAATAACATAAACCCA	CCTATAATCCCAATTACTCAACTCTCAAACAAAAAAATAACGTAAACCCG	I	A	Red	NA	NA	NA	NA	NA	NA	chr19:53228973-53229195	S_Shore	CTCTGTCACCCAGGCTGGAGTGCAGTGGCATGATTTTGGCTCACTGCAAGCTCCACCTCC[CG]GGTTCACGCCATTCTCCTGCCTGAGAGTTGAGTAACTGGGACTACAGGTGCCCGCCACGA	CCTGTAGTCCCAGTTACTCAACTCTCAGGCAGGAGAATGGCGTGAACCCG	ZNF611;ZNF611;ZNF611;ZNF611	NM_001161500;NM_030972;NM_001161499;NM_001161501	5'UTR;5'UTR;5'UTR;5'UTR							ZNF611;ZNF611;ZNF611	ENST00000319783.1;ENST00000540744.1;ENST00000453741.2	5'UTR;5'UTR;5'UTR	ZNF611;ZNF611;ZNF611	ENST00000319783.1;ENST00000543227.1;ENST00000453741.2	5'UTR;5'UTR;5'UTR								TRUE		0.55897	1.06692	7.13769	1.04295e-09
cg00703902	chr7	5253016	-	cg00703902	77809275	80775563	TTAAAATAATATACTTATATTTATAACCCATTCCATTTAAAATAATATCA	TTAAAATAATATACTTATATTTATAACCCGTTCCATTTAAAATAATATCG	I	C	Grn	NA	NA	NA	NA	NA	NA		OpenSea	GCTGTGAAGAGCTTAGGATGATGTACTTGTGTTTATGGCCCGTTCCATTTGAAGTGGTGT[CG]CACTGCAGGATGGCGCGTAGGTCAGCGAGGGGCCGCGGGTGCGAGGGTGGTCCTGTGAGA	TTAGGATGATGTACTTGTGTTTATGGCCCGTTCCATTTGAAGTGGTGTCG	WIPI2;WIPI2;WIPI2;WIPI2;WIPI2	NM_001033520;NM_016003;NM_001033519;NM_015610;NM_001033518	TSS1500;Body;Body;Body;Body				7:5219522-5219586			WIPI2;WIPI2;WIPI2	ENST00000484262.1;ENST00000315176.6;ENST00000485854.1	TSS1500;TSS1500;5'UTR	WIPI2;WIPI2;WIPI2;WIPI2;WIPI2;WIPI2;WIPI2	ENST00000475309.1;ENST00000484262.1;ENST00000315176.6;ENST00000465102.1;ENST00000466014.1;ENST00000485854.1;ENST00000496867.1	TSS1500;TSS1500;TSS1500;TSS1500;5'UTR;5'UTR;5'UTR	chr7:5252960-5253195	3						TRUE		0.228673	2.28288	4.32814	5.36317e-05
cg00705507	chr12	19703635	+	cg00705507	78644196		CTAACAAAATATTTTCAAAAATCACCTTAAAACTAAACCCRATAACTCAC		II			rs79497225	0.035799	NA	NA	NA	NA		OpenSea	CAAACTCCTGGCCTCAAGTGATTCACCTGTCTCAGCCTCCCAAAGTGTTGAGATTACAGA[CG]TGAGCCACCGGGCCCAGCCTCAAGGTGACTTTTGAAAACATCTTGTTAGTGGCATGTTCT	CGTGAGCCACCGGGCCCAGCCTCAAGGTGACTTTTGAAAACATCTTGTTA																chr12:19703620-19703810	3								0.209269	0.728934	4.96368	5.37068e-06
cg00714416	chr14	72016879	+	cg00714416	14605284		AACAACRTCATCACAACTCACTACAACAAACTTCTAAAATCAAATAATCC		II			NA	NA	NA	NA	NA	NA		OpenSea	TTAGCCAGGTGTGTTGGTGCGTGCACTTGTAGTCCCAGGTACTTGCGAGGTTGAGGTGGA[CG]GATCACTTGACCCCAGAAGTTTGTTGCAGTGAGTTGTGATGACGCTGCTGCACTCCAGCC	CGGATCACTTGACCCCAGAAGTTTGTTGCAGTGAGTTGTGATGACGCTGC	SIPA1L1;SIPA1L1	NM_015556;NM_001284245	5'UTR;5'UTR							SIPA1L1	ENST00000381232.3	5'UTR	SIPA1L1;SIPA1L1;SIPA1L1;SIPA1L1;SIPA1L1;SIPA1L1;SIPA1L1;SIPA1L1;SIPA1L1	ENST00000381232.3;ENST00000555989.1;ENST00000556408.1;ENST00000554126.1;ENST00000556780.1;ENST00000554362.1;ENST00000555652.1;ENST00000557151.1;ENST00000557712.1	5'UTR;5'UTR;5'UTR;5'UTR;5'UTR;5'UTR;5'UTR;5'UTR;5'UTR			chr14:72016879-72017436	5						0.248831	0.67651	4.75685	1.15215e-05
cg00715913	chr5	157115649	-	cg00715913	6749848		RAACAAATCACCTAATATCAAAACTTCAAAACTAACCTAACTAACATAAC		II			NA	NA	NA	NA	NA	NA	chr5:157117149-157118379	N_Shore	GAGGCAGAGGCGGGCAGATCACCTGATGTCAGGACTTCAAGACTAGCCTGGCTAACATGG[CG]AAACCCTGTCTCTACTAAAAATACAAAATTAGCCAGGCATGGTGGCATGTGCCTGTAATC	CGCCATGTTAGCCAGGCTAGTCTTGAAGTCCTGACATCAGGTGATCTGCC										AC008694.3	ENST00000522076.1	3'UTR	AC008694.3	ENST00000522076.1	3'UTR								TRUE		0.240081	0.354831	4.32888	5.34933e-05
cg00715917	chr5	135458756	-	cg00715917	18609563		CTCTAATCTCAAAAACATTATACCCAAAACCACTTTAAAACTCAAAAATC		II			NA	NA	NA	NA	NA	NA		OpenSea	GATGGTTTTTGCTCTGATCTCAGAGACATTATACCCAAGACCACTTTGGAGCTCAGAAGT[CG]TACAAATTCTCATTTCTGACAGAATGACCTGGCAGGGGGCTCCTTCTGCTCCATCTGTGA	CGACTTCTGAGCTCCAAAGTGGTCTTGGGTATAATGTCTCTGAGATCAGA																				chr5:135458532-135459841	6				0.204932	1.32776	4.43806	3.63776e-05
cg00729314	chr1	47082382	+	cg00729314	22608855	29681151	AAAACAATCCTATAACTAAAAATATAACCCCACAACCAAAAAAAAACCCA	AAAACGATCCTATAACTAAAAATATAACCCCACGACCAAAAAAAAACCCG	I	T	Red	NA	NA	NA	NA	NA	NA	chr1:47082016-47082526	Island	AAAGTGGAAGCCAGGCGGGCGGGGTGCGCGGCGAGGCCGCAGGGGCACGGCGCACACTCA[CG]GGTCCTCTTCTGGCCGTGGGGTCACATTCCCAGCCACAGGATCGCCTTTCTCCTGCAGGT	CGGGTCCTCTTCTGGCCGTGGGGTCACATTCCCAGCCACAGGATCGCCTT	MOB3C;MOB3C	NM_201403;NM_201403	5'UTR;1stExon				1:46854624-46855221	1:47081604-47083116	Promoter_Associated	MOB3C;MOB3C;MOB3C;MKNK1;MOB3C;MOB3C;MKNK1	ENST00000477318.1;ENST00000319928.3;ENST00000371940.1;ENST00000545730.1;ENST00000477318.1;ENST00000319928.3;ENST00000545730.1	3'UTR;5'UTR;TSS1500;1stExon;1stExon;1stExon;5'UTR	MOB3C;MOB3C;MOB3C;MKNK1;MOB3C;MOB3C;MKNK1	ENST00000477318.1;ENST00000319928.3;ENST00000371940.1;ENST00000545730.1;ENST00000477318.1;ENST00000319928.3;ENST00000545730.1	3'UTR;5'UTR;TSS1500;1stExon;1stExon;1stExon;5'UTR	chr1:47081940-47082915	3								-0.38614	-2.23979	-6.59557	9.31524e-09
cg00733705	chr15	83352030	+	cg00733705	47679858	19664150	CCCAACATTTTAAATAACCAAAATAAATAAATCACAAAATCAAAAAATCA	CCCAACATTTTAAATAACCGAAATAAATAAATCACGAAATCAAAAAATCG	I	A	Red	rs8040293	0.470347	NA	NA	NA	NA	chr15:83348839-83349865	S_Shelf	CTGGCTAATTTTTCTGTTTTTAGTAGAGACGGGGTTTCACTGTGTTAGCCAGGATGGTCT[CG]ATCTCCTGACCTCGTGATCCACCCACCTCGGCCACCCAAAATGCTGGGATTACAGGCGTG	CCCAGCATTTTGGGTGGCCGAGGTGGGTGGATCACGAGGTCAGGAGATCG	AP3B2	NM_004644	Body							RP11-752G15.3	ENST00000560650.1	5'UTR	RP11-752G15.3;AP3B2	ENST00000560650.1;ENST00000535385.1	5'UTR;3'UTR								TRUE		0.140473	-0.162032	4.82785	8.87877e-06
cg00737556	chr14	76013302	-	cg00737556	95775520	77722274	TAAAAAAAATACTCAAATCCCATAACACAAAACAAAACAAACAAAAAACA	TAAAAAAAATACTCAAATCCCATAACACAAAACAAAACGAACAAAAAACG	I	A	Red	NA	NA	NA	NA	NA	NA	chr14:76012830-76013204	S_Shore	GCAGAAGAGTATTAAGAAAGATGCTCAAGTCCCATGGCACAGAGCAAGGCGGGCAGGGAA[CG]GTTATTTTTCTAAATAAATGCTTTAAAAGAAACCAGTCTGACAAGGCAGTTTCTCTCTTT	TAAGAAAGATGCTCAAGTCCCATGGCACAGAGCAAGGCGGGCAGGGAACG	BATF	NM_006399	3'UTR							BATF	ENST00000286639.6	3'UTR	BATF	ENST00000286639.6	3'UTR	chr14:76012825-76013315	3						TRUE		0.174976	0.827023	4.51315	2.78344e-05
cg00739510	chr3	15374785	-	cg00739510	96677304		AAATTAACCTAACAAACACAACATCCRAAAAAACCAAACTAAAAAAACAC		II			NA	NA	NA	NA	NA	NA	chr3:15373314-15374209	S_Shore	GTAGGGAGACAGAGTTGGCCTGGCAGACACAGCATCCGAAAAGGCCAAACTGAAGAGGCA[CG]TGTGTGTGCTTTTATGAAATGTCAGGGCCACTGTGATGTCAGGGGAACGCAAAGGATGAC	CGTGCCTCTTCAGTTTGGCCTTTTCGGATGCTGTGTCTGCCAGGCCAACT	SH3BP5;SH3BP5	NM_004844;NM_001018009	TSS1500;5'UTR							SH3BP5;SH3BP5;SH3BP5;SH3BP5;SH3BP5	ENST00000253688.5;ENST00000383791.3;ENST00000426925.1;ENST00000408919.3;ENST00000465894.2	TSS1500;TSS1500;TSS200;5'UTR;3'UTR	SH3BP5;SH3BP5;SH3BP5;SH3BP5;SH3BP5;SH3BP5;SH3BP5;SH3BP5	ENST00000459627.1;ENST00000450625.1;ENST00000412806.1;ENST00000253688.5;ENST00000383791.3;ENST00000426925.1;ENST00000408919.3;ENST00000465894.2	TSS1500;TSS1500;TSS1500;TSS1500;TSS1500;TSS200;5'UTR;3'UTR					chr3:15370795-15375728	6				0.18395	0.115914	4.63856	1.77224e-05
cg00752077	chr3	103645203	-	cg00752077	4601217	12654189	AAAAAATAACATAAACCATAAACCCCAAAAACAAAACTTACAATAAACCA	AAAAAATAACGTAAACCGTAAACCCCGAAAACGAAACTTACAATAAACCG	I	A	Red	rs116666418	0.027802	NA	NA	NA	NA		OpenSea	CAGGCTGAGGCAGGAGAATGGCGTGAACCGTGAACCCCGGAGACGGAACTTGCAGTGAGC[CG]AGATCGCGCCATTGCACTCCAGCCTGGGCGACAGAGCAAGACTTCGTCAAAAAACAAACA	CGGCTCACTGCAAGTTCCGTCTCCGGGGTTCACGGTTCACGCCATTCTCC																							TRUE		0.166227	0.640652	4.39519	4.23463e-05
cg00756450	chr15	49517594	+	cg00756450	7675100		ACAATAAAATTCATACTTCCATAACAATCTAATACCACTACTAATCTAAC		II			NA	NA	NA	NA	NA	NA		OpenSea	CACACAGCAGGAGGTGAGTGGTGGGTGAGTGAGCATTATTACCACCTGAGCTCGGTCTCC[CG]TCAGATCAGCAGTGGCATTAGACTGTCATGGAAGCATGAACCCTATTGTGGACTGCATGT	CAATAGGGTTCATGCTTCCATGACAGTCTAATGCCACTGCTGATCTGACG	GALK2;GALK2	NM_001001556;NM_002044	Body;Body			TRUE				GALK2	ENST00000543495.1	5'UTR	GALK2;GALK2;GALK2;GALK2;GALK2;GALK2;GALK2;GALK2	ENST00000559040.1;ENST00000543495.1;ENST00000559963.1;ENST00000558775.1;ENST00000558956.1;ENST00000559883.1;ENST00000559208.1;ENST00000559423.1	5'UTR;5'UTR;3'UTR;3'UTR;3'UTR;3'UTR;3'UTR;3'UTR					chr15:49517413-49518942	6		TRUE		0.442151	-0.287368	8.12019	1.91951e-11
cg00757414	chr7	65669728	-	cg00757414	77791270		TTTACTTCTTTACCTTTTTCTCCCTAATTTTCATTTCTTTCTTTTAAAAC		II			NA	NA	NA	NA	NA	NA	chr7:65669965-65670945	N_Shore	CCCACCTTTCTTTTGCTTCTTTGCCTTTTTCTCCCTAGTTTTCATTTCTTTCTTTTAGGG[CG]TCAGCCCCCCACCTCTGTGGTTGGGAGGGACTATTGCACGTCTACACTCTCGTGGGGATG	CGCCCTAAAAGAAAGAAATGAAAACTAGGGAGAAAAAGGCAAAGAAGCAA	TPST1	NM_003596	TSS1500					7:65669566-65671072	Promoter_Associated	TPST1;TPST1;TPST1	ENST00000304842.5;ENST00000480281.1;ENST00000544114.1	TSS1500;TSS1500;TSS1500	TPST1;TPST1;TPST1;TPST1	ENST00000304842.5;ENST00000442120.1;ENST00000480281.1;ENST00000544114.1	TSS1500;TSS1500;TSS1500;TSS1500	chr7:65669440-65671030	3						TRUE		-0.23151	-2.69797	-5.44143	8.8112e-07
cg00758701	chr13	49879718	+	cg00758701	63713128	79769599	CACATTAACCCCATCACCAAAACAAAAAATTCCCACTACAAAAAAAACCA	CACATTAACCCCGTCACCAAAACGAAAAATTCCCGCTACAAAAAAAACCG	I	T	Red	NA	NA	NA	NA	NA	NA		OpenSea	CCCACATGCCCCGGACAAAGCGCACACGCCTCGTCATTTTCCAGCCATGCTTCGTGCCCA[CG]GCCCTCCCTGCAGCGGGAATCTCTCGCTCTGGTGACGGGGCTAATGTGGGCGCCGAATCT	CGGCCCTCCCTGCAGCGGGAATCTCTCGCTCTGGTGACGGGGCTAATGTG							13:48777670-48777775									chr13:49879440-49880075	3						TRUE		0.132291	1.56014	4.50954	2.81954e-05
cg00771653	chr22	24111337	+	cg00771653	74705534		AACCACTACAAAATCACCCAAAAAAAACCATAAAAACCTCAAACTCAACC		II			NA	NA	NA	NA	NA	NA	chr22:24110029-24110995	S_Shore	CATGATCCTCCTACCTCAGCCTCCCAAAGTGCTGGGATTACAAGCATGAGCCATCGCGCC[CG]GCTGAGCTTGAGGTTTTTATGGTCTTTTCTGGGTGACTTTGCAGTGGTCATATTATTACT	ACCACTGCAAAGTCACCCAGAAAAGACCATAAAAACCTCAAGCTCAGCCG	CHCHD10	NM_213720	TSS1500					22:24110294-24111489	Promoter_Associated	CHCHD10;CHCHD10;CHCHD10;MMP11	ENST00000520222.1;ENST00000401675.3;ENST00000484558.2;ENST00000477567.1	TSS1500;TSS1500;TSS1500;5'UTR	CHCHD10;CHCHD10;CHCHD10;CHCHD10;MMP11;MMP11;MMP11	ENST00000520222.1;ENST00000517886.1;ENST00000401675.3;ENST00000484558.2;ENST00000465385.1;ENST00000477567.1;ENST00000489582.1	TSS1500;TSS1500;TSS1500;TSS1500;5'UTR;5'UTR;5'UTR								TRUE		0.193909	-0.016761	4.89989	6.80544e-06
cg00781795	chr18	55815677	+	cg00781795	4762208		CTTCTAACCTTCAAAACTATACRAAATCATAACCAAACRAAATAACTCAC		II			NA	NA	NA	NA	NA	NA		OpenSea	CGAACTCCTGACCTCAAGTTATCTGCCTGCCTCAGCCTCCCAAAGTGCTGGGATTACAGA[CG]TGAGCCACTTCGCCTGGCCATGATCCCGCACAGTTCTGAAGGCCAGAAGCCAAGATCAGG	CGTGAGCCACTTCGCCTGGCCATGATCCCGCACAGTTCTGAAGGCCAGAA	NEDD4L;NEDD4L;NEDD4L;NEDD4L;NEDD4L;NEDD4L;NEDD4L	NM_001144964;NM_001144965;NM_001144969;NM_015277;NM_001144968;NM_001144967;NM_001144971	5'UTR;TSS1500;TSS1500;Body;TSS1500;Body;TSS1500							NEDD4L;NEDD4L;NEDD4L	ENST00000357895.4;ENST00000256832.7;ENST00000456986.1	TSS1500;5'UTR;5'UTR	NEDD4L;NEDD4L;NEDD4L	ENST00000357895.4;ENST00000256832.7;ENST00000456986.1	TSS1500;5'UTR;5'UTR								TRUE		0.26126	0.754809	5.21864	2.0616e-06
cg00783946	chr20	33872414	+	cg00783946	36664123	78657822	AAAAAATTCAAAACCAAAAATTCTAATAAAAACCCAATAAACAAAACCCA	AAAAAATTCAAAACCGAAAATTCTAATAAAAACCCAATAAACGAAACCCG	I	A	Red	NA	NA	NA	NA	NA	NA	chr20:33871956-33872739	Island	CTCCGTCCCTCAGGCCCCGCCGCGACCCCGCCCCTCTCGGCCTCCCGGCCCCTCCGTCCT[CG]GGTCCCGCCCACTGGGCCCCCACCAGAACCTCCGGCCCTGAATCCTCTGGCCCCCACCCC	CGGGTCCCGCCCACTGGGCCCCCACCAGAACCTCCGGCCCTGAATCCTCT	EIF6;EIF6;EIF6;EIF6	NM_181468;NM_002212;NM_181466;NM_181468	1stExon;5'UTR;5'UTR;5'UTR				20:33335374-33336153	20:33871803-33873532	Promoter_Associated	EIF6;FAM83C-AS1;EIF6;EIF6;EIF6;EIF6;EIF6	ENST00000462894.1;ENST00000429167.1;ENST00000462894.1;ENST00000374436.3;ENST00000374436.3;ENST00000374443.3;ENST00000374450.3	3'UTR;TSS1500;1stExon;1stExon;5'UTR;5'UTR;5'UTR	EIF6;FAM83C-AS1;EIF6;EIF6;EIF6;EIF6;EIF6;EIF6;EIF6;EIF6	ENST00000462894.1;ENST00000429167.1;ENST00000462894.1;ENST00000374436.3;ENST00000374436.3;ENST00000374443.3;ENST00000415116.1;ENST00000447927.2;ENST00000374450.3;ENST00000440766.1	3'UTR;TSS1500;1stExon;1stExon;5'UTR;5'UTR;5'UTR;5'UTR;5'UTR;TSS200	chr20:33871580-33872750	3						TRUE		0.412927	-3.06373	4.44328	3.57096e-05
cg00800773	chr3	53195164	-	cg00800773	32703934	27613934	AATTACAACTAACAAAACAAAACCTAACAAAACAAAACCTAACAAAAACA	GATTACAACTAACGAAACGAAACCTAACAAAACGAAACCTAACGAAAACG	I	A	Red	rs184987765	0.0371	NA	NA	NA	NA	chr3:53194716-53196133	Island	GACGCTGTCCCCGATTGCAGCTGGCGGGGCGAGGCCTGGCAGGGCGAGGCCTGGCGGGGG[CG]GGGCCTGGCGGGGGCGGGGCCGGCGGCACCTGGGTGAGGTCGCTCGGCCCCGCCCCCTCG	CGCCCCCGCCAGGCCTCGCCCTGCCAGGCCTCGCCCCGCCAGCTGCAATC	PRKCD;PRKCD	NM_212539;NM_006254	TSS200;TSS200				3:53169778-53171145	3:53194796-53195461	Promoter_Associated	PRKCD;PRKCD;PRKCD;PRKCD	ENST00000330452.3;ENST00000477794.2;ENST00000394729.2;ENST00000394729.2	TSS200;TSS200;1stExon;5'UTR	PRKCD;PRKCD;PRKCD;PRKCD;PRKCD;PRKCD	ENST00000487897.1;ENST00000330452.3;ENST00000477794.2;ENST00000394729.2;ENST00000478843.1;ENST00000394729.2	TSS1500;TSS200;TSS200;1stExon;5'UTR;5'UTR	chr3:53195045-53195875	3						TRUE		-0.442665	-2.99483	-4.64141	1.75402e-05
cg00806959	chr1	44219988	+	cg00806959	97604141		TACAAAAATTAACCRAATAAAATACTTAATACCTACAATCTCAACTACTC		II			NA	NA	NA	NA	NA	NA		OpenSea	GTCCCGGCTCACTGCATCCTCTGCCTCCTAGGTTCAAGGAATTCTCTTGCCTCAGCCTCC[CG]AGTAGCTGAGATTGCAGGCACCAAGCACCCCATCCGGCTAATTTTTGTATTTTAGTAGAG	ACAAAAATTAGCCGGATGGGGTGCTTGGTGCCTGCAATCTCAGCTACTCG	ST3GAL3;ST3GAL3;ST3GAL3;ST3GAL3;ST3GAL3;ST3GAL3;ST3GAL3;ST3GAL3;ST3GAL3;ST3GAL3	NM_174968;NM_006279;NM_174971;NM_174963;NM_174967;NM_174969;NM_174970;NM_174964;NM_174965;NM_174966	Body;Body;Body;Body;Body;Body;Body;Body;Body;Body			TRUE							ST3GAL3	ENST00000484868.1	5'UTR								TRUE		0.301857	-0.372448	5.17203	2.45912e-06
cg00807692	chr4	4388611	+	cg00807692	73762987	48744247	AACCACACAAAAAAATACAAAACTAAACAAAAACCTCCCCTAAAACCACA	GACCGCACAAAAAAATACGAAACTAAACGAAAACCTCCCCTAAAACCACG	I	C	Grn	NA	NA	NA	NA	NA	NA	chr4:4387593-4389919	Island	ACCCCCTGGGGGCGCGTCCTCTCCCGCTCCCCTGTTCCCTCCCCCGGCTCAGGGCGGGCG[CG]TGGTCCCAGGGGAGGCTCCCGCCCAGCCCCGCACTCCTTTGTGCGGCCGGGCGGGCGCTG	GGCCGCACAAAGGAGTGCGGGGCTGGGCGGGAGCCTCCCCTGGGACCACG	NSG1;NSG1;NSG1;NSG1	NM_001040101;NM_001287763;NM_001287764;NM_014392	5'UTR;5'UTR;5'UTR;TSS200				4:4438495-4440820			NSG1;NSG1;NSG1;NSG1;NSG1;NSG1;NSG1;NSG1	ENST00000505246.1;ENST00000506380.1;ENST00000504171.1;ENST00000397958.1;ENST00000397958.1;ENST00000433139.2;ENST00000421177.2;ENST00000513555.1	5'UTR;5'UTR;TSS1500;1stExon;5'UTR;5'UTR;5'UTR;5'UTR	NSG1;NSG1;NSG1;NSG1;NSG1;NSG1;NSG1;NSG1;NSG1	ENST00000505246.1;ENST00000506380.1;ENST00000504171.1;ENST00000397958.1;ENST00000397958.1;ENST00000433139.2;ENST00000513829.1;ENST00000421177.2;ENST00000513555.1	5'UTR;5'UTR;TSS1500;1stExon;5'UTR;5'UTR;TSS200;5'UTR;5'UTR	chr4:4387945-4388995	3								-0.174736	-2.64134	-4.70275	1.40372e-05
cg00821510	chr16	29085130	+	cg00821510	12614584	76686490	CAATATCATAATCTCAACTCACTACATCCTCTAATTCCCAAATTCAAACA	CAATATCGTAATCTCGACTCACTACATCCTCTAATTCCCAAATTCAAACG	I	A	Red	rs12148998	0.0261	NA	NA	NA	NA	chr16:29086220-29086434	N_Shore	GCAGGGCATGGTGGTGCATGCCCGTAATCCTAGCTACTGGGGAGGGTGAGGCACAAGAAT[CG]CTTGAACCTGGGAATCAGAGGATGCAGTGAGCCGAGATCACGACACTGTACTCCAGCCTG	CGCTTGAACCTGGGAATCAGAGGATGCAGTGAGCCGAGATCACGACACTG	RRN3P2	NR_003369	TSS1500							RRN3P2	ENST00000564580.1	TSS1500	RRN3P2;RRN3P2	ENST00000564580.1;ENST00000427965.2	TSS1500;TSS1500								TRUE		0.322352	0.289414	4.69258	1.45667e-05
cg00822989	chr7	1947452	-	cg00822989	46604167	29728564	ATATCATCAACAACCACTTAACTATCTACAAACATCACAAATACTCAACA	ATATCGTCAACAACCACTTAACTATCTACGAACATCACGAATACTCGACG	I	C	Grn	rs6461003	0.072278	NA	NA	NA	NA	chr7:1950279-1950482	N_Shelf	AAACACATCCCTGTGTCGTCAACAACCACTTGGCTGTCTACGGACATCACGGGTGCTCGG[CG]CGGGATCTGAGTGGCGGGCCTGAGTCCAGGTGTGGAGTGAGGGGGCAGTGCGGTCTGGGC	GTGTCGTCAACAACCACTTGGCTGTCTACGGACATCACGGGTGCTCGGCG	MAD1L1;MAD1L1;MAD1L1	NM_003550;NM_001013837;NM_001013836	Body;Body;Body				7:1913694-1913995											chr7:1945800-1947934	6				TRUE		0.194429	2.94691	4.71927	1.32174e-05
cg00827176	chr8	21885702	-	cg00827176	97652838		ACTACCTAATTTTATAAATAATTTTACTAAAAACACAACCACACTCATTC		II			NA	NA	NA	NA	NA	NA	chr8:21882245-21882883	S_Shelf	GAATCTAGGCTGCTGCCTGGTTTTGTAAGTAGTTTTACTGGGAACACAGCCACACTCATT[CG]TTTGTACCCTGTCCATGGCTGCTTTTCCTCCCTAACAGCAGATTTGAGTAGTCTCCATGG	CGAATGAGTGTGGCTGTGTTCCCAGTAAAACTACTTACAAAACCAGGCAG	NPM2	NM_182795	Body							NPM2	ENST00000520180.1	5'UTR	NPM2	ENST00000520180.1	5'UTR	chr8:21885640-21885850	3						TRUE		0.215314	0.0222652	5.55438	5.70196e-07
cg00830087	chr1	118727963	+	cg00830087	14759150	21779929	AAATCCTAAAATTTAACCAAAAAACTAAAAACCCCACCCCCAAACTACCA	AAATCCTAAAATTTAACCGAAAAACTAAAAACCCCGCCCCCAAACTACCG	I	C	Grn	NA	NA	NA	NA	NA	NA	chr1:118727816-118728097	Island	CCGTTCGGAATCCTTGGGTCAACCGCCTCCGTCTCCACAGCAACGGAGTTTCAGAGCGCG[CG]GCAGCTTGGGGGCGGGGTTCCCAGTCCCCCGGTCAAATTTTAGGACTTTTCAGCAGGAAA	AAGTCCTAAAATTTGACCGGGGGACTGGGAACCCCGCCCCCAAGCTGCCG	SPAG17	NM_206996	TSS200		DMR	TRUE	1:118529241-118529600			SPAG17	ENST00000336338.5	TSS200	SPAG17	ENST00000336338.5	TSS200	chr1:118727765-118728390	3								-0.204314	-1.97174	-6.03241	8.7965e-08
cg00830139	chr1	119721094	-	cg00830139	54788940		ATACTATTTATACACTAACCAATTAAAAATAATACAAAATACCRCCCAAC		II			NA	NA	NA	NA	NA	NA		OpenSea	TTGGGGGAAGAGTGCTGTTTGTACACTAACCAGTTGGGGATAGTACAAGATGCCGCCCAG[CG]TTTACAGGAAAAGACTTCTGAAATCAGACAATGCCTTTCAAACTCTTACACCAACCTCTG	CGCTGGGCGGCATCTTGTACTATCCCCAACTGGTTAGTGTACAAACAGCA	LOC101929147;LOC101929147;LOC101929147	NR_125974;NR_125976;NR_125975	Body;Body;Body							RP11-418J17.1;RP11-418J17.1;RP11-418J17.1	ENST00000440150.1;ENST00000413531.1;ENST00000418015.1	5'UTR;5'UTR;5'UTR	RP11-418J17.1;RP11-418J17.1;RP11-418J17.1	ENST00000440150.1;ENST00000413531.1;ENST00000418015.1	5'UTR;5'UTR;5'UTR										0.21568	0.891538	5.95052	1.21497e-07
cg00830614	chr22	39460170	+	cg00830614	46736104		CACATATTATCAAAACCTCCTAAACCCTATATTACRAACCATAATCACTC		II			NA	NA	NA	NA	NA	NA		OpenSea	TGTCGACAAACAGAGTCAAACTCTGTAAAATATTTGAAGAGACGTATTCTGAGCCAAATA[CG]AGTGACCATGGCCCGTAACACAGGGCTCAGGAGGTCCTGATAACATGTGCCCAAGGTGGT	CGAGTGACCATGGCCCGTAACACAGGGCTCAGGAGGTCCTGATAACATGT																		chr22:39459529-39460276	6	chr22:39459922-39460279	4				0.164759	0.0262952	4.83013	8.80472e-06
cg00838189	chr5	175663895	-	cg00838189	47785218		CCACCTCTAATATCRAAAATTACAATTCAACATAAAACTTAAATAAAAAC		II			NA	NA	NA	NA	NA	NA	chr5:175665136-175666027	N_Shore	CCCACCAGTCCCCACCTCTAATATCGGGGATTACAATTCAACATGAGACTTGGGTGGGGA[CG]CAGATCCAAACCATACCAGCAACCCAGCAATCTGTATTTTGTTGAGTTTTTTGTTTTTGT	CACCTCTAATATCGGGGATTACAATTCAACATGAGACTTGGGTGGGGACG	SIMC1;SIMC1;SIMC1;SIMC1	NM_198567;NM_001308196;NM_001308195;NR_131772	TSS1500;TSS1500;TSS1500;TSS1500							C5orf25;C5orf25	ENST00000341199.6;ENST00000430704.2	TSS1500;TSS1500	C5orf25;C5orf25;C5orf25	ENST00000341199.6;ENST00000430704.2;ENST00000495423.1	TSS1500;TSS1500;TSS1500										0.294211	-1.01229	5.89638	1.50328e-07
cg00849267	chr16	968265	+	cg00849267	84698200	32652140	AAACTAAAAAATCTAATTATCACAACAACCAAATACAAACAAACCACACA	AAACTAAAAAATCTAATTATCACGACAACCAAATACGAACAAACCGCGCG	I	A	Red	rs4984980	0.334267	NA	NA	NA	NA	chr16:967241-967619	S_Shore	AGGCTGTCCGTGGGCGCTGCCGAGAAACAGGAAGTGGCCTCAGTGACCCCTGCGCCCGGC[CG]CGCGGCTTGTTCGTACTTGGTTGCCGTGACAACCAGACTTCCTAGCCCCAGGTGTCCCTG	GGGCTAGGAAGTCTGGTTGTCACGGCAACCAAGTACGAACAAGCCGCGCG	LMF1	NM_022773	Body				16:908214-908293			LMF1;LMF1;LMF1;LMF1	ENST00000539151.1;ENST00000539379.1;ENST00000543238.1;ENST00000568897.1	3'UTR;3'UTR;5'UTR;5'UTR	LMF1;LMF1;LMF1;LMF1;LMF1;LMF1;LMF1	ENST00000539151.1;ENST00000568964.1;ENST00000543238.1;ENST00000568897.1;ENST00000562380.1;ENST00000567595.1;ENST00000545827.2	3'UTR;3'UTR;5'UTR;5'UTR;3'UTR;3'UTR;3'UTR	chr16:968085-968375	3						TRUE		0.212923	2.35101	5.08141	3.45899e-06
cg00857851	chr5	1493973	+	cg00857851	93783216		AAAACCAATCATTAAATAATCCAAAATACTCTCATCTTAAAATCCTTAAC		II			NA	NA	NA	NA	NA	NA	chr5:1494853-1495287	N_Shore	GCTGACCCTGGAACCTGTGAATGAGGCCTTATTTGGAAAAAGGTTTTTACAGAGGTAACT[CG]TTAAGGATCTCAAGATGAGAGCATCCTGGATCACCCAATGACTGGTCCTTATAAGAGACT	GGACCAGTCATTGGGTGATCCAGGATGCTCTCATCTTGAGATCCTTAACG	LPCAT1	NM_024830	Body										LPCAT1;LPCAT1;LPCAT1	ENST00000513757.1;ENST00000514484.2;ENST00000507282.1	3'UTR;3'UTR;3'UTR					chr5:1482860-1500247	6		TRUE		0.24377	0.766598	5.3929	1.06138e-06
cg00858015	chr6	111279703	+	cg00858015	48688949	55806828	ACCTCCTCATTTCTCAATACCTCAAAACAAAAACTAAAAATAAACTACCA	ACCTCCTCGTTTCTCGATACCTCAAAACAAAAACTAAAAATAAACTACCG	I	T	Red	NA	NA	NA	NA	NA	NA	chr6:111279644-111280210	Island	CCCGCCAGCGGGGCCGAGAGCCCGGCGACTCTTGCGTGACCGAGCGGGCTCCGCTGCCTA[CG]GCAGCCCACCCCCAGCCCCTGCTCTGAGGCACCGAGAAACGAGGAGGCCCGTGGCGAGTC	CGGCAGCCCACCCCCAGCCCCTGCTCTGAGGCACCGAGAAACGAGGAGGC	GTF3C6	NM_138408	TSS200				6:111386305-111386944	6:111279243-111280656	Promoter_Associated	GTF3C6;GTF3C6	ENST00000480191.1;ENST00000329970.7	TSS1500;TSS200	GTF3C6;GTF3C6	ENST00000480191.1;ENST00000329970.7	TSS1500;TSS200	chr6:111279205-111280015	3						TRUE		0.382343	-3.39491	4.33412	5.25176e-05
cg00859739	chr20	60697463	-	cg00859739	86715169	54737912	ACAACAAACCAATAAACAACAAACATAAAAAAACAATACATAACAATACA	GCGACGAACCAATAAACGACGAACGTAAAAAAACGATACGTAACGATACG	I	T	Red	NA	NA	NA	NA	NA	NA	chr20:60696561-60698342	Island	AGGACGGCGGGCGCGGCGAGCCAATGGGCGGCGAGCGTGAAGGGGCGGTGCGTGGCGGTG[CG]TGGCGGCGCGAGGCCCCGGATGTGGCTGCGGCGGCCCCTCCTCCCCCGCGCTCCTCTCAG	CGCACCGCCACGCACCGCCCCTTCACGCTCGCCGCCCATTGGCTCGCCGC	LSM14B	NM_144703	TSS200				20:60129957-60132175	20:60697064-60697633	Promoter_Associated	LSM14B;LSM14B	ENST00000370906.1;ENST00000370915.1	TSS1500;TSS200	LSM14B;LSM14B;LSM14B;LSM14B;LSM14B;LSM14B	ENST00000370906.1;ENST00000361670.3;ENST00000370915.1;ENST00000400318.2;ENST00000479741.1;ENST00000279069.7	TSS1500;TSS1500;TSS200;TSS200;TSS200;TSS200	chr20:60697145-60697535	3						TRUE		0.54908	-3.50766	4.42771	3.77386e-05
cg00861847	chr7	69735590	+	cg00861847	77659449		CCAAAATATTCTTCCACAAAACCATTACAATAAATTAACAAATCAAATCC		II			rs2866276	0.095683	NA	NA	NA	NA		OpenSea	TTTGGACTTAATCCTGTGGGCATGCAGGACCCTTTGAAAGATTTGCAGTGGGAAAGTGAT[CG]GATCTGATTTGCTAACTCATTGCAATGGCTCTGTGGAAGAATATCTTGGAGAGGGGTTCA	CGGATCTGATTTGCTAACTCATTGCAATGGCTCTGTGGAAGAATATCTTG	AUTS2;AUTS2;AUTS2	NM_015570;NM_001127232;NM_001127231	Body;Body;Body			TRUE																	TRUE		-0.160869	1.63507	-4.33866	5.16857e-05
cg00869962	chr14	59238729	-	cg00869962	32752295		ATAAACACATAACACCAAACCTAACTAATTTTTTAATTATTTATAAAAAC		II			NA	NA	NA	NA	NA	NA		OpenSea	TAGCTGGGACCATAGGCACATGGCACCAAGCCTGGCTAATTTTTTAATTGTTTGTAGAGG[CG]AGGTTTTGCCATGTTGCCCAGGCTGGTTATTTTTTCCTTTTATAAACGCATTTAAGCATT	CGCCTCTACAAACAATTAAAAAATTAGCCAGGCTTGGTGCCATGTGCCTA						TRUE				AL121819.1	ENST00000408500.1	TSS1500	AL121819.1	ENST00000408500.1	TSS1500								TRUE		0.2196	-0.435749	4.58859	2.12283e-05
cg00894481	chr1	15912201	+	cg00894481	60670993	79724844	TTAACAAAATTATTTAAAAAAACTTTACTAACCAAACACAATAACTCACA	TTAACAAAATTATTTAAAAAAACTTTACTAACCAAACGCGATAACTCACG	I	C	Grn	NA	NA	NA	NA	NA	NA	chr1:15911088-15911608	S_Shore	CAAACTGCTGGGCTCAAGCAATCGTCTCACCTCAGCCTCCCGAGTAGTTGGGACTACAAG[CG]TGAGCCATCGCGCCTGGCCAGTAAAGTCTTTTTAAATAACCTTGTTAAAAAAGGACTAGA	TTAACAAGGTTATTTAAAAAGACTTTACTGGCCAGGCGCGATGGCTCACG	AGMAT	NM_024758	TSS1500							AGMAT;DNAJC16	ENST00000375826.3;ENST00000483270.1	TSS1500;5'UTR	AGMAT;DNAJC16	ENST00000375826.3;ENST00000483270.1	TSS1500;5'UTR					chr1:15908780-15912228	6		TRUE		0.157872	0.792002	5.94021	1.26527e-07
cg00898190	chr14	22941183	+	cg00898190	18720981		ACACAACTAATAAAAACCRAAACTAATATAAACCCAAACAAACTAACTCC		II			NA	NA	NA	NA	NA	NA		OpenSea	CCCCAAGGAAGGGCAGGCACTGAGCACAGCAATGCAGTATAATGGCTAAGAGTGGGATCC[CG]GAGCCAGCCTGCTTGGGTTCACATCAGCTCCGGCTTTTACCAGTTGTGTGACCTTAAGCA	CACAACTGGTAAAAGCCGGAGCTGATGTGAACCCAAGCAGGCTGGCTCCG						TRUE							AE000661.37;AE000661.37	ENST00000514473.2;ENST00000556777.1	3'UTR;3'UTR					chr14:22940297-22941262	6		TRUE		0.292504	0.0178199	5.53971	6.03431e-07
cg00900124	chr2	69969033	-	cg00900124	31718863	46602874	CTAAAAACACTATCCAATCCAAACAAAAAACAAAACCAAAAAACCAAACA	CTAAAAACACTATCCAATCCGAACAAAAAACGAAACCGAAAAACCGAACG	I	A	Red	NA	NA	NA	NA	NA	NA	chr2:69968749-69969592	Island	GGGCTGGCGATACTGGGGACACTGTCCAATCCGGGCAGGGGGCGAGGCCGGGGGACCGGG[CG]GGCCTGGGGAGCAGGCACGTGTGGAGGGCGGACCCGCCGGGGGTCGAGGCCTGCCTCTCC	CGCCCGGTCCCCCGGCCTCGCCCCCTGCCCGGATTGGACAGTGTCCCCAG	ANXA4	NM_001153	TSS200				2:69822254-69823096	2:69968156-69970044	Promoter_Associated	ANXA4;ANXA4;ANXA4;AC092431.1	ENST00000536030.1;ENST00000460942.1;ENST00000409920.1;ENST00000418066.2	TSS1500;TSS1500;TSS200;5'UTR	ANXA4;ANXA4;ANXA4;ANXA4;ANXA4;AC092431.1;ANXA4	ENST00000536030.1;ENST00000460942.1;ENST00000487351.2;ENST00000409920.1;ENST00000460439.1;ENST00000418066.2;ENST00000477632.1	TSS1500;TSS1500;TSS1500;TSS200;TSS200;5'UTR;5'UTR	chr2:69968365-69970115	3						TRUE		-0.248723	-1.9041	-4.37077	4.61607e-05
cg00900946	chr5	139554666	-	cg00900946	11766874	81795468	CAACAACACTTAAAAACCAAACAATTAAAAACAAAACTCATACTATAACA	CGACGACGCTTAAAAACCGAACAATTAAAAACGAAACTCGTACTATAACG	I	C	Grn	rs17523256	0.013545	NA	NA	NA	NA	chr5:139554389-139555457	Island	AGAGAGCGCTTCCGGCGGCGCTTGGAGGCCGAGCAGTTGGGGGCGGGGCTCGTGCTGTGA[CG]CAAGCCTCGCCTCGCCCCGCGCCGCGCGCGTTGCCAGGGTGATCAGGTGACTCCCGGTTC	CGGCGGCGCTTGGAGGCCGAGCAGTTGGGGGCGGGGCTCGTGCTGTGACG	CYSTM1;CYSTM1	NM_032412;NM_032412	1stExon;5'UTR				5:139534634-139535624	5:139554047-139556021	Promoter_Associated	CYSTM1;CYSTM1;CYSTM1	ENST00000261811.4;ENST00000509789.2;ENST00000261811.4	1stExon;TSS200;5'UTR	CYSTM1;CYSTM1;CYSTM1;CYSTM1	ENST00000261811.4;ENST00000509589.1;ENST00000504227.1;ENST00000261811.4	1stExon;TSS200;TSS200;5'UTR	chr5:139554485-139554855	3								0.234059	-4.42495	4.83875	8.52944e-06
cg00901741	chr4	70999690	+	cg00901741	51734936		CTCRTATAACTAAAATTAAAATACAAATTACCTAACACCAAAATCCATAC		II			NA	NA	NA	NA	NA	NA		OpenSea	GACTCCTGATGTAATCCATCGTCTGCGGATTAGAGAAGTTTGCTTCCTGTGTAGGGAAAG[CG]CATGGATTTTGGTGTCAGGCAACTTGTATTCCAACTCCAGCTACACGAGTTACTACTTAA	CGCATGGATTTTGGTGTCAGGCAACTTGTATTCCAACTCCAGCTACACGA	CSN1S2B	NR_003721	Body				4:71033921-71034280			C4orf40	ENST00000502441.2	5'UTR	C4orf40	ENST00000502441.2	5'UTR								TRUE		0.211295	1.34021	4.41991	3.87976e-05
cg00903892	chr1	1244590	+	cg00903892	5733122	27759168	CCACAAATATATATTAAAAACCTCAACCAAAACCTCAAACAAAAAAAACA	CCGCAAATATATATTAAAAACCTCGACCAAAACCTCGAACGAAAAAAACG	I	A	Red	rs12094447	0.022766	NA	NA	NA	NA	chr1:1242400-1245185	Island	CCGGGGTCCACGCCCTGAGCAACGCGGCGCACCTGGACGTCCAGCGCCGCTCAGGCCGGC[CG]CCCTTCCCGCCCGAGGTCCTGGCCGAGGCCCTCAACACACACCTGCGGCACCCGGCCATC	CCGCAGGTGTGTGTTGAGGGCCTCGGCCAGGACCTCGGGCGGGAAGGGCG	ACAP3;PUSL1	NM_030649;NM_153339	TSS1500;Body				1:1232135-1235040			ACAP3;ACAP3;PUSL1	ENST00000353662.3;ENST00000354700.5;ENST00000493657.1	TSS1500;TSS1500;TSS200	ACAP3;ACAP3;ACAP3;ACAP3;ACAP3;ACAP3;PUSL1;PUSL1;PUSL1;PUSL1	ENST00000472541.1;ENST00000438966.1;ENST00000354980.2;ENST00000479108.1;ENST00000353662.3;ENST00000354700.5;ENST00000493657.1;ENST00000470520.1;ENST00000463758.1;ENST00000467712.1	3'UTR;TSS1500;TSS1500;TSS1500;TSS1500;TSS1500;TSS200;5'UTR;5'UTR;5'UTR	chr1:1242500-1245395	3								-0.525794	-2.68177	-5.3595	1.20609e-06
cg00906241	chr16	69791479	+	cg00906241	86698226	77670107	AAAAATTTAACTTTATCCACTTAAAAACACAAACCCTAACAAAAATTACA	AAAAATTTAACTTTATCCGCTTAAAAACACGAACCCTAACGAAAATTACG	I	A	Red	NA	NA	NA	NA	NA	NA	chr16:69788469-69788984	S_Shelf	GCAGGAAAAGCGCACACGCAGCTGCTTTCCACAGAGTGGCATATTGTCCAGCTCCACTTT[CG]CAATCTCCGCTAGGGTTCGTGTTTCCAAGCGGATAAAGCCAAATCCTTAATCCTTATGAA	CGCAATCTCCGCTAGGGTTCGTGTTTCCAAGCGGATAAAGCCAAATCCTT				chr16:69790577-69790577			16:68348930-68348990													chr16:69791289-69791664	4		TRUE		0.170485	2.06968	4.50021	2.91528e-05
cg00908291	chr3	140771786	-	cg00908291	28710953	40683252	TAACAAAAAAACCAAAAAAATAACTACTCCCACCAACCCATAACCAAACA	TAACGAAAAAACCGAAAAAATAACTACTCCCGCCGACCCATAACCAAACG	I	C	Grn	NA	NA	NA	NA	NA	NA	chr3:140769886-140771080	S_Shore	CCGACCTCTGACTGGCGGGAGAACCGGGGGAGTGGCTGCTCCCGCCGGCCCATGGCCAAG[CG]CAGACGGCTGCCGGCAGGAAGGAGAGGAGGGCACTTTTCTGTACCGCTGTCGCGAGAAGG	TGGCGGGAGAACCGGGGGAGTGGCTGCTCCCGCCGGCCCATGGCCAAGCG	SPSB4	NM_080862	5'UTR				3:142254038-142254531			SPSB4	ENST00000310546.2	5'UTR	SPSB4	ENST00000310546.2	5'UTR	chr3:140770305-140772015	3						TRUE		-0.185728	-3.74353	-4.49962	2.92142e-05
cg00913393	chr12	6944405	+	cg00913393	4748263		TCTATATTCTAAAAACTTTATCATATACTAACTCATTTAATCCTCACAAC		II			NA	NA	NA	NA	NA	NA		OpenSea	TCTGAGCCTAATTTGCTCATCTATAAAATGAGGATAATAATAGTGTTTTTGTCATAGTGT[CG]TTGTGAGGATTAAATGAGTTAGCACATGATAAAGCTCTTAGAACACAGAATCATCACTGG	CTGTGTTCTAAGAGCTTTATCATGTGCTAACTCATTTAATCCTCACAACG	P3H3	NM_014262	Body							LEPREL2	ENST00000251761.7	5'UTR	LEPREL2;LEPREL2;LEPREL2;LEPREL2;LEPREL2;LEPREL2;LEPREL2;LEPREL2	ENST00000538102.1;ENST00000544949.1;ENST00000542976.1;ENST00000251761.7;ENST00000536140.1;ENST00000541956.1;ENST00000544200.1;ENST00000540406.1	5'UTR;5'UTR;5'UTR;5'UTR;3'UTR;5'UTR;5'UTR;5'UTR			chr12:6944106-6944423	6						0.234043	-0.795123	5.58846	4.99748e-07
cg00917566	chr8	39787728	-	cg00917566	54702170	70728836	AAAACTTACAATATAAACAAAAATCACACCACAAAACTCCAACCTAAACA	AAAACTTACAATATAAACGAAAATCACGCCACGAAACTCCAACCTAAACG	I	A	Red	NA	NA	NA	NA	NA	NA		OpenSea	AACCCAGGAGGCAGAGCTTGCAGTGTGAGCGGAGATCACGCCACGGAACTCCAGCCTGGG[CG]ACAGAGCGAGACTTCGTCTCAAAAAAAAAAAAAGATGAGAGGAGGAAAAAGCACCATGGT	CGCCCAGGCTGGAGTTCCGTGGCGTGATCTCCGCTCACACTGCAAGCTCT										RP11-44K6.3	ENST00000517623.1	3'UTR	RP11-44K6.3	ENST00000517623.1	3'UTR					chr8:39787135-39787869	5				0.250399	-0.09159	7.12033	1.11901e-09
cg00919534	chr3	38474585	-	cg00919534	80674449		CCCAACAAACTTCTACCTAAACATCCATACATTTCATCTAAAATCTAAAC		II			NA	NA	NA	NA	NA	NA		OpenSea	GGGCTCCGTCCCCCAGCAAACTTCTGCCTGGACATCCATGCATTTCATCTGAAATCTAGG[CG]TAGATTCCCAAACCTCAATTCTTTACTTCTCTGCACCTGCAGGCCCAACACCATGTGGAA	CGCCTAGATTTCAGATGAAATGCATGGATGTCCAGGCAGAAGTTTGCTGG																chr3:38474460-38474710	3								0.210946	-0.0873524	5.05965	3.75319e-06
cg00919822	chr12	27613667	-	cg00919822	57725987		CTTTTATTTTCAAAAACCCTCATATAAATAAACTCTCRCAATTCAAACCC		II			NA	NA	NA	NA	NA	NA		OpenSea	ACTCGGGGTAACTTTTATTTTCAAAAACCCTCATATAAGTGGACTCTCGCAGTTCAAACC[CG]TGTTCTTCAAGGTTTGACTGTTCTACAAAAGCCTTAGCTCTGTTATGCAAAGGAAAGGAA	CGGGTTTGAACTGCGAGAGTCCACTTATATGAGGGTTTTTGAAAATAAAA				chr12:27613510-27613510												chr12:27613605-27613915	3								-0.259115	-3.75242	-4.46706	3.28127e-05
cg00920970	chr6	152129388	+	cg00920970	88798823	57741993	ATAAAACACCTACTAACCATAAAACTACAAAAAAAACAACAACTACAACA	ATAAAACACCTACTAACCGTAAAACTACAAAAAAAACGACAACTACGACG	I	A	Red	NA	NA	NA	NA	NA	NA	chr6:152128822-152129771	Island	TGGGGGGTTTCCCCCCACTCAACAGCGTGTCTCCGAGCCCGCTGATGCTACTGCACCCGC[CG]CCGCAGCTGTCGCCTTTCCTGCAGCCCCACGGCCAGCAGGTGCCCTACTACCTGGAGAAC	GTAGGGCACCTGCTGGCCGTGGGGCTGCAGGAAAGGCGACAGCTGCGGCG	ESR1;ESR1;ESR1;ESR1	NM_001122740;NM_001122741;NM_000125;NM_001122742	Body;Body;1stExon;Body		DMR	TRUE	6:152170164-152171553	6:152128513-152129672	Unclassified_Cell_type_specific	ESR1;ESR1;ESR1;ESR1;ESR1;ESR1	ENST00000206249.3;ENST00000544394.1;ENST00000406599.1;ENST00000347491.5;ENST00000347491.5;ENST00000431219.2	1stExon;TSS1500;1stExon;1stExon;5'UTR;5'UTR	ESR1;ESR1;ESR1;ESR1;ESR1;ESR1;ESR1;ESR1	ENST00000206249.3;ENST00000544394.1;ENST00000406599.1;ENST00000347491.5;ENST00000488573.1;ENST00000488573.1;ENST00000347491.5;ENST00000431219.2	1stExon;TSS1500;1stExon;1stExon;1stExon;5'UTR;5'UTR;5'UTR	chr6:152128245-152129815	3						TRUE		-0.414396	-3.90065	-5.66154	3.76392e-07
cg00922819	chr15	53116521	+	cg00922819	17790575		TACCTCRCAACTTAATCTCTAACTACTATACTAACAATAAACAAAATTCC		II			NA	NA	NA	NA	NA	NA		OpenSea	TTAGCAAACAGCACTCCAGGAGATTATATCCCATGCCCGGCTCAGCAGGTCCCACACCCA[CG]GAACCTTGCTCATTGCTAGCACAGTAGTCAGAGATCAAGCTGCGAGGCAGCAGCCTGGCT	CGGAACCTTGCTCATTGCTAGCACAGTAGTCAGAGATCAAGCTGCGAGGC																chr15:53116420-53116970	3								0.238703	-0.153999	5.43897	8.89465e-07
cg00923306	chr18	3230737	+	cg00923306	70757255		ACTCCATATAATAAAAACRACCCAAATAAATAACTCAAAAACCCAATTAC		II			NA	NA	NA	NA	NA	NA		OpenSea	GGGTGTACACCAAGTAACCAATGGGGAACTTCTAGAGGGTATTTAAACCCCGGAAAATTC[CG]TAACTGGGCTCTTGAGCCACTTACTTGGGCCGCTCCCACCATATGGAGTATACTTTCATT	CTCCATATGGTGGGAGCGGCCCAAGTAAGTGGCTCAAGAGCCCAGTTACG																chr18:3230425-3230910	3								0.183516	0.336108	4.3347	5.24104e-05
cg00941856	chr10	101674581	-	cg00941856	9680586		AACCCATACATATTTCTATATAAACATATAAACTAAACRCAATAACTCAC		II			NA	NA	NA	NA	NA	NA		OpenSea	AAATCTGCAAAAACCCATACATATTTCTATATAAACATATAGGCTGGGCGCAGTGGCTCA[CG]TGAGGCCTGTAATCCCAGCACCCTGGGAGGCCGAGATGGGTGGATCACCTGAGGTCAGGA	ACCCATACATATTTCTATATAAACATATAGGCTGGGCGCAGTGGCTCACG	DNMBP	NM_015221	Body							DNMBP;DNMBP;DNMBP	ENST00000370423.5;ENST00000543621.1;ENST00000393570.2	TSS1500;5'UTR;5'UTR	DNMBP;DNMBP;DNMBP;DNMBP	ENST00000370423.5;ENST00000422692.1;ENST00000543621.1;ENST00000393570.2	TSS1500;TSS1500;5'UTR;5'UTR					chr10:101672799-101674633	6				0.449263	-0.249331	8.99364	5.57827e-13
cg00950398	chr14	37051863	+	cg00950398	46707526	71630586	ATAACTAAACACCAAAAAACAAAATACAAAACAAAATACAAAACAAAACA	ATAACTAAACGCCAAAAAACGAAATACGAAACGAAATACGAAACGAAACG	I	A	Red	rs3809432	0.0733	NA	NA	NA	NA	chr14:37052537-37052838	N_Shore	GTACCTGAATGAGCACTGGACCAGAGCCGGGGCGAGCCCGGAAGGTGCCACCTCCGCCCC[CG]CCCCGCCCCGCACCCCGCCCCGCACCCCGCCCCTTGGCGCCCAGTTACCTCCCAGAGGCT	CGCCCCGCCCCGCACCCCGCCCCGCACCCCGCCCCTTGGCGCCCAGTTAC	NKX2-8	NM_014360	TSS200			TRUE	14:36119680-36121860			NKX2-8	ENST00000258829.4	TSS200	NKX2-8	ENST00000258829.4	TSS200	chr14:37051445-37052035	3						TRUE		-0.142582	-1.77556	-4.53468	2.57682e-05
cg00956639	chr1	35659678	-	cg00956639	10645294	18641142	AACACTTACTTTAAACACCAAAATAAATAAATCACAAAATCAAAAATTCA	AACACTTACTTTAAACGCCGAAATAAATAAATCACGAAATCAAAAATTCG	I	A	Red	NA	NA	NA	NA	NA	NA	chr1:35657467-35658811	S_Shore	GCCTGTAATCCCAGCACTTACTTTGGGCGCCGAGGTGGGTGGATCACGAGGTCAGGAATT[CG]ATACCAGCCTGGCCAATATGGTGAAACCCCGTCTCTACTAAAAATACAAAAATTAGCTGG	AGCACTTACTTTGGGCGCCGAGGTGGGTGGATCACGAGGTCAGGAATTCG	SFPQ	NM_005066	TSS1500							SFPQ	ENST00000357214.5	TSS1500	SFPQ	ENST00000357214.5	TSS1500					chr1:35636858-35659946	6		TRUE		0.21381	-0.753087	7.21378	7.65939e-10
cg00961446	chr12	25020047	+	cg00961446	80805937	75745577	AATAAATTCATAATCTCATTAACTCAAAAATAAAACTACAAACCTTTACA	AATAAATTCGTAATCTCGTTAACTCAAAAATAAAACTACGAACCTTTACG	I	A	Red	NA	NA	NA	NA	NA	NA		OpenSea	GAACCCACCGCAAGGAACGAACAACTCCAGACATGCCGCCTTAAGAGCTGCAACACTCAC[CG]CAAAGGTCCGCAGCTTCACTCCTGAGCCAACGAGACCACGAACCTACCAGAAGGAAGAAA	GGTAGGTTCGTGGTCTCGTTGGCTCAGGAGTGAAGCTGCGGACCTTTGCG	BCAT1	NM_005504	Body				12:24911314-24911419			BCAT1	ENST00000544418.1	3'UTR	BCAT1	ENST00000544418.1	3'UTR								TRUE		0.171891	-0.915388	4.32342	5.45268e-05
cg00970396	chr16	9107199	-	cg00970396	63675105	97730114	TCTACCAACACAAAACCAACTAAAAACAACAACAATACATACAAAAAACA	TCTACCAACACAAAACCGACTAAAAACGACGACGATACGTACGAAAAACG	I	C	Grn	rs142346427	0.0128	NA	NA	NA	NA		OpenSea	CCCTCTCCCCTCTCTGCCAGCACAGGGCCGGCTGGGGGCGACGACGGTGCGTGCGGAGGA[CG]CGAGCTCCATCTGCCGCCTGCAGGGGTGGGAGGGAAGCAGGCTGGACCACTTTGGGACTG	TCTGCCAGCACAGGGCCGGCTGGGGGCGACGACGGTGCGTGCGGAGGACG							16:9014668-9014785									chr16:9106965-9107635	3						TRUE		-0.215971	-3.38689	-4.53815	2.54498e-05
cg00971885	chr4	22588208	+	cg00971885	9612941		CAAAAAAAATAACRATAATATTACTCCCATTATCRCAAATAATATACACC		II			NA	NA	NA	NA	NA	NA		OpenSea	CGATATTGGGAGTAATATTATTTTCTACCCCCATGGATGTTGAGAACGATATCACAAGGG[CG]GTGTACACCATCTGCGATAATGGGAGTAATATCATCGTCACTCCCCCTGGATATTAGAAA	AGGGGGAGTGACGATGATATTACTCCCATTATCGCAGATGGTGTACACCG							4:22197306-22197394																TRUE		0.206696	1.40676	4.46468	3.3092e-05
cg00980870	chr9	133643478	-	cg00980870	3742479		CCAAAACCCTACRTTTTCACATAATAACTATCTACTAAAACTAAATAACC		II			NA	NA	NA	NA	NA	NA		OpenSea	ATATTTTACTTCCAAAACCCTGCGTTTTCACATGGTAGCTATCTGCTGGAGCTGAGTAGC[CG]CTGCTCTCTTGAACAGCATCACCCAGATGGGAGAGCCCCCTTCCCCCCAACCCCCATACA	CGGCTACTCAGCTCCAGCAGATAGCTACCATGTGAAAACGCAGGGTTTTG	ABL1	NM_007313	Body			TRUE				ABL1	ENST00000444970.2	5'UTR	ABL1	ENST00000444970.2	5'UTR					chr9:133643448-133644166	4				-0.263452	1.00472	-4.63798	1.77592e-05
cg00983904	chr12	6665288	-	cg00983904	70746933	25765921	AATAAAAAACAAACCAAAAAAACCAATACAACACCAACAAAACAAAACCA	AATAAAAAACGAACCAAAAAAACCAATACGACGCCGACGAAACAAAACCG	I	A	Red	NA	NA	NA	NA	NA	NA	chr12:6664425-6665336	Island	TGCAGGAGCAGGGATGGAAGGCGAGCCAGAAGAGCCAATGCGGCGCCGGCGGGACAGAGC[CG]ACCAATCAGGCGGCTCGGCAGCGGGGCAGAGGTCAGGGGGCGGGCCGAGGGGAAGCCAAT	CGGCTCTGTCCCGCCGGCGCCGCATTGGCTCTTCTGGCTCGCCTTCCATC	IFFO1;IFFO1	NM_080730;NM_001039670	TSS200;TSS200				12:6534462-6535597	12:6665010-6665537	Promoter_Associated	IFFO1;IFFO1	ENST00000336604.4;ENST00000356896.4	TSS200;TSS200	IFFO1;IFFO1	ENST00000336604.4;ENST00000356896.4	TSS200;TSS200	chr12:6665120-6665395	3						TRUE		-0.354118	-1.75084	-6.4611	1.59767e-08
cg00986191	chr5	178419655	-	cg00986191	99634231		TCTACATACATTAAAATAATTAACAACAAAAACCAAAAACTAAACTAACC		II			NA	NA	NA	NA	NA	NA	chr5:178421225-178422337	N_Shore	AACTGGGTTTCTCTGCATGCATTAGAGTGATTAACAGCAGAGACCAGAGGCTGAACTGAC[CG]GGGAGTGTGGAGGCAGAGACACGGGGCTGAGAAGGCCGCCAAGAGGGGGCTATGGGGCTC	CTGCATGCATTAGAGTGATTAACAGCAGAGACCAGAGGCTGAACTGACCG	GRM6	NM_000843	Body							GRM6	ENST00000319065.5	TSS1500	GRM6	ENST00000319065.5	TSS1500	chr5:178419405-178420615	3						TRUE		0.254668	0.608487	4.41308	3.97482e-05
cg00990358	chr1	40996360	-	cg00990358	74791564		ACAATAACRAAATCACRACTCACTACAATCTCTACTATCTAAACTCAAAC		II			NA	NA	NA	NA	NA	NA	chr1:40997160-40997439	N_Shore	CATGCTGCAGTGCAGTGGCGGGATCACGGCTCACTGCAGTCTCTACTGTCTGGGCTCAAG[CG]ATCCTCCCATCTCAGCCTCTCAAGTAGTTGGGACTTCAGGCGGGTGCCATGCCAGGCTAG	CGCTTGAGCCCAGACAGTAGAGACTGCAGTGAGCCGTGATCCCGCCACTG	ZNF684	NM_152373	TSS1500							ZNF684;ZNF684;ZNF684	ENST00000372699.3;ENST00000372696.3;ENST00000493756.1	TSS1500;TSS1500;TSS1500	ZNF684;ZNF684;ZNF684;ZNF684	ENST00000372699.3;ENST00000465152.1;ENST00000372697.3;ENST00000493756.1	TSS1500;TSS1500;TSS1500;TSS1500					chr1:40996354-40997979	6		TRUE		0.15527	-0.365313	4.54206	2.50952e-05
cg00995085	chr3	184375369	+	cg00995085	13728163		AAAAAATCTCATCTCTACAAAAAATCTAAAAATTAATCAAACATAATAAC		II			NA	NA	NA	NA	NA	NA		OpenSea	CACCTGGGCTCAAGCGATCCTCCCACGTCATCCTCCCGAGCAGCTGGGACCACAGGCATG[CG]CCACTATGTCTGACTAATTTCTAGATTTTTTGTAGAGATGAGATCTCTCTGTTGTCTAGA	CGCCACTATGTCTGACTAATTTCTAGATTTTTTGTAGAGATGAGATCTCT						TRUE										chr3:184375205-184375575	3						TRUE		0.256311	-0.516614	4.82646	8.92423e-06
cg00999137	chr5	33298021	-	cg00999137	4602124		TTTATAATCTCCTATAAACAATAAATATCACAATCCRATATAACTACTAC		II			NA	NA	NA	NA	NA	NA		OpenSea	CTGGGCAAAGTTTTATAGTCTCCTGTAAACAGTAAGTGTCACAGTCCGATGTAACTGCTA[CG]TTGTACCCGGATGGCCTTTTTCTGGATCTTCGTGTCTTCCGGCCAGGGTAGGTGTCTTCC	CGTAGCAGTTACATCGGACTGTGACACTTACTGTTTACAGGAGACTATAA							5:33333701-33333921			CTD-2066L21.3	ENST00000510327.1	TSS200	CTD-2066L21.3	ENST00000510327.1	TSS200	chr5:33297925-33298375	3								0.214871	1.92972	5.33509	1.32393e-06
cg00999835	chr19	50170539	-	cg00999835	37754913		CTAAAAAATAACTATATAAAATCTCTAACACCAACCTTCAAAACAAAACC		II			NA	NA	NA	NA	NA	NA	chr19:50168835-50169342	S_Shore	AGATCACTCAGCTAGGGGGTGGCTGTGTGGAGTCTCTAGCACCAGCCTTCAGGACAGAAC[CG]TCCTGTCCTCTCCCCTCCCCAGTTAGATTTCTGTCAATTCTGTGGGTTGGCTTTCAGAGA	CGGTTCTGTCCTGAAGGCTGGTGCTAGAGACTCCACACAGCCACCCCCTA	BCL2L12;BCL2L12;BCL2L12;BCL2L12;BCL2L12;BCL2L12;BCL2L12;BCL2L12;BCL2L12;BCL2L12;BCL2L12;BCL2L12;BCL2L12;IRF3;IRF3;IRF3;IRF3;IRF3;IRF3;IRF3;IRF3;IRF3	NR_104205;NR_104204;NR_104203;NR_104200;NR_104202;NR_104201;NM_001282517;NM_001040668;NM_001282516;NM_138639;NM_001282521;NM_001282520;NM_001282519;NM_001571;NM_001197123;NM_001197128;NM_001197127;NM_001197126;NM_001197125;NM_001197122;NM_001197124;NR_045568	Body;Body;Body;Body;Body;Body;Body;Body;Body;Body;Body;Body;Body;TSS1500;TSS1500;TSS1500;TSS1500;TSS1500;TSS1500;TSS1500;TSS1500;TSS1500							IRF3	ENST00000377139.3	TSS1500	IRF3	ENST00000377139.3	TSS1500			chr19:50167203-50170624	6						0.190366	0.93167	4.66702	1.59848e-05
cg01021483	chr22	35820284	+	cg01021483	95641917	15770134	AAATCCCAACAACATTATCAATAACAAACAACAACAAAAAAAACAAAACA	AAATCCCAACAACATTATCAATAACAAACAACGACAAAAAAAACGAAACG	I	T	Red	NA	NA	NA	NA	NA	NA	chr22:35820095-35820302	Island	CAAGGTTCTCTACCGCCTCAAGTGAGTCGCGCCGCCTCACTGGACTCATGGACTCGCCCA[CG]CCTCGCCCCTCCTGCCGCTGCCTGCCATTGACAATGTTGCTGGGACCTCTGCCTCCCCAC	CGCCTCGCCCCTCCTGCCGCTGCCTGCCATTGACAATGTTGCTGGGACCT	MCM5	NM_006739	3'UTR				22:34150116-34150482			MCM5;MCM5	ENST00000382011.5;ENST00000216122.3	3'UTR;3'UTR	MCM5;MCM5;MCM5;MCM5	ENST00000382011.5;ENST00000216122.3;ENST00000455261.1;ENST00000493076.1	3'UTR;3'UTR;3'UTR;5'UTR			chr22:35820165-35821094	4	chr22:35814775-35823464	6		TRUE		0.196571	1.65483	5.07999	3.47748e-06
cg01032946	chr16	30991033	+	cg01032946	17688913	42738914	AACAAATACAAACACTAACTCCAAAAACCACAAAACTAACACAAAAAACA	GACGAATACGAACACTAACTCCGAAAACCGCAAAACTAACGCAAAAAACG	I	T	Red	NA	NA	NA	NA	NA	NA	chr16:30991828-30992129	N_Shore	CTAGGCCCCTGCTCAGCCACATCCTCCTGGAGCACAACTATGCCCTGGCCGTCAAGCCCA[CG]CCCCCTGCGCCAGCCCTGCGGCCCCCGGAGCCAGTGCCCGCACCCGCCGCCCTCTTCAGT	CGCCCCCTGCGCCAGCCCTGCGGCCCCCGGAGCCAGTGCCCGCACCCGCC	SETD1A	NM_014712	Body				16:30898030-30899034											chr16:30989578-30992701	6	chr16:30990842-30992620	6		TRUE		0.205299	1.95786	5.2744	1.66831e-06
cg01035422	chr15	90222555	+	cg01035422	73726203		AAAAAACACTCTACAACCTAAACTCTATAAAACTAAAATAACRATCAACC		II			NA	NA	NA	NA	NA	NA		OpenSea	CCTTTAATGTTCATAAACAAGCCATGTAAGGCAGGTGCCCCAGGACCCCAACACTCACTC[CG]GCTGACCGCCACCTCAGTCTCACAGAGCCCAGGCTGCAGAGTGTCTCCTCAGGCAGAAAC	CGGCTGACCGCCACCTCAGTCTCACAGAGCCCAGGCTGCAGAGTGTCTCC	PLIN1;PLIN1;PLIN1;PLIN1	NM_001145311;NM_002666;NM_002666;NM_001145311	5'UTR;1stExon;5'UTR;1stExon							PLIN1;PLIN1;PLIN1;PLIN1;PEX11A	ENST00000300055.5;ENST00000430628.2;ENST00000300055.5;ENST00000430628.2;ENST00000557982.1	5'UTR;5'UTR;1stExon;1stExon;3'UTR	PLIN1;PLIN1;PLIN1;PLIN1;PLIN1;PLIN1;PEX11A	ENST00000531697.1;ENST00000300055.5;ENST00000430628.2;ENST00000300055.5;ENST00000531697.1;ENST00000430628.2;ENST00000557982.1	3'UTR;5'UTR;5'UTR;1stExon;1stExon;1stExon;3'UTR	chr15:90222525-90222795	3					TRUE	TRUE		-0.17132	0.676614	-4.28582	6.22028e-05
cg01035945	chr6	28317393	-	cg01035945	46709990		AATACATTTAAAACATACACCCTAACACTTTCCTTCTCACTCTTATCCCC		II			NA	NA	NA	NA	NA	NA		OpenSea	CTAAAATTAAAAGTACATTTAAAACATGCACCCTAACACTTTCCTTCTCACTCTTGTCCC[CG]TTTTCACTCAGTTTCTGACCGTTCACCTCTCGTAGGTAACCACCATTATTAATTTTCCGA	CGGGGACAAGAGTGAGAAGGAAAGTGTTAGGGTGCATGTTTTAAATGTAC	ZNF323;ZNF323;ZKSCAN3	NM_001135215;NM_145909;NM_024493	5'UTR;5'UTR;TSS1500					6:28317382-28318220	Promoter_Associated	ZKSCAN3;ZKSCAN3;ZNF323;ZNF323	ENST00000252211.2;ENST00000341464.5;ENST00000396838.2;ENST00000414429.1	TSS1500;TSS1500;5'UTR;5'UTR	ZKSCAN3;ZKSCAN3;ZNF323;ZNF323;ZNF323;ZNF323;ZNF323;ZNF323	ENST00000252211.2;ENST00000341464.5;ENST00000444081.1;ENST00000446222.1;ENST00000396838.2;ENST00000434036.1;ENST00000414429.1;ENST00000476001.1	TSS1500;TSS1500;5'UTR;5'UTR;5'UTR;5'UTR;5'UTR;3'UTR					chr6:28317177-28319149	6		TRUE		-0.482194	-2.0281	-4.37029	4.62385e-05
cg01040129	chr6	28234525	-	cg01040129	2612248		TCACAATAATAACCCTAATTTCTTCTTACCTTAAACCTTTCAATCCAAAC		II			NA	NA	NA	NA	NA	NA	chr6:28234842-28235124	N_Shore	TTTATTTTCTCTCACAGTAATAGCCCTAATTTCTTCTTACCTTAAACCTTTCAATCCAAA[CG]TATGTCCATTGTTTAGTTTAATTTTCGAAATACTTTGACAATTATTTTTGCCATTGTGTT	CGTTTGGATTGAAAGGTTTAAGGTAAGAAGAAATTAGGGCTATTACTGTG	ZSCAN26;ZSCAN26;ZSCAN26;ZSCAN26;ZSCAN26	NM_152736;NM_001023560;NM_001111039;NM_001287422;NM_001287421	TSS1500;TSS1500;TSS1500;TSS1500;TSS1500													chr6:28234480-28234750	3								-0.624202	-0.585875	-4.55962	2.35617e-05
cg01050612	chr1	35775599	-	cg01050612	90749506	63755126	AAAATTTCACTCTTATCACCCAAAATCTAAAATACAATAACACAATCTCA	AAAATTTCACTCTTATCGCCCAAAATCTAAAATACAATAACGCGATCTCG	I	A	Red	NA	NA	NA	NA	NA	NA		OpenSea	TTTTTTTGAGATGGAGTTTCACTCTTGTCGCCCAAGGTCTAGAGTGCAATGGCGCGATCT[CG]GCTCACTGCTACCTCCGCCTCCCAGGTTCAAGCGATTCTCCTGCCTCAGGCCTCCTCAGT	GGAGTTTCACTCTTGTCGCCCAAGGTCTAGAGTGCAATGGCGCGATCTCG	ZMYM4	NM_005095	Body							SNORA62	ENST00000364672.1	TSS1500	SNORA62;ZMYM4	ENST00000364672.1;ENST00000441447.1	TSS1500;5'UTR										0.256084	0.822543	5.23784	1.91681e-06
cg01054110	chr12	125002332	+	cg01054110	31751201	30723223	CAAACAAAATTACTACAATCACAAAAAAAAACACTCAAAAACACTAACCA	CGAACGAAATTACTACAATCACGAAAAAAAACGCTCGAAAACGCTAACCG	I	A	Red	NA	NA	NA	NA	NA	NA	chr12:125002006-125002433	Island	CAGTGCCCACCCGGGTCCCCTCCCACGCGGGCCGGCCAAGAAGCCTCACCCCGGCCTGCC[CG]GCCAGCGCCTCCGAGCGCTCTTTTCCGTGACTGCAGCAACTTCGTCCGATGAGACAGCCC	CGGACGAAGTTGCTGCAGTCACGGAAAAGAGCGCTCGGAGGCGCTGGCCG	NCOR2;NCOR2	NM_006312;NM_001077261	5'UTR;5'UTR				12:123567923-123568665			NCOR2;NCOR2	ENST00000404621.1;ENST00000404121.2	5'UTR;5'UTR	NCOR2;NCOR2;NCOR2;NCOR2;NCOR2	ENST00000420698.1;ENST00000404621.1;ENST00000404121.2;ENST00000542565.1;ENST00000458234.1	5'UTR;5'UTR;5'UTR;3'UTR;5'UTR	chr12:125001765-125003375	3						TRUE		0.143132	2.06386	4.40329	4.11505e-05
cg01062412	chr1	100662504	+	cg01062412	85706310		AAATATATACCTTCCTCTCTCCRAACCTAATCAAAATATTAACCTTAACC		II			rs114027097	0.011285	NA	NA	NA	NA		OpenSea	GTGGATATTAAAGCTAGTAAGCACCACATCAAACAGGCTGGAAGCTCTATGACACTGATG[CG]GCCAAGGTCAACACCTTGATCAGGCCCGGAGAGAGGAAGGCATATATTCCATTAGCTCCT	CGGCCAAGGTCAACACCTTGATCAGGCCCGGAGAGAGGAAGGCATATATT	DBT	NM_001918	Body																						0.291548	0.616251	5.04057	4.03107e-06
cg01068252	chr9	128114429	+	cg01068252	3732348		ACCACTATCTTCCAAAATTCAAAATAACAAATCCACTAACAATTTACACC		II			NA	NA	NA	NA	NA	NA		OpenSea	TAGCCACTTTTCTGGCTGCTTTCATGGGCTGGTGTGGAGTTGCTGGCTTTTCTAGGTGCA[CG]GTGCAAACTGTCAGTGGATCTGCCATTCTGAATTCTGGAAGACAGTGGCTCTCTTCTCAC	CGGTGCAAACTGTCAGTGGATCTGCCATTCTGAATTCTGGAAGACAGTGG	GAPVD1;GAPVD1;GAPVD1;GAPVD1	NM_001282680;NM_015635;NM_001282679;NM_001282681	Body;Body;Body;Body							GAPVD1	ENST00000438537.2	TSS1500	GAPVD1;GAPVD1	ENST00000494415.1;ENST00000474637.1	TSS1500;5'UTR										0.251739	0.485487	5.99501	1.01956e-07
cg01075095	chr2	97192622	-	cg01075095	17716290	57724573	CAAAAATATTAAATCAACCCAAACAATTCTTTCTTTTCAAATTAATTTCA	CAAAAATATTAAATCGACCCGAACGATTCTTTCTTTTCGAATTAATTTCG	I	C	Grn	NA	NA	NA	NA	NA	NA	chr2:97192977-97193383	N_Shore	GAGGATAGGTGACAGGGGTGTTGAATCGGCCCGAGCGGTTCTTTCTTTTCGAGTTAATTT[CG]CATTGGTCTCTAGGATGCAAGCTTGTCCAACGCGTGGCCCAAGGGCGGCATGTGACTGAG	CAGGGGTGTTGAATCGGCCCGAGCGGTTCTTTCTTTTCGAGTTAATTTCG							2:96556282-96556397											chr2:97192512-97194907	6	chr2:97191680-97195443	6		TRUE		0.23743	2.80398	4.54459	2.48679e-05
cg01075522	chr22	19702404	+	cg01075522	95782480	79612354	AACTAACAATCAATAATCACAACAAAACTAAATAAAAACCAACAAAAACA	GACTAACAATCGATAATCGCGACAAAACTAAATAAAAACCGACGAAAACG	I	A	Red	NA	NA	NA	NA	NA	NA	chr22:19701514-19701891	S_Shore	GAGACCCGGCCGGCTGTCACCCATTGTGACACTAGCGCCTTGGGCGCCCAGGCGCGACCC[CG]CCCCCGCCGGCCCTCACCCAGCCCTGTCGCGATCACCGATTGTCAGCCGGGCAGTGCCGC	CGCCCCCGCCGGCCCTCACCCAGCCCTGTCGCGATCACCGATTGTCAGCC	2005-09-01	NM_002688	Body				22:18081538-18082464	22:19701471-19702622	Unclassified_Cell_type_specific	SEPT5;AC000093.3	ENST00000446882.2;ENST00000427252.1	5'UTR;TSS200	SEPT5;SEPT5;AC000093.3	ENST00000446882.2;ENST00000412544.1;ENST00000427252.1	5'UTR;5'UTR;TSS200	chr22:19701905-19702555	3								-0.411154	-2.76654	-5.04824	3.91709e-06
cg01079840	chr6	30520405	+	cg01079840	40661219	10674258	CTCCTTCTTTAAACAATAAACTTAAACAACTAACAAAAAAAAATTACTCA	CTCCTTCTTTAAACAATAAACTTAAACAACTAACGAAAAAAAATTACTCG	I	A	Red	NA	NA	NA	NA	NA	NA	chr6:30523286-30523519	N_Shelf	CCATCCTCCTCTTCCTCCTCCTCCCCAGAGCCATTACCCCAGGTGGCCCCAGCCACATCC[CG]AGCAATCTTCTCCCGCCAGCTGCTCAAGTCCACTGCTCAAAGAAGGAGAAGATTAAAGAG	CTCCTTCTTTGAGCAGTGGACTTGAGCAGCTGGCGGGAGAAGATTGCTCG	GNL1	NM_005275	Body										GNL1;GNL1	ENST00000487166.1;ENST00000462708.1	3'UTR;TSS200								TRUE		-0.209014	1.19267	-5.49166	7.26294e-07
cg01092531	chr19	9214424	-	cg01092531	32629204	39668291	ATAAAAACAACAAAAATAAAAATCTCACCATATTAATCAAACTAATCTCA	ATAAAAACGACGAAAATAAAAATCTCACCATATTAATCAAACTAATCTCG	I	A	Red	NA	NA	NA	NA	NA	NA		OpenSea	TGTGTGTTTTTAGTAGAGACGGCGGGGGTGGGGGTCTCACCATGTTGGTCAGGCTGATCT[CG]AACTCCTGACCTCAAGTGATCCACCTGCCTCAGCCTCCCAAAGTGCTGGGATTACAGGCT	CGAGATCAGCCTGACCAACATGGTGAGACCCCCACCCCCGCCGTCTCTAC	OR7G2	NM_001005193	TSS1500							OR7G2	ENST00000305456.2	TSS1500	OR7G2	ENST00000305456.2	TSS1500								TRUE		0.190485	-0.585825	5.61562	4.49837e-07
cg01093315	chr14	71102906	-	cg01093315	81741216		CTTCTATAAAAAACTACRTCTCACAAATAAAACAACRACAAAAACACACC		II			rs114951011	0.014335	NA	NA	NA	NA		OpenSea	AAGGCAATTTACTTCTATAGAAGGCTGCGTCTCACAGATGGAGCAACGGCAAGAGCACAC[CG]GACAAGGGAGGGTAAGGGGGTCTTATTCCTAACGCAGCTAGTCCCTACCTCTGTGTCTTT	CGGTGTGCTCTTGCCGTTGCTCCATCTGTGAGACGCAGCCTTCTATAGAA	LOC101928075	NR_110071	Body							CTD-2540L5.5;CTD-2540L5.6	ENST00000553982.1;ENST00000500016.1	3'UTR;3'UTR	CTD-2540L5.5;CTD-2540L5.6	ENST00000553982.1;ENST00000500016.1	3'UTR;3'UTR			chr14:71102805-71103470	4						0.223576	1.14043	5.03388	4.13331e-06
cg01095510	chr12	26267286	-	cg01095510	46645295	62621862	ACCCACAAAAACACAACCAAAAAAAATATAATACAACTATCAAAAAAACA	ACCCGCGAAAACGCAACCGAAAAAAATATAATACAACTATCGAAAAAACG	I	C	Grn	NA	NA	NA	NA	NA	NA	chr12:26267058-26267519	Island	TACCCAGGGCTGGCCCGCGGAGACGCAGCCGGGAAGGGTGTGGTGCAGCTGTCGGGAGAG[CG]CGCCCGGGCCCGGCCGCCTCGGCTCCGCCCTCGGCCCCACGGTCCCCCATCCCGCCGCCC	GCCCGCGGAGACGCAGCCGGGAAGGGTGTGGTGCAGCTGTCGGGAGAGCG							12:26158208-26158893	12:26266759-26267838	Promoter_Associated							chr12:26266840-26267735	3						TRUE		0.29593	-3.90192	5.80751	2.12997e-07
cg01104425	chr1	25249494	+	cg01104425	20776292		CTTAATTTATTTAACAAATATTATTAAACACCTACTCTATACCRAATACC		II			NA	NA	NA	NA	NA	NA		OpenSea	ATAACCTCCCCAGGGGCCCAAGTTTTTGTCTTGTTCATGCAGTGTCTCCAGCCCCTAGGA[CG]GCATCCGGCACAGAGTAGGTGCTCAACAACATTTGTTAAATAAATTAAGGGCAGAGATAA	CGGCATCCGGCACAGAGTAGGTGCTCAACAACATTTGTTAAATAAATTAA	RUNX3;RUNX3	NM_001031680;NM_004350	Body;Body					1:25249384-25249585	Promoter_Associated_Cell_type_specific	RUNX3	ENST00000496967.1	3'UTR	RUNX3	ENST00000496967.1	3'UTR					chr1:25241931-25272688	6		TRUE		0.187345	0.781616	4.99776	4.73031e-06
cg01116460	chr4	15879824	-	cg01116460	5720915		CACRAATAAAAACTCCCTAAAAATATCCTAAAAACCAAACAAATACCAAC		II			NA	NA	NA	NA	NA	NA		OpenSea	ACTTCACCTGCCACGAGTAAAAGCTCCCTGAGGGTGTCCTAGAAGCCAAGCAGATGCCAG[CG]CCATGCTTCCTGTACAGCCTGCAGAACTGTGAGCCAATTAAACATCTTTTCCTAATAAAT	ACGAGTAAAAGCTCCCTGAGGGTGTCCTAGAAGCCAAGCAGATGCCAGCG																				chr4:15879570-15879979	3				0.26166	0.21348	5.84188	1.86173e-07
cg01125563	chr4	768644	+	cg01125563	47630259	47658104	ATCTCAATAACTCAAAAATAAAACTATAAACTTTCACAATAAATATTACA	ATCTCGATAACTCAAAAATAAAACTATAAACTTTCGCGATAAATATTACG	I	A	Red	rs73058497	0.067246	NA	NA	NA	NA		OpenSea	CATCGAGACCATGAACCCAGTGGGAAGAATGAACAACTCCAGACACAGCACCTTAAGAGC[CG]TAACACTCACCGCGAAAGTCCACAGCTTCACTCCTGAGCCATCGAGACCACGAACCCAGT	GTCTCGATGGCTCAGGAGTGAAGCTGTGGACTTTCGCGGTGAGTGTTACG							4:758323-758833						RP11-440L14.1;RP11-440L14.1	ENST00000503571.1;ENST00000507446.1	3'UTR;3'UTR					chr4:766181-770348	6		TRUE		0.209759	-0.220029	5.26249	1.74561e-06
cg01140770	chr11	61541311	-	cg01140770	63664146		TAAAATCCTCTCCRAAACTCAATTTCCATTTCTCAAAAATAAAAACAACC		II			NA	NA	NA	NA	NA	NA	chr11:61544727-61545563	N_Shelf	CAGCCCTGTACTAGAATCCTCTCCGGGACTCAGTTTCCATTTCTCAGGAGTGGGGGCAGC[CG]CATTGGTGGTTTGAGGATGCAGGGGTGTGGTGTGGGAAATGGTTTTGGAACCCAGCAGGT	CGGCTGCCCCCACTCCTGAGAAATGGAAACTGAGTCCCGGAGAGGATTCT	MYRF;MYRF	NM_001127392;NM_013279	Body;Body							C11orf9;RP11-467L20.9	ENST00000327797.1;ENST00000535042.1	TSS200;3'UTR	C11orf9;RP11-467L20.9	ENST00000327797.1;ENST00000535042.1	TSS200;3'UTR			chr11:61540773-61554975	6	chr11:61540824-61541776	6				-0.235193	1.73407	-4.70895	1.37237e-05
cg01143804	chr4	40751845	+	cg01143804	83702594	25760596	ATTTAACAAATACTACCTATTACCAAAAAAATCACTCTTCCCCCAACACA	ATTTAACGAATACTACCTATTACCGAAAAAATCGCTCTTCCCCCAACGCG	I	C	Grn	NA	NA	NA	NA	NA	NA	chr4:40751842-40752493	Island	TGAGGTCCAGGAACTGTGCAAGAGGCCTCTGGCTCGGAGGGGCTGAAACAGGTGTCTCCG[CG]CGCTGGGGGAAGAGCGACTCTCCCGGCAACAGGTAGCACCCGCCAAATCCCGCGGGAACG	CGCGCTGGGGGAAGAGCGACTCTCCCGGCAACAGGTAGCACCCGCCAAAT	NSUN7	NM_024677	TSS200				4:40446527-40447694	4:40751803-40752447	Unclassified	NSUN7;NSUN7	ENST00000381782.2;ENST00000316607.5	TSS200;TSS200	NSUN7;NSUN7;NSUN7	ENST00000381782.2;ENST00000316607.5;ENST00000473399.1	TSS200;TSS200;TSS200	chr4:40751780-40752090	3						TRUE		-0.210861	-4.26138	-5.10297	3.18997e-06
cg01144148	chr2	24163529	-	cg01144148	29643877	5638245	AACTAAATAAAACCAAAACCAAAAAACCATACCCAAAAATAAACATCCCA	AACTAAATAAAACCGAAACCGAAAAACCGTACCCGAAAATAAACGTCCCG	I	A	Red	NA	NA	NA	NA	NA	NA	chr2:24163185-24163878	Island	CTGCGGTGCCTGAGCTGAGTGAGGCCGAGGCCGGGAGGCCGTGCCCGGAGGTGAGCGTCC[CG]GGGCCGCGCCGCGTCCGGCGGGGTGAGGGCGGGGCGGGGCGGTCGCCTGCCGGCTGGGGC	AGCTGAGTGAGGCCGAGGCCGGGAGGCCGTGCCCGGAGGTGAGCGTCCCG	UBXN2A	NM_181713	5'UTR				2:24016727-24017382	2:24163017-24164642	Promoter_Associated	UBXN2A;UBXN2A;UBXN2A;UBXN2A	ENST00000446425.2;ENST00000404924.1;ENST00000309033.4;ENST00000535786.1	5'UTR;5'UTR;5'UTR;5'UTR	UBXN2A;UBXN2A;UBXN2A;UBXN2A	ENST00000446425.2;ENST00000404924.1;ENST00000309033.4;ENST00000535786.1	5'UTR;5'UTR;5'UTR;5'UTR	chr2:24163465-24164195	3						TRUE		-0.233982	-4.33381	-4.37	4.62859e-05
cg01145124	chr2	61505066	+	cg01145124	46707966		RAAAAACAAATCCRAACAAATCCRAACAAATCRCATCTTATATAAATAAC		II			rs13004855	0.308007	NA	NA	NA	NA		OpenSea	ATCTGATGGTTTTATAAGGAGAAACCGCTTTCGCTTGGTTCTCATTCTTTTTTTGCCTGC[CG]CCATCCACATAAGATGCGACTTGCTCGGACTTGCCCGGACTTGCCTTCCGGCACGATTGT	GAAGGCAAGTCCGGGCAAGTCCGAGCAAGTCGCATCTTATGTGGATGGCG	USP34	NM_014709	Body				2:61358570-61358626						USP34;USP34;USP34	ENST00000484179.1;ENST00000494867.1;ENST00000472706.1	3'UTR;3'UTR;3'UTR								TRUE		0.498946	0.669093	7.21736	7.54883e-10
cg01163848	chr22	24060637	-	cg01163848	26718955		ACTTCCCAATAATAAATCCATACACATCTATAACAACCTCAATTCTTACC		II			NA	NA	NA	NA	NA	NA	chr22:24059016-24059643	S_Shore	GAAGGTATCCAACTTCCCAGTGGTGAATCCATACACATCTGTAGCAACCTCAATTCTTGC[CG]CCTCAGAAGAAAGAATTTGACCGAGGGTCATAAGGCAGAAACCAGACAGAGGCAAGTTGC	CTTCCCAGTGGTGAATCCATACACATCTGTAGCAACCTCAATTCTTGCCG	LOC91316	NR_024448	TSS1500										GUSBP11;GUSBP11;GUSBP11;GUSBP11;GUSBP11	ENST00000432595.1;ENST00000451837.1;ENST00000444220.1;ENST00000421064.1;ENST00000445682.1	TSS1500;TSS1500;TSS1500;TSS1500;TSS1500	chr22:24060205-24060775	3						TRUE		0.279181	0.364935	5.69609	3.29047e-07
cg01167628	chr16	33956457	-	cg01167628	11614276	15667947	ACATCAATTATCTTCAAACATCACCTAACAATCACTATTATTAAAAATCA	ACATCGATTATCTTCGAACATCACCTAACGATCACTATTATTAAAAATCG	I	A	Red	NA	NA	NA	NA	NA	NA		OpenSea	TGACACTTGCAGGCATCGGTTGTCTTCGGGCATCACCTAGCGGTCACTGTTATTGAAAGT[CG]AGGTGACACGGGAGGGAGGTCTCGCCGACTTCACGGAGCCTGGGGCAACCGATTTCTCCC	GCATCGGTTGTCTTCGGGCATCACCTAGCGGTCACTGTTATTGAAAGTCG							16:33863938-33864105	16:33956276-33956828	Unclassified	LINC00273	ENST00000567668.1	3'UTR	LINC00273	ENST00000567668.1	3'UTR	chr16:33956340-33956770	3						TRUE		0.217531	-1.38639	4.83397	8.68089e-06
cg01172338	chr17	7297763	+	cg01172338	85806974		CTCTTCTAAAAACTCCAAATAAACRAAAACACAAAAAAATCAAAAAAACC		II			NA	NA	NA	NA	NA	NA	chr17:7296504-7298466	Island	CTGTGGGCCGACGGCAGGACAGATGGACCCGCGGTCAGACCGACAGCCCCACCCCAAGGG[CG]GTCTCCCTGACCCCTCTGTGCCCCCGCTCACCTGGAGCCCCCAGAAGAGCCCGGGTGCCT	TCTTCTGGGGGCTCCAGGTGAGCGGGGGCACAGAGGGGTCAGGGAGACCG	PLSCR3	NM_020360	5'UTR				17:7237254-7239326	17:7296703-7298641	Promoter_Associated	PLSCR3;PLSCR3;PLSCR3;PLSCR3;PLSCR3;PLSCR3;PLSCR3;C17orf61-PLSCR3;PLSCR3	ENST00000576400.1;ENST00000576201.1;ENST00000380658.4;ENST00000576201.1;ENST00000324822.11;ENST00000574401.1;ENST00000576362.1;ENST00000573331.1;ENST00000535512.1	TSS1500;1stExon;5'UTR;5'UTR;5'UTR;5'UTR;TSS200;3'UTR;5'UTR	PLSCR3;PLSCR3;PLSCR3;C17orf61-PLSCR3;PLSCR3;PLSCR3;PLSCR3;PLSCR3;PLSCR3;PLSCR3;PLSCR3;PLSCR3;PLSCR3;PLSCR3;PLSCR3;PLSCR3;PLSCR3;C17orf61-PLSCR3;C17orf61-PLSCR3;C17orf61-PLSCR3;PLSCR3	ENST00000571541.1;ENST00000573774.1;ENST00000575543.1;ENST00000571125.1;ENST00000571802.1;ENST00000571541.1;ENST00000575434.1;ENST00000576400.1;ENST00000576201.1;ENST00000380658.4;ENST00000576201.1;ENST00000573213.1;ENST00000324822.11;ENST00000574401.1;ENST00000573070.1;ENST00000576362.1;ENST00000571078.1;ENST00000573331.1;ENST00000570600.1;ENST00000570569.1;ENST00000535512.1	3'UTR;3'UTR;3'UTR;3'UTR;5'UTR;1stExon;TSS1500;TSS1500;1stExon;5'UTR;5'UTR;5'UTR;5'UTR;5'UTR;5'UTR;TSS200;TSS200;3'UTR;3'UTR;3'UTR;5'UTR			chr17:7295970-7298706	6	chr17:7296781-7298736	6		TRUE		-0.142525	-4.23511	-4.38673	4.36321e-05
cg01172785	chr16	50092553	-	cg01172785	8644441	85711908	TCCCACTTAATATCCAAAATAACATAACACAACTTCTCCTTAATATCACA	TCCCGCTTAATATCCGAAATAACGTAACACAACTTCTCCTTAATATCACG	I	C	Grn	NA	NA	NA	NA	NA	NA		OpenSea	GCGGTGGCCAGCTCCCGCTTGATGTCCGGGGTAACGTAGCACAGCTTCTCCTTGATGTCA[CG]CACGATCTCCCACTCGGCCGTGGGGTGAAGCTACAGGTGAAGCTGTAGCCACACTCGGTG	TCCCGCTTGATGTCCGGGGTAACGTAGCACAGCTTCTCCTTGATGTCACG							16:48649953-48650075			RP11-429P3.3	ENST00000568130.2	3'UTR	RP11-429P3.3	ENST00000568130.2	3'UTR								TRUE		-0.136035	0.442937	-5.16604	2.51534e-06
cg01175515	chr15	64220035	-	cg01175515	1726543		ACRAAATACAATAATACTACTACAACTCACTACAACTTCTAAACTCAAAC		II			NA	NA	NA	NA	NA	NA		OpenSea	TGTTGCCCAGGACGGAGTGCAGTGGTGCTACTACAGCTCACTGCAACTTCTGGGCTCAAG[CG]ATCCTCCAGCGATCCTCCTGCCTCAGCCTCCCAAGTAGCTGGGACTACAGATGTGTGCCA	CGCTTGAGCCCAGAAGTTGCAGTGAGCTGTAGTAGCACCACTGCACTCCG	LOC101928988;DAPK2	NR_120344;NM_014326	TSS1500;Body							RP11-111E14.1	ENST00000558050.1	TSS1500	RP11-111E14.1;DAPK2	ENST00000558050.1;ENST00000559007.1	TSS1500;3'UTR										0.238762	1.15142	4.63765	1.77807e-05
cg01195526	chr2	231085667	+	cg01195526	38667151		CCCAAAATTACACAAATTTCTATAATACAATAATACAATCATAACTCACC		II			rs1896260	0.026532	NA	NA	NA	NA		OpenSea	GTCCTAGTTAGTGAGGAGGCTGAGGCTGGAGACTTGCTTGAGCCCAGGAGTTCAAGGCTG[CG]GTGAGCTATGATTGCACCACTGCACTATAGAAATCTGTGTAACTTTGGGCCAGGCTCGGT	CCAAAGTTACACAGATTTCTATAGTGCAGTGGTGCAATCATAGCTCACCG	SP110;SP110;SP110	NM_004510;NM_004509;NM_080424	TSS1500;TSS1500;TSS1500							SP110;SP110;SP110;SP110;AC009950.1	ENST00000258381.6;ENST00000358662.4;ENST00000392048.3;ENST00000258382.5;ENST00000456542.1	TSS1500;TSS1500;TSS1500;TSS1500;5'UTR	SP110;SP110;SP110;SP110;SP110;SP110;SP110;SP110;AC009950.1	ENST00000416610.1;ENST00000409815.2;ENST00000258381.6;ENST00000358662.4;ENST00000455674.1;ENST00000392048.3;ENST00000462232.1;ENST00000258382.5;ENST00000456542.1	5'UTR;TSS1500;TSS1500;TSS1500;TSS1500;TSS1500;TSS1500;TSS1500;5'UTR								TRUE		0.220288	0.164105	6.10705	6.5476e-08
cg01196861	chr11	67135127	-	cg01196861	24742881		TAACATCCCCCACRAATCCCCTATAAACAAAATAAACRAAAAACATAAAC		II			NA	NA	NA	NA	NA	NA		OpenSea	CACAGGCACGCTAACATCCCCCACGAGTCCCCTGTGGGCAGGATGGACGAGAAGCATGAG[CG]CGGCCCGGGCCCACACGGGGAAGCAGCTGGCAGCCCCTCAGGTGTCTGTCCCCACCTTGG	AACATCCCCCACGAGTCCCCTGTGGGCAGGATGGACGAGAAGCATGAGCG	CLCF1;CLCF1;LOC100130987	NM_013246;NM_001166212;NR_024469	Body;5'UTR;Body							CLCF1;AP003419.11;CLCF1	ENST00000528474.1;ENST00000543494.1;ENST00000533438.1	TSS200;3'UTR;5'UTR	CLCF1;AP003419.11;CLCF1	ENST00000528474.1;ENST00000543494.1;ENST00000533438.1	TSS200;3'UTR;5'UTR	chr11:67134445-67135735	3								0.276401	-0.197653	4.46598	3.29384e-05
cg01206872	chr3	47210162	+	cg01206872	99664362	51758566	CCCAATACTTTAAAACACCAAAATAAATAAATCACAAAATCAAAAAATCA	CCCAATACTTTAAAACGCCAAAATAAATAAATCACAAAATCAAAAAATCG	I	A	Red	NA	NA	NA	NA	NA	NA	chr3:47204789-47206336	S_Shelf	CGGCTAATTTTTTGGATATTTAGTAGAGATGGGGTTTCACCGTGTTAGCCAGGATGGTCT[CG]ATCTCCTGACCTTGTGACCCACCCACCTTGGCGTCCCAAAGTACTGGGATTACAGGCATG	CCCAGTACTTTGGGACGCCAAGGTGGGTGGGTCACAAGGTCAGGAGATCG										RP11-447D11.2	ENST00000429315.2	5'UTR	RP11-447D11.2	ENST00000429315.2	5'UTR								TRUE		0.144398	0.20084	4.45403	3.437e-05
cg01209784	chr7	26468826	-	cg01209784	22711122		TAATAAAATATTCTATATCTACACCATTCAATACRACAACTACTAACCAC		II			rs1229685	0.142662	NA	NA	NA	NA		OpenSea	GCTTTCTAAGATGATGGAATGTTCTATGTCTGCACCATTCAATACGGCAACTACTAGCCA[CG]TGTGGCTATTGAGCACTTGAAATGTGGCCAGTGTGACTGAGGAACTGAATTTTTTTTTTA	CGTGGCTAGTAGTTGCCGTATTGAATGGTGCAGACATAGAACATTCCATC	LOC441204	NR_015364	Body							AC004540.5	ENST00000418758.2	5'UTR	AC004540.5;AC004540.5;AC004540.5;AC004540.5	ENST00000439120.1;ENST00000430548.1;ENST00000421862.1;ENST00000418758.2	5'UTR;5'UTR;5'UTR;5'UTR										0.212907	0.754795	4.78986	1.02091e-05
cg01214224	chr13	112894138	+	cg01214224	88750894		CAACTCTTAAAATAACRCRTCTAAAATCRTTCATCCCTCCTAATAAATTC		II			rs35377643	0.032391	NA	NA	NA	NA	chr13:112895427-112895708	N_Shore	AACAAGCTGTAATACTCACCAAGAAGGTCTGCAGCGTCATTTCTGAGGCCAGCGAGACCA[CG]AATCCACCAGGAGGGATGAACGACTCCAGACGCGCCACCTTAAGAGCTGTGACACTCATC	AGCTCTTAAGGTGGCGCGTCTGGAGTCGTTCATCCCTCCTGGTGGATTCG							13:111942131-111942242																TRUE		0.208094	1.02785	4.39235	4.27741e-05
cg01216201	chr17	80151167	-	cg01216201	21770535		TAAACAAAAATCCAAAACAAAACTAAATATAACRACTCATACCTATAATC		II			rs116732358	0.035095	NA	NA	NA	NA		OpenSea	AGTCCAGAGCATAAACAGAAATCCAAAGCAAGGCTGGGTGTGGCGGCTCATGCCTATAAT[CG]CAGCACTTTGGGAGGCCAAGGAGGTGGGCGGGTCATTTGAGGCTAAGAGTTCAAGACCAG	AAACAGAAATCCAAAGCAAGGCTGGGTGTGGCGGCTCATGCCTATAATCG	CCDC57	NM_198082	Body															chr17:80151122-80151724	6						0.159823	0.655095	4.54821	2.45468e-05
cg01220720	chr6	32167020	+	cg01220720	88796419		TACCCAACCTCAATCTATATTATCATCCCCATTTTACAAATAAAAAAACC		II			NA	NA	NA	NA	NA	NA	chr6:32163292-32164383	S_Shelf	CTGGTGAGACTGATTACTATTGGGAGACCTTTGGACAAGTTTAGTAGCCGGTCTTTGCCT[CG]GTTTCCTTATCTGCAAAATGGGGATGATAATATAGATTGAGGTTGGGCACAGTGGCTCAT	CGGTTTCCTTATCTGCAAAATGGGGATGATAATATAGATTGAGGTTGGGC	NOTCH4	NM_004557	Body										NOTCH4	ENST00000474612.1	3'UTR								TRUE		0.179779	-0.468624	4.30648	5.78647e-05
cg01224647	chr16	25115281	-	cg01224647	4718466		ATAAAAACCACCATTTAAAAACACTAATACAACCRAATACRATAACTCAC		II			NA	NA	NA	NA	NA	NA	chr16:25117991-25118508	N_Shelf	CTCAAAATGACATGAGAGCCACCATTTAGAAGCACTGATACAGCCGGGTGCGGTGGCTCA[CG]CTTATAATCCTAGCACTTTTGGAGGCCAAGGCGGGCGGATCACAAGGTCAGGAGATCAAG	TGAGAGCCACCATTTAGAAGCACTGATACAGCCGGGTGCGGTGGCTCACG	LCMT1-AS1	NR_120306	Body							RP11-449H11.1;RP11-449H11.1;RP11-449H11.1;RP11-449H11.1	ENST00000566507.1;ENST00000563962.1;ENST00000563176.1;ENST00000569920.1	TSS1500;3'UTR;3'UTR;3'UTR	RP11-449H11.1;RP11-449H11.1;RP11-449H11.1;RP11-449H11.1	ENST00000566507.1;ENST00000563962.1;ENST00000563176.1;ENST00000569920.1	TSS1500;3'UTR;3'UTR;3'UTR										0.357639	-0.123764	8.14712	1.72041e-11
cg01231021	chr2	219211456	+	cg01231021	89711194		ATCATTCATTCATTCAACATTTATTAAACRCCTACTATATACTAAACACC		II			NA	NA	NA	NA	NA	NA		OpenSea	CTGTGAATCCTTAAGGGCATGGACTGTATCTTATGCATCTCTGTATTTCTGCGCCTAGCA[CG]GTGCCTAGCACACAGTAGGCGCTCAATAAATGTTGAATGAATGAATGATTTAATCAAGAC	CGGTGCCTAGCACACAGTAGGCGCTCAATAAATGTTGAATGAATGAATGA	PNKD;PNKD;CATIP-AS2	NM_015488;NM_022572;NR_125777	3'UTR;3'UTR;Body							PNKD;PNKD;AC021016.8	ENST00000258362.3;ENST00000273077.4;ENST00000411433.1	3'UTR;3'UTR;3'UTR	PNKD;PNKD;AC021016.8	ENST00000258362.3;ENST00000273077.4;ENST00000411433.1	3'UTR;3'UTR;3'UTR			chr2:219207691-219211460	6						0.266551	0.138046	4.75765	1.14881e-05
cg01235795	chr12	6396083	+	cg01235795	85669167		CAAAAATTTTACAACCATAAAAAAAACTCTCRCTAAACRCRATAACTCAC		II			rs73047755	0.018489	NA	NA	NA	NA	chr12:6399262-6400771	N_Shelf	CTTGAACTCCTGACCTCATGATCCGCCCACCTCGGCCTCCCAAAGTGCTGGGATTACAGG[CG]TGAGCCACCGCGCCCAGCGAGAGTCCTCTTTATGGCTGCAAAACTCCTGATGTACAGACT	AGGAGTTTTGCAGCCATAAAGAGGACTCTCGCTGGGCGCGGTGGCTCACG																chr12:6396080-6396295	3						TRUE		0.194497	-0.416677	4.69328	1.45298e-05
cg01242499	chr10	44137944	+	cg01242499	74777107		AAATAATAATATAAACAACAAACAACAACTATAAATACAAATAAAACTTC		II			NA	NA	NA	NA	NA	NA		OpenSea	CAGTCTGTGGCCTGTTAGGAACTGGGGCACACAGCAGGAGGTGAGTGGTGGGAGAGCAAG[CG]AAGCTTCATCTGTATTTACAGCTGCTGCCTGCTGCTCACATTACTACCTGAGCTCTGCCT	GGTAGTAATGTGAGCAGCAGGCAGCAGCTGTAAATACAGATGAAGCTTCG	ZNF32-AS3;ZNF32-AS1	NR_038867;NR_047557	Body;TSS1500							ZNF32-AS3;ZNF32-AS1	ENST00000458063.1;ENST00000453284.1	5'UTR;TSS1500	ZNF32-AS3;ZNF32-AS1	ENST00000458063.1;ENST00000453284.1	5'UTR;TSS1500					chr10:44137177-44140908	6				0.268141	-0.859779	5.42978	9.21431e-07
cg01250864	chr6	137541387	-	cg01250864	86600841		TAATATACACCTTAATATTTATTTTCTTCTCCTTCTAAAATATAAACTCC		II			NA	NA	NA	NA	NA	NA	chr6:137540126-137540678	S_Shore	GCTGTACACTATAATATACACCTTGATATTTGTTTTCTTCTCCTTCTAAAATGTAAGCTC[CG]TAGAGCTGACATCTTTACTTGGCACTCAATTAGTATTTGTTGAGTGAAAGACTGCATGAT	CGGAGCTTACATTTTAGAAGGAGAAGAAAACAAATATCAAGGTGTATATT	IFNGR1	NM_000416	TSS1500							IFNGR1;IFNGR1;IFNGR1	ENST00000367735.2;ENST00000418947.2;ENST00000367739.4	TSS1500;TSS1500;TSS1500	IFNGR1;IFNGR1;IFNGR1	ENST00000367735.2;ENST00000418947.2;ENST00000367739.4	TSS1500;TSS1500;TSS1500					chr6:137528524-137542555	6				-0.335373	1.33588	-5.57689	5.22641e-07
cg01251714	chr20	56285394	+	cg01251714	45702243		CCTCAAAAAATAAACTAACCCCAAAAACCTAAATCAAAAACCCCAAAAAC		II			rs6025736	0.032	NA	NA	NA	NA	chr20:56283891-56285395	Island	GAGCCGAACTCGGTGCCAGCCGCACCCGGGCGGGTTGCTGGTGCGCCCTCCCCTCGCCCC[CG]TCCCTGGGGTCCTTGACCCAGGCTCTTGGGGCTAGCCTATCTTCTGAGGAGCACAAGGTC	CTCAGAAGATAGGCTAGCCCCAAGAGCCTGGGTCAAGGACCCCAGGGACG	PMEPA1;PMEPA1;PMEPA1;PMEPA1	NM_199171;NM_020182;NM_199170;NM_199169	5'UTR;TSS1500;5'UTR;Body				20:55717280-55718801	20:56284974-56285426	Promoter_Associated	PMEPA1;PMEPA1;PMEPA1;PMEPA1	ENST00000341744.3;ENST00000472841.1;ENST00000395816.3;ENST00000265626.4	TSS1500;3'UTR;5'UTR;5'UTR	PMEPA1;PMEPA1;PMEPA1;PMEPA1;PMEPA1	ENST00000395819.3;ENST00000341744.3;ENST00000472841.1;ENST00000395816.3;ENST00000265626.4	TSS1500;TSS1500;3'UTR;5'UTR;5'UTR	chr20:56285380-56285815	3						TRUE		-0.14067	-3.98902	-4.72258	1.30586e-05
cg01256522	chr21	15755449	+	cg01256522	54719242	63665194	ATAAAAACAATACCTCACATCTAATACAATCATCACAAACCTATTCAACA	ATAAAAACGATACCTCACGTCTAATACAATCATCACAAACCTATTCGACG	I	A	Red	NA	NA	NA	NA	NA	NA	chr21:15755371-15756086	Island	GAGCAACAAGGACCCCCGGGAACCCACCTAAGATCGTCATCTCTCTGGCCATCACAGTCC[CG]CCGAACAGGCTTGTGATGACTGTACCAGACGTGAGGCACCGCCCCCACTCCTCCCGGCAG	CGCCGAACAGGCTTGTGATGACTGTACCAGACGTGAGGCACCGCCCCCAC	HSPA13;HSPA13	NM_006948;NM_006948	5'UTR;1stExon				21:14676853-14677762	21:15754841-15756208	Promoter_Associated	HSPA13;HSPA13;HSPA13;HSPA13;HSPA13	ENST00000544452.1;ENST00000478035.1;ENST00000544452.1;ENST00000285667.3;ENST00000285667.3	5'UTR;3'UTR;1stExon;1stExon;5'UTR	HSPA13;HSPA13;HSPA13;HSPA13;HSPA13	ENST00000544452.1;ENST00000478035.1;ENST00000544452.1;ENST00000285667.3;ENST00000285667.3	5'UTR;3'UTR;1stExon;1stExon;5'UTR	chr21:15755405-15755775	3						TRUE		0.2474	-4.02428	4.42233	3.84659e-05
cg01257383	chr11	46408399	+	cg01257383	46693297		TTCTAACTCACTCTCTCATCACCCTACCTTTTTTTTCTTTTATAACTCAC		II			rs78125679	0.016059	NA	NA	NA	NA	chr11:46406904-46407441	S_Shore	GCTACAGAAGTGAATAAGACACACATGGCCCCCTGCCTCATGGGGGGAGACATGCAAACA[CG]TGAGCCACAAAAGAAAAAAAAGGCAGGGTGATGAGAGAGTGAGTCAGAAGGCAGGACAGG	CGTGAGCCACAAAAGAAAAAAAAGGCAGGGTGATGAGAGAGTGAGTCAGA	CHRM4	NM_000741	TSS1500							CHRM4	ENST00000433765.2	TSS1500	CHRM4	ENST00000433765.2	TSS1500	chr11:46408340-46408575	3						TRUE		0.169363	0.16462	4.30851	5.74533e-05
cg01272967	chr10	386708	+	cg01272967	19761827		CCAACTATTACTACRAAACTTAAACTAAACAAACCCAAAAATAAATCCAC		II			rs116759103	0.013032	NA	NA	NA	NA	chr10:387294-387544	N_Shore	AAGCCAGGCTCCGAGCCGGCTGCTGGGTAGAGTGCCGCACCCCAGGGAACGCTCAGCCCT[CG]TGGACTCACCTCTGGGCTTGCCCAGCCTAAGCCCCGCAGTAACAGCTGGGGTGAAGCCTG	CAGCTGTTACTGCGGGGCTTAGGCTGGGCAAGCCCAGAGGTGAGTCCACG	DIP2C	NM_014974	Body																				TRUE		0.303788	0.933921	6.30947	2.92864e-08
cg01274080	chr8	84075687	-	cg01274080	98641546		TCAACACTACACTAAATTCTCATAAAAACACTAACCTTATTATAAACTAC		II			NA	NA	NA	NA	NA	NA		OpenSea	CTCCGGTCAGATCAGCACTGCACTAGATTCTCATAGGAGCACTAACCTTATTGTGAACTG[CG]CATGAGAGGGATCTAGATTGCGCGCTCCTGTGAGACTCTTAATGCCTGATGATCTGAGGT	CGCAGTTCACAATAAGGTTAGTGCTCCTATGAGAATCTAGTGCAGTGCTG																chr8:84075440-84075690	3								0.264694	0.256311	6.21366	4.28882e-08
cg01283202	chr4	159849993	+	cg01283202	89694949		ATAAAACTACAACCCTTCRCRATAACTATTAACAACTCTTAAAACAACAC		II			NA	NA	NA	NA	NA	NA		OpenSea	GGCTTCACTCCTGAAGCCAGCGAGACCACGAGCCCACCGGGAGGAACAAACAACACCAGA[CG]TGCTGCTTTAAGAGCTGTTAACAGTCACCGCGAAGGGCTGCAGCTTCACTCCTGAGCCAG	CGTGCTGCTTTAAGAGCTGTTAACAGTCACCGCGAAGGGCTGCAGCTTCA	C4orf45	NM_152543	Body				4:160069403-160069623			C4orf45	ENST00000508011.1	3'UTR	C4orf45;C4orf45	ENST00000505647.1;ENST00000508011.1	3'UTR;3'UTR								TRUE		0.189811	1.09819	5.29938	1.51707e-06
cg01293188	chr4	543105	+	cg01293188	4703310		TAATTTATATCCTTAAAACTCAATAAATACCAACCTCAACATAACAATAC		II			NA	NA	NA	NA	NA	NA		OpenSea	TCTACAGAGATTCAGATGTGTTGACAATTATATTTGGAACGCAACAAGGGATGTTTCCCA[CG]TATTGTTATGTTGAGGTTGGTATTTATTGAGTTTTAAGGATATAAATTAAATTTTCTATA	AATTTATATCCTTAAAACTCAATAAATACCAACCTCAACATAACAATACG																chr4:542745-543115	3								-0.465941	-0.636965	-4.63693	1.78272e-05
cg01295631	chr16	88121167	-	cg01295631	87794337	77607213	TTTCTATAAATAACCCTCCAAAAACCAAAATCCCAATCCCAAAAAATACA	TTTCTATAAATAACCCTCCAAAAACCGAAATCCCGATCCCGAAAAATACG	I	T	Red	rs8045717	0.121301	NA	NA	NA	NA		OpenSea	GGAGAGGACTCTTTTCTGTAAGTGGCCCTCCAAGAGCCGAAGTCCCGGTCCCGAGAGATG[CG]TGTCATGTGTGTGGCCTTGTGACAGAGCCGCTGGGGTTCTCTGTCTACTTCTGGATCGTC	CGCATCTCTCGGGACCGGGACTTCGGCTCTTGGAGGGCCACTTACAGAAA							16:86678360-86679654			RP11-863P13.5;RP11-863P13.6;BANP	ENST00000568267.1;ENST00000566155.1;ENST00000540932.1	TSS200;5'UTR;3'UTR	RP11-863P13.5;RP11-863P13.6;BANP	ENST00000568267.1;ENST00000566155.1;ENST00000540932.1	TSS200;5'UTR;3'UTR	chr16:88121025-88121495	3						TRUE		0.187798	1.68974	5.10325	3.18658e-06
cg01301842	chr5	156815746	-	cg01301842	64671165		AATATAAACTTTAACACTCACTAACTACCTCTCTAAACCTTAATTTCTTC		II			NA	NA	NA	NA	NA	NA		OpenSea	CTACTGGGTCAAGTGTGAGCTTTAACACTCACTGGCTGCCTCTCTGAACCTTAGTTTCTT[CG]TCTGTAAAATGGGGAGAGTAATGGCATCTACCTCATGGGATGGAATGGACTCAATACCTA	GTGTGAGCTTTAACACTCACTGGCTGCCTCTCTGAACCTTAGTTTCTTCG	CYFIP2;CYFIP2;CYFIP2;CYFIP2	NM_001037333;NM_014376;NM_001291722;NM_001291721	Body;Body;Body;Body							CYFIP2	ENST00000442283.2	3'UTR	CYFIP2;CYFIP2;CYFIP2;CTB-109A12.1;CYFIP2;CYFIP2;CYFIP2;CYFIP2;CYFIP2;CYFIP2;CYFIP2	ENST00000522884.1;ENST00000522775.1;ENST00000442283.2;ENST00000519499.1;ENST00000523383.1;ENST00000524058.1;ENST00000519663.1;ENST00000523119.1;ENST00000520759.1;ENST00000519153.1;ENST00000523969.1	5'UTR;5'UTR;3'UTR;3'UTR;5'UTR;5'UTR;5'UTR;3'UTR;3'UTR;3'UTR;3'UTR					chr5:156814285-156815819	6				0.237557	0.0651562	5.87191	1.65487e-07
cg01304180	chr2	220453910	+	cg01304180	8735864		ATATTAAATTACTTTCAAAATCATCCTAAACCACATATAACCCATAAACC		II			rs181008680	0.0151	NA	NA	NA	NA		OpenSea	CTAATTTATAAAGTAAGCTTTATCATAGTCTCTATGTGTAGGGCAAGCTTGTCTGACCCA[CG]GCCCATGGGCCATATGTGGCCCAGGATGACTTTGAAAGCAACCTAACACAAATTCATAAA	CGGCCCATGGGCCATATGTGGCCCAGGATGACTTTGAAAGCAACCTAACA																									0.188639	0.0049564	4.99078	4.85513e-06
cg01308163	chr17	25783618	-	cg01308163	23714985	60643115	AAAACACTCCTAATCCAACTCTCCTAACTCAAAAATTCCTTACCAAAACA	AAAACGCTCCTAATCCAACTCTCCTAACTCGAAAATTCCTTACCGAAACG	I	C	Grn	rs112995015	0.332113	NA	NA	NA	NA	chr17:25783099-25784358	Island	GGGCAGCGCCGAGGGGCGCTCCTGGTCCAGCTCTCCTGGCTCGGGGGTTCCTTGCCGAGG[CG]CCCGCGCCCCGGGCTCCCAGCCTCGGCCGCCGCGGCCCCGATGCCGAGGCATGGATAGAG	GGGGCGCTCCTGGTCCAGCTCTCCTGGCTCGGGGGTTCCTTGCCGAGGCG							17:22807227-22808527			KSR1	ENST00000509603.2	TSS200	KSR1	ENST00000509603.2	TSS200	chr17:25782605-25783755	3								0.397337	-1.15108	4.52211	2.69559e-05
cg01312828	chr6	41648365	+	cg01312828	54650229		TCCACCATCTATAAAACAAAACCTAAAAAACTAAAATTAAAATAACAACC		II			NA	NA	NA	NA	NA	NA	chr6:41650672-41651582	N_Shelf	ATGGATAATGGAAACATGGCATTCCAAGCAGCACATTCCAAGGCCCTGCAACCCCCTCCC[CG]GCTGCCACTCCAACTCTAGCCTCCCAGGCCCTGTTCTACAGATGGTGGAGCCGGCCGCCC	CCACCATCTGTAGAACAGGGCCTGGGAGGCTAGAGTTGGAGTGGCAGCCG																chr6:41648260-41648475	3						TRUE		-0.209711	1.13471	-4.35796	4.82919e-05
cg01313965	chr3	169681647	+	cg01313965	87783393	74648589	AACAAAATCTTACTCTATCACCTAAATAAAAATACAATAATACAATCTCA	AACAAAATCTTACTCTATCGCCTAAATAAAAATACAATAATACGATCTCG	I	A	Red	NA	NA	NA	NA	NA	NA	chr3:169684394-169685006	N_Shelf	TATTCAGGAGGCTGAGGTGGGAGAATCCCTTGAGCCCAGGAGGCGGAGGTTGCAGTGAGC[CG]AGATCGCACCACTGCACTCCTACCTAGGCGACAGAGCAAGACCCTGTCTTCAACAACAAC	GACAGGGTCTTGCTCTGTCGCCTAGGTAGGAGTGCAGTGGTGCGATCTCG	LOC100128164;LOC100128164	NR_024409;NR_027622	Body;Body							RP11-379K17.4	ENST00000483289.1	3'UTR	RP11-379K17.4;RP11-379K17.4;RP11-379K17.4	ENST00000487580.1;ENST00000483289.1;ENST00000469301.1	3'UTR;3'UTR;3'UTR								TRUE		0.145123	0.705457	4.34632	5.03125e-05
cg01314597	chr4	4609712	-	cg01314597	4804272		CCCACTATTATACAACCAACAAATAAACAATCAAAATTCAAATCCAAACC		II			NA	NA	NA	NA	NA	NA		OpenSea	AAAGAAATTTGCCCACTATTATGCAGCCAGCAAGTAGACAGTCAGGGTTCAAATCCAAGC[CG]TCGGTTGCAGAGTTTCTGTTCTTAACCGCTGTCCCATACAGCAGCATCAGAGTCACAGCA	CGGCTTGGATTTGAACCCTGACTGTCTACTTGCTGGCTGCATAATAGTGG						TRUE				RP11-323F5.2	ENST00000502693.1	5'UTR	RP11-323F5.2	ENST00000502693.1	5'UTR	chr4:4609685-4609935	3						TRUE		0.174707	1.53636	4.50386	2.87748e-05
cg01325711	chr3	110790871	+	cg01325711	36706827	40769554	AATTATACTTTACCACCTCCAAAACACAACAAAAACAACCACAAAATCCA	AATTATACTTTACCGCCTCCAAAACACAACGAAAACGACCGCAAAATCCG	I	C	Grn	rs139530035	0.1241	NA	NA	NA	NA	chr3:110790149-110791401	Island	GGGCCGGGGGAGCCGGGGGGCGGGCGGGCGAGCGGGCCGGGGGGAGGGTGGGGGATGGCG[CG]GACCCTGCGGCCGTCCCCGCTGTGTCCTGGAGGCGGCAAAGCACAACTTTCCTCCGCTTC	AGTTGTGCTTTGCCGCCTCCAGGACACAGCGGGGACGGCCGCAGGGTCCG	PVRL3;PVRL3;PVRL3	NM_015480;NM_001243286;NM_001243288	1stExon;1stExon;TSS200				3:112273141-112274380			PVRL3;PVRL3-AS1;PVRL3-AS1;PVRL3;PVRL3-AS1;PVRL3;PVRL3	ENST00000488016.1;ENST00000476301.1;ENST00000474769.1;ENST00000485303.1;ENST00000491709.1;ENST00000319792.3;ENST00000493615.1	TSS1500;TSS1500;TSS1500;1stExon;TSS1500;1stExon;TSS200	PVRL3;PVRL3-AS1;PVRL3-AS1;PVRL3;PVRL3-AS1;PVRL3;PVRL3;PVRL3;PVRL3;PVRL3	ENST00000488016.1;ENST00000476301.1;ENST00000474769.1;ENST00000485303.1;ENST00000491709.1;ENST00000319792.3;ENST00000470618.1;ENST00000493615.1;ENST00000486596.1;ENST00000491525.1	TSS1500;TSS1500;TSS1500;1stExon;TSS1500;1stExon;TSS1500;TSS200;1stExon;5'UTR	chr3:110789660-110791810	3								-0.189916	-4.30763	-4.48007	3.13254e-05
cg01330679	chr7	65231620	+	cg01330679	28802151	96655357	CTCTACTAAAAACTACAAAAAAATTAACTAAACATAATAACAAACACCCA	CTCTACTAAAAACTACAAAAAAATTAACTAAACGTAATAACGAACACCCG	I	T	Red	rs10250008	0.132205	NA	NA	NA	NA	chr7:65229370-65229748	S_Shore	AGCTCCACCTCCTGGGTTCATGCCATTCTCCTGCCTCAGCCTCCCGAGTAGCTGGGACTA[CG]GGTGCCCGCCACCACGCCCAGCTAATTTTTTTGTAGTTTTTAGTAGAGACGGGGTTTCAC	CGGGTGCCCGCCACCACGCCCAGCTAATTTTTTTGTAGTTTTTAGTAGAG																							TRUE		0.202902	0.403343	5.85563	1.76407e-07
cg01331064	chr2	216085132	-	cg01331064	24794153	43681207	AAAAAATACCATACAATAAATACAAAAAAATAAATACAACACACCATACA	AAAAAATACCATACAATAAATACAAAAAAATAAATACAACGCACCGTACG	I	C	Grn	NA	NA	NA	NA	NA	NA		OpenSea	GTTCATCTCACTGGGGAGTGCCATACAGTAGGTACAGGAGAGTGGGTGCAGCGCACCGTG[CG]CGAGCCGAATCAGGGTGAGGCATCGCCTTACCCGGGAAGCGCAAGGGGTCAGGGAATTCC	GGGGAGTGCCATACAGTAGGTACAGGAGAGTGGGTGCAGCGCACCGTGCG							2:215793368-215793664																TRUE		0.216024	1.5994	4.47154	3.22924e-05
cg01332054	chr15	74494861	+	cg01332054	81760869	27668131	CAAAAACCCCAAAACCCCAAAAAAACAACTATCTCTACAAAACCAATACA	CGAAAACCCCGAAACCCCAAAAAAACAACTATCTCTACAAAACCAATACG	I	A	Red	NA	NA	NA	NA	NA	NA		OpenSea	AGCAAGCTGGCACGGGAAGAGGACAGGGCCTCTCGTGTCCCCTCCTCCCTTCCCGCCCAT[CG]CACTGGTCCTGCAGAGATAGCTGTCCCCTTGGGGCCCCGGGGCTCCCGCTGGCGCATCTG	CGCACTGGTCCTGCAGAGATAGCTGTCCCCTTGGGGCCCCGGGGCTCCCG	STRA6;STRA6;STRA6;STRA6;STRA6	NM_001142617;NM_001142618;NM_001142619;NM_022369;NM_001142620	5'UTR;5'UTR;5'UTR;5'UTR;5'UTR			TRUE				RP11-60L3.1;RP11-60L3.1;STRA6;STRA6;STRA6;RP11-60L3.1;STRA6;STRA6;STRA6;STRA6;STRA6;STRA6;STRA6	ENST00000558645.1;ENST00000561332.1;ENST00000536129.1;ENST00000395105.4;ENST00000563965.1;ENST00000560148.1;ENST00000563965.1;ENST00000574439.1;ENST00000423167.2;ENST00000432245.2;ENST00000323940.5;ENST00000449139.2;ENST00000416286.3	TSS1500;TSS1500;5'UTR;5'UTR;1stExon;TSS200;5'UTR;3'UTR;5'UTR;5'UTR;5'UTR;5'UTR;5'UTR	STRA6;RP11-60L3.1;RP11-60L3.1;STRA6;STRA6;STRA6;STRA6;STRA6;STRA6;STRA6;STRA6;RP11-60L3.1;STRA6;STRA6;STRA6;STRA6;STRA6;STRA6;STRA6	ENST00000574570.1;ENST00000558645.1;ENST00000561332.1;ENST00000536129.1;ENST00000395105.4;ENST00000573391.1;ENST00000569936.1;ENST00000573724.1;ENST00000563965.1;ENST00000573214.1;ENST00000573456.1;ENST00000560148.1;ENST00000563965.1;ENST00000574439.1;ENST00000423167.2;ENST00000432245.2;ENST00000323940.5;ENST00000449139.2;ENST00000416286.3	3'UTR;TSS1500;TSS1500;5'UTR;5'UTR;5'UTR;5'UTR;TSS200;1stExon;TSS200;TSS200;TSS200;5'UTR;3'UTR;5'UTR;5'UTR;5'UTR;5'UTR;5'UTR	chr15:74494765-74495075	3						TRUE		-0.256036	0.260009	-4.5057	2.8586e-05
cg01333532	chr16	71749135	+	cg01333532	29776924		ATTCTCCAACTCAATCTATTCTCCACCCTCAAATAACTAAAACTACAAAC		II			rs115615887	0.054301	NA	NA	NA	NA		OpenSea	CAACATCCCATCTCTACAAAAGAAATTTTTTTTTATATATTAGCCAGGCATGGTGGCACA[CG]CCTGTAGTCCCAGCTACTTGAGGGTGGAGAACAGATTGAGTTGGAGAACAGATTGAACCC	CGCCTGTAGTCCCAGCTACTTGAGGGTGGAGAACAGATTGAGTTGGAGAA	PHLPP2	NM_015020	TSS1500							PHLPP2;PHLPP2;PHLPP2;PHLPP2	ENST00000393524.2;ENST00000393524.2;ENST00000568954.1;ENST00000299971.8	1stExon;5'UTR;5'UTR;TSS1500	PHLPP2;PHLPP2;PHLPP2;PHLPP2;PHLPP2	ENST00000393524.2;ENST00000393524.2;ENST00000568954.1;ENST00000299971.8;ENST00000538126.1	1stExon;5'UTR;5'UTR;TSS1500;3'UTR								TRUE		0.294572	0.310132	4.8849	7.19352e-06
cg01334211	chr8	141729014	-	cg01334211	26609139		AATATCTACCTCAAAAAATAATCACATCAAAACCRAACATAATAACTCAC		II			NA	NA	NA	NA	NA	NA		OpenSea	AAACAAAAGGGAATGTCTGCCTCAAGAAATGATCACATCAGGACCGGGCATGGTGGCTCA[CG]CCTGTAATCCCAGCACTTTGGGAGTCCAAGGTGGGCAGATCACGAGGTCAGGAGTTCAAG	ATGTCTGCCTCAAGAAATGATCACATCAGGACCGGGCATGGTGGCTCACG	PTK2;PTK2;PTK2	NM_001199649;NM_153831;NM_005607	Body;Body;Body			TRUE				PTK2	ENST00000430260.2	TSS200	PTK2;PTK2;PTK2;PTK2;PTK2;PTK2;PTK2;PTK2	ENST00000522424.1;ENST00000523388.1;ENST00000521562.1;ENST00000430260.2;ENST00000521029.1;ENST00000518509.1;ENST00000519993.1;ENST00000524202.1	5'UTR;TSS1500;TSS1500;TSS200;3'UTR;3'UTR;3'UTR;3'UTR					chr8:141727367-141729054	6				0.23936	-0.709879	6.11127	6.43888e-08
cg01337968	chr7	129355101	+	cg01337968	83603395		AAACTATCCTATACATTACAAAATAATTAACAACATCCCRACTTATACCC		II			NA	NA	NA	NA	NA	NA		OpenSea	TGGCAATACCTGGAGACATTTTTTACCGTCCTGACTGGGGAGGGTGCTATTGGCATCTAG[CG]GGTACAAGCCGGGATGCTGCTAACCATCCTGCAATGCACAGGACAGCCCCACAACCAAGG	CGGGTACAAGCCGGGATGCTGCTAACCATCCTGCAATGCACAGGACAGCC	NRF1;NRF1;NRF1;NRF1	NM_001040110;NM_005011;NM_001293163;NM_001293164	Body;Body;Body;Body																						0.283363	0.656235	4.88877	7.0914e-06
cg01341130	chr15	76033361	-	cg01341130	98671380		CCAACTCCAACTACCAATAATCCTTATAAAAACCAAATACRATAACTCAC		II			NA	NA	NA	NA	NA	NA	chr15:76030564-76031664	S_Shore	TGTCTCATGAGCCAGCTCCAGCTGCCAATAATCCTTGTAGAGGCCAGGTGCGGTGGCTCA[CG]CCTGTAATCCCAGCACTTTGGGAGGCCAAGGCAGGCGGATCATGAGGTCAGGAGATTGAG	CAGCTCCAGCTGCCAATAATCCTTGTAGAGGCCAGGTGCGGTGGCTCACG	DNM1P35	NR_024595	TSS1500							RP11-24M17.4	ENST00000565686.1	5'UTR	RP11-24M17.4	ENST00000565686.1	5'UTR								TRUE		0.305988	-0.411744	6.74133	5.18119e-09
cg01365261	chr1	35588133	-	cg01365261	61695157		ATAAACAATACAAAATCRAATCATAAATAACCAAAACCTATCCTAACAAC		II			NA	NA	NA	NA	NA	NA	chr1:35586331-35586591	S_Shore	CACGGAAATGAATAAGCAGTGCAGGGTCGGGTCATGAGTGGCCAGAGCCTATCCTGGCAG[CG]TAGAGTGCAAAGCGGGAACCAATCCTGGACAGGAAGCCATCCCATCGCAGGGCTTACTCA	CGCTGCCAGGATAGGCTCTGGCCACTCATGACCCGACCCTGCACTGCTTA																chr1:35588025-35588275	3								0.284361	0.202885	6.51897	1.26694e-08
cg01373932	chr6	31502462	+	cg01373932	92754362	83713338	AAAAAAATACAAACAACACCCAACAATAAATAACAACAACAAAAACCACA	GAAAAAATACAAACGACACCCAACGATAAATAACGACAACGAAAACCGCG	I	A	Red	NA	NA	NA	NA	NA	NA		OpenSea	AAAAAACCGGGAACGGAAAAAGAGGCTGGTTTGGTCCTCAGCTTCCTGGTCAGGTTTCCC[CG]CGGCCTCCGCTGCCGCCATCCACCGCTGGGTGCCGTCTGCATTCCCTCGCCGCGCCACGG	CGCGGCCTCCGCTGCCGCCATCCACCGCTGGGTGCCGTCTGCATTCCCTC	BAT1;BAT1	NM_080598;NM_004640	Body;Body				6:31610353-31610532						DDX39B;DDX39B;ATP6V1G2-DDX39B;DDX39B;DDX39B	ENST00000417023.1;ENST00000462256.1;ENST00000376185.1;ENST00000482195.1;ENST00000481456.1	TSS200;3'UTR;3'UTR;3'UTR;3'UTR			chr6:31500939-31504733	6	chr6:31495926-31504761	6		TRUE		0.160032	1.8681	4.39991	4.1645e-05
cg01379428	chr5	180690432	+	cg01379428	82765587		AAAAAAACCTTATATAAAACTAAACRTAATAACTCACATCTATAATTCCC		II			NA	NA	NA	NA	NA	NA	chr5:180688051-180688962	S_Shore	GTTGCCCAGGCTAGTCTTGAACTCCTGGTTTAAGCAGTCCTGCCTCAGCCTTACAAAGTG[CG]GGAATTACAGATGTGAGCCACTACGCTCAGCCCCATACAAGGTTTTTTTTCTTTCTTTAC	CGGGAATTACAGATGTGAGCCACTACGCTCAGCCCCATACAAGGTTTTTT	TRIM52-AS1;TRIM52-AS1;TRIM52-AS1;TRIM52-AS1	NR_102761;NR_102760;NR_102759;NR_102762	Body;Body;Body;Body							CTC-338M12.3;CTC-338M12.3;CTC-338M12.3;CTC-338M12.4;CTC-338M12.3	ENST00000514146.1;ENST00000509252.1;ENST00000433265.3;ENST00000511331.1;ENST00000507434.1	5'UTR;5'UTR;TSS1500;5'UTR;5'UTR	CTC-338M12.3;CTC-338M12.3;CTC-338M12.3;CTC-338M12.4;CTC-338M12.3	ENST00000514146.1;ENST00000509252.1;ENST00000433265.3;ENST00000511331.1;ENST00000507434.1	5'UTR;5'UTR;TSS1500;5'UTR;5'UTR										0.291126	0.17144	4.89728	6.87161e-06
cg01388301	chr19	49234329	-	cg01388301	18656973	9765973	CAAACACAATAAAAACCAAAACCAACAAATCACCTAAAATAAAAAATTCA	CGAACGCAATAAAAACCAAAACCGACAAATCACCTAAAATAAAAAATTCG	I	A	Red	rs412712	0.452107	NA	NA	NA	NA	chr19:49232156-49232825	S_Shore	AAAAAAAGAGGCCGGGCGCAGTGGAGACCAAGGCCGGCAGATCACCTGAGGTAGGGAGTT[CG]AGACCAGCCTGACCAACGTGGAGAAACCCTCTCTCTACTAAAAATACAAAATTAGCCAGG	CGGGCGCAGTGGAGACCAAGGCCGGCAGATCACCTGAGGTAGGGAGTTCG	RASIP1	NM_017805	Body																				TRUE		0.394847	0.614638	6.97643	2.0045e-09
cg01390564	chr16	31162282	-	cg01390564	17602900		AAATTATAAACTACAAAACRTAATAATACACRTCTATATCCCAACTACTC		II			NA	NA	NA	NA	NA	NA	chr16:31159576-31160009	S_Shelf	AAAAAATACAAAAATTATGAACTGCAGGGCGTGGTGGTGCACGTCTGTATCCCAGCTACT[CG]GGAGATGAGGTGGGAGGATTGCTTGAGCCTGGGAGGTCGAGGTTGCAGTGAGCTATGATT	AATTATGAACTGCAGGGCGTGGTGGTGCACGTCTGTATCCCAGCTACTCG	PRSS36	NM_173502	TSS1500							PRSS36;PRSS36;PRSS36	ENST00000569305.1;ENST00000418068.2;ENST00000268281.4	TSS1500;TSS1500;TSS1500	PRSS36;PRSS36;PRSS36;PRSS36;PRSS36;PRSS36	ENST00000562368.1;ENST00000561897.1;ENST00000569305.1;ENST00000418068.2;ENST00000562390.1;ENST00000268281.4	TSS1500;TSS1500;TSS1500;TSS1500;TSS1500;TSS1500								TRUE		0.227466	-1.27163	5.50458	6.91042e-07
cg01392521	chr16	58111829	+	cg01392521	38660207		TTTTCTTCCTATATTAATCTCCCATAACTACCATAACAAATAACACAAAC		II			NA	NA	NA	NA	NA	NA		OpenSea	ATTTTGGACCTCTGGCCTCCAGAACTGTACGAGAATGAAATTCTTTTGTTTGAGCCACCA[CG]TTTGTGTCATTTGTTATGGCAGCCATGGGAGACTAATACAGGAAGAAAATAATGTGGCCC	TTTCTTCCTGTATTAGTCTCCCATGGCTGCCATAACAAATGACACAAACG																chr16:58111785-58112175	3								0.195514	0.809291	5.47784	7.65997e-07
cg01395080	chr19	18941756	-	cg01395080	93715542		TAAAACTATCCCCATTCATTTATTTTTACTTATTTTTAAAACAAAATCTC		II			NA	NA	NA	NA	NA	NA	chr19:18942432-18943127	N_Shore	GGCCCAGTACGTAAGACTATCCCCATTCATTTATTTTTACTTATTTTTGAGACAGGGTCT[CG]CTCTGTCACCCAGGCTGGAGTGCAGTGGTGCAATCTCGGCTTACTGCAGCCTCAACTTCC	AAGACTATCCCCATTCATTTATTTTTACTTATTTTTGAGACAGGGTCTCG	UPF1	NM_002911	TSS1500							UPF1	ENST00000262803.4	TSS1500	UPF1	ENST00000262803.4	TSS1500								TRUE		-0.176121	1.23892	-4.51705	2.74481e-05
cg01395132	chr3	105477506	-	cg01395132	58726870		CRAAACAACAAATAATACATAAACAAATAAACATAAAATCCAACCACTAC		II			NA	NA	NA	NA	NA	NA		OpenSea	CGAGTCAGATGCGGAGCAGCAAGTGGTGCATGAACAAGTGAGCATGGAGTCCAGCCACTG[CG]CACAGCCAAGCACACTGGCTGCTGTAGCAGGGCGGGCAGCTCCAGGCACCAGCACAGGCA	CGCAGTGGCTGGACTCCATGCTCACTTGTTCATGCACCACTTGCTGCTCC	CBLB	NM_170662	Body													chr3:105477260-105477590	3								0.189151	0.0531069	5.11464	3.05293e-06
cg01398168	chr19	58486514	-	cg01398168	78696898		AAAAAATAAAACAACAAACACAAAAACAAAAACTAACCAAACATAATAAC		II			rs78900890	0.019213	NA	NA	NA	NA		OpenSea	ACTCTGTCTCAAAAAAATAAAACAACAAACACAAAAACAAAAACTAGCCAGGCATGGTGG[CG]TGTACCTGTAGTCCCAGATACTCGGGAGGCTGAGGCAGGAAGATCACTTGAGCCCAGAAG	CGCCACCATGCCTGGCTAGTTTTTGTTTTTGTGTTTGTTGTTTTATTTTT	C19orf18	NM_152474	TSS1500							C19orf18	ENST00000314391.2	TSS1500	C19orf18	ENST00000314391.2	TSS1500								TRUE		0.268686	-0.280184	5.02782	4.22807e-06
cg01403885	chr19	45742140	+	cg01403885	52734864	66788838	AAAACCAAAAAACTAAAATCCCTCCCCAATAAAACATCTTATCACCACCA	AAAACCGAAAAACTAAAATCCCTCCCCAATAAAACATCTTATCGCCGCCG	I	C	Grn	NA	NA	NA	NA	NA	NA	chr19:45741874-45742147	Island	CGGCCCGGGGCCCAGCCCAGCCGGAAGGGGGCCAGGCCCGCAAGCTTCTCCAGGGTGGCG[CG]GCGGCGACAAGATGTTCCATTGGGGAGGGACCCCAGCTCCCCGGCCTCTTCTTCCTCCAG	CGGCGGCGACAAGATGTTCCATTGGGGAGGGACCCCAGCTCCCCGGCCTC							19:50433778-50433987									chr19:45741625-45742375	3						TRUE		0.690541	1.57558	5.25433	1.80055e-06
cg01403906	chr4	38897556	-	cg01403906	32614227		AAATACAATATTATAATCTTATAAAACCACTATCATAAATATAACCCRTC		II			NA	NA	NA	NA	NA	NA		OpenSea	AGGCACAGGAAAAATACAGTATTATGATCTTATGGGACCACTGTCATAGATGTGGCCCGT[CG]TTGACCGTAAGTTTGTCATGTGGTGCATCCCGCCTACCTTAATTCTCTTCTCGTCTCTGT	CGACGGGCCACATCTATGACAGTGGTCCCATAAGATCATAATACTGTATT	FAM114A1	NM_138389	Body			TRUE				FAM114A1;FAM114A1	ENST00000515037.1;ENST00000355404.3	5'UTR;5'UTR	FAM114A1;FAM114A1	ENST00000515037.1;ENST00000355404.3	5'UTR;5'UTR								TRUE		0.249184	1.11959	4.447	3.52408e-05
cg01406836	chr13	42145979	+	cg01406836	34649948	75741383	AAACAAAATAACAACCAAAAAAAAACACCCCTCACTTCCCAAACTAAACA	AAACAAAATAACGACCGAAAAAAAACGCCCCTCACTTCCCAAACTAAACG	I	A	Red	NA	NA	NA	NA	NA	NA		OpenSea	TGAGGAGCGTCTCTGCCTGGCCGCCCATCGTCTGGGATGTGAGGAGCCCCTCCGACTGGC[CG]CCCAGTCTGGGAAGTGAGGGGCGCCTCTTCCCGGCCGCCATCCTGTCTAGGAAGTGAGGA	AGACAGGATGGCGGCCGGGAAGAGGCGCCCCTCACTTCCCAGACTGGGCG	KIAA0564	NM_015058	Body				13:41043633-41044344																TRUE		0.208591	0.841691	5.26787	1.71026e-06
cg01407202	chr17	78194138	+	cg01407202	31689986	58604241	AACAAAAAACAAAACCAAACAAAAAACCAAAAAACCAAAACCAAATCCCA	AACAAAAAACGAAACCGAACGAAAAACCAAAAAACCGAAACCGAATCCCG	I	A	Red	NA	NA	NA	NA	NA	NA	chr17:78193980-78194954	Island	AGCAGCGCGCAGCAGGCGGGCACGGGGCAGCTCATGGCGGCGGCGGCTCGGACTCGGGAT[CG]GGATCCGGCTCCGGCTCTCTGGTCTCCCGCTCGGCCCCGCCCCCTGCCCCGACCCCGGTC	CGGGATCCGGCTCCGGCTCTCTGGTCTCCCGCTCGGCCCCGCCCCCTGCC	SLC26A11;SLC26A11;SLC26A11;SLC26A11;SGSH;SGSH	NM_001166348;NM_001166347;NM_173626;NM_001166349;NM_000199;NM_000199	TSS200;TSS200;TSS200;TSS200;1stExon;5'UTR				17:75808594-75810018	17:78194007-78194266	Promoter_Associated	SGSH;SGSH;SGSH;SLC26A11;SLC26A11;SLC26A11;SLC26A11;SGSH;SGSH;SGSH	ENST00000534910.1;ENST00000534910.1;ENST00000326317.6;ENST00000361193.3;ENST00000411502.3;ENST00000571602.1;ENST00000572725.1;ENST00000326317.6;ENST00000572208.1;ENST00000570923.1	5'UTR;1stExon;1stExon;TSS200;TSS200;TSS200;TSS200;5'UTR;TSS200;TSS200	SGSH;SGSH;SLC26A11;SLC26A11;SLC26A11;SGSH;SGSH;SLC26A11;SLC26A11;SLC26A11;SLC26A11;SGSH;SLC26A11;SGSH;SGSH;SGSH;SGSH;SGSH;SGSH	ENST00000534910.1;ENST00000576707.1;ENST00000577155.1;ENST00000572226.1;ENST00000571176.1;ENST00000534910.1;ENST00000326317.6;ENST00000573809.1;ENST00000361193.3;ENST00000574967.1;ENST00000571602.1;ENST00000574505.1;ENST00000571564.1;ENST00000573150.1;ENST00000326317.6;ENST00000575282.1;ENST00000572208.1;ENST00000576941.1;ENST00000535808.1	5'UTR;5'UTR;5'UTR;TSS1500;TSS1500;1stExon;1stExon;TSS200;TSS200;TSS200;TSS200;TSS200;TSS200;5'UTR;5'UTR;TSS200;TSS200;TSS200;TSS200	chr17:78193765-78194275	3								-0.262411	-2.64396	-4.44922	3.49632e-05
cg01413249	chr8	128906126	-	cg01413249	88713493		ATAACAAATATATACRAAAATATAACTAAACAAACCAAACCTAATAACTC		II			NA	NA	NA	NA	NA	NA		OpenSea	CTTACTCTGGGATGACAGGTGTATACGAGGATGTAGCTGGGCAAGCCAGGCCTAGTGGCT[CG]CACACTCATCAGTTAGATGGTGGGTGCTGGTGCTGCTGGTGCATCATGCATACAAGGCTG	TGACAGGTGTATACGAGGATGTAGCTGGGCAAGCCAGGCCTAGTGGCTCG	PVT1	NR_003367	Body			TRUE				PVT1	ENST00000513868.2	5'UTR	PVT1;PVT1;PVT1;PVT1;PVT1;PVT1	ENST00000520913.1;ENST00000521951.1;ENST00000517525.1;ENST00000513868.2;ENST00000519481.1;ENST00000517838.1	5'UTR;5'UTR;5'UTR;5'UTR;5'UTR;5'UTR					chr8:128906041-128907413	6		TRUE		0.265767	1.94661	6.06155	7.8394e-08
cg01413354	chr9	136017755	-	cg01413354	59785963		TTTTCTCTTTCAACCTCAAAATCTTCTTTTTAAACCAAAAATAAATATAC		II			NA	NA	NA	NA	NA	NA	chr9:136019708-136020134	N_Shore	TGGTCTCTGCATTTTCTCTTTCAGCCTCAGAGTCTTCTTTTTGGGCCAGGGGTGGGTGTG[CG]CTGGTGGGGGTTGGAAGTGAGCCATCGGAAAGCCCATCGGAAAGCCCCAGCCCGGAGCCT	TTTCTCTTTCAGCCTCAGAGTCTTCTTTTTGGGCCAGGGGTGGGTGTGCG	RALGDS	NM_001042368	Body	chr9:136017634-136017634		TRUE		9:136016986-136018104	Unclassified	RALGDS	ENST00000372051.3	5'UTR	RALGDS	ENST00000372051.3	5'UTR	chr9:136017645-136018335	3						TRUE		0.558243	-0.849796	5.29837	1.52291e-06
cg01421267	chr20	40328540	-	cg01421267	55677123		ACTTCCTTATTCATAATAACATCATCRATACCTAACACAAAACCTAACAC		II			NA	NA	NA	NA	NA	NA		OpenSea	CAAGGACTTCAACTTCCTTATTCATGGTGACATCATCGGTGCCTAGCACAGAACCTGGCA[CG]TGGTAGGCTTTCTACAAATCTTTCTTTTCTTTTTCTTTCTTTTTTTTTTTTTTTTGAGAC	CGTGCCAGGTTCTGTGCTAGGCACCGATGATGTCACCATGAATAAGGAAG										Y_RNA	ENST00000362417.1	TSS200	Y_RNA	ENST00000362417.1	TSS200										0.211421	-1.17067	4.95837	5.47785e-06
cg01421558	chr2	209473690	-	cg01421558	50714186		TAAATCTATCCCAATAAATCCCAAATAAAAACACAACCTCAACTAACACC		II			NA	NA	NA	NA	NA	NA		OpenSea	CAGACTGGAAGTGGATCTGTCCCAGTAGATCCCAGATGAGAACACAGCCTCAGCTAACAC[CG]TGATTGCTGTTAGTGAGACTGAGAAGCACAGAATCTAGTTAAGTGTACCAAGACTCCCAA	CGGTGTTAGCTGAGGCTGTGTTCTCATCTGGGATCTACTGGGACAGATCC													PTH2R	ENST00000419079.1	3'UTR					chr2:209473376-209474451	3				0.17342	0.427809	4.82768	8.88439e-06
cg01424973	chr14	21514905	-	cg01424973	68618100		TAACTACTAATAACCTATTAATCACCTAAAACCTTACCAATAACATAAAC		II			NA	NA	NA	NA	NA	NA		OpenSea	CCCCCAAAACTTAACTACTAATAGCCTATTGATCACCTGAAGCCTTACCAATAACATAAA[CG]TTCAGTTAACATATATTTTGTATGCTATATGTATTATGTACCATATTCCTACAATAAAGT	AACTACTAATAGCCTATTGATCACCTGAAGCCTTACCAATAACATAAACG	NDRG2	NM_001282211	Body							AL161668.12	ENST00000554568.1	TSS1500	AL161668.12;NDRG2	ENST00000554568.1;ENST00000555026.1	TSS1500;5'UTR										0.428374	-0.438271	5.67787	3.53225e-07
cg01433435	chr5	32234884	+	cg01433435	94720557		AAAAAATTAACATAACCCCTACRAAAAAATAACATACAAACTCATAAAAC		II			NA	NA	NA	NA	NA	NA		OpenSea	AGCTCTTAGACCAATGCTTGGTATGTAGTTAGTGTTCAATATCTTTTTTAAAATATGGAA[CG]TCTCATGAGTTTGCATGTCATCCTCTCGCAGGGGCCATGCTAATCTTCTCTGTATTATTC	CGTCTCATGAGTTTGCATGTCATCCTCTCGCAGGGGCCATGCTAATCTTC	MTMR12;MTMR12;MTMR12	NM_001294343;NM_001040446;NM_001294344	Body;Body;Body							MTMR12;U6	ENST00000510216.1;ENST00000362861.1	TSS1500;1stExon	MTMR12;U6	ENST00000510216.1;ENST00000362861.1	TSS1500;1stExon					chr5:32230438-32235426	6				0.310673	0.162064	5.62746	4.29649e-07
cg01437450	chr17	48718080	+	cg01437450	90735281	10631925	AATAAATCCCCTAAAATCAAAAATCTACAACCAACCTAACCAACATAACA	AATAAATCCCCTAAAATCAAAAATCTACGACCAACCTAACCAACATAACG	I	A	Red	NA	NA	NA	NA	NA	NA		OpenSea	CAGGCATGCGCCACCATGCCTAGATAATTTTTTTAAATATTTTTAGTAGAGACAGCGTTT[CG]TCATGTTGGCCAGGCTGGTCGCAGACTCCTGACCTCAGGGGACCCACCCTCCTCGGCCTC	CGTCATGTTGGCCAGGCTGGTCGCAGACTCCTGACCTCAGGGGACCCACC	ABCC3;ABCC3	NM_001144070;NM_003786	Body;Body			TRUE												chr17:48717870-48718800	6	chr17:48717477-48719068	6		TRUE		0.228581	-0.285512	5.94852	1.22458e-07
cg01440606	chr20	52839272	-	cg01440606	41632153		CRTATAAACTCRAACTAAAATACTACCTTTCTAACAAACTCCCAAATAAC		II			rs78291282	0.021267	NA	NA	NA	NA		OpenSea	GACTCTGGCTCCGTGTGGGCTCGGGCTGAGATGCTGCCTTTCTAACAAGCTCCCAGGTGA[CG]CTGCTGCTGCTGAGCCCTGGTGCCATGCATTGGACAGCTAAGGTAGCTTGCCACGAAGAA	GTGTGGGCTCGGGCTGAGATGCTGCCTTTCTAACAAGCTCCCAGGTGACG																				chr20:52837258-52840232	6				0.237973	1.11896	5.40598	1.00948e-06
cg01441738	chr1	180352217	-	cg01441738	35790201		AAACATACCTCAACATATAAAAACTATATAACAAACRCACAACTAACATC		II			NA	NA	NA	NA	NA	NA		OpenSea	AGGCATAGATGGAACATACCTCAACATATAAAAGCTATATGACAAACGCACAGCTAACAT[CG]TACCAAATGGGGAAAAATCGGAAAACCTTTCCCCCAAGAACTGGCACAAGCCAAGAATGC	AACATACCTCAACATATAAAAGCTATATGACAAACGCACAGCTAACATCG	ACBD6	NM_032360	Body							ACBD6	ENST00000475338.1	3'UTR	ACBD6;ACBD6	ENST00000496993.1;ENST00000475338.1	3'UTR;3'UTR					chr1:180351402-180352221	3				0.358581	-0.387487	5.80309	2.1672e-07
cg01446576	chr1	160313037	+	cg01446576	49799932	60601109	ACCAAAAATTCATATTTCCAAACACTTCCAAAAACCACAAAAAAAAATCA	ACCGAAAATTCGTATTTCCAAACGCTTCCGAAAACCGCGAAAAAAAATCG	I	C	Grn	NA	NA	NA	NA	NA	NA	chr1:160312928-160313338	Island	TCCGATGTCTTAATCCGAGCCCCGACACACCCTGCTGCCCTTCGGACGCCTCCACGTCAG[CG]ACCCTCTCCCGCGGTTTCCGGAAGCGCCTGGAAACACGAACTTCCGGTCTCTTAGGCTCC	ACCGGAAGTTCGTGTTTCCAGGCGCTTCCGGAAACCGCGGGAGAGGGTCG	COPA;NCSTN;COPA;COPA;COPA	NM_004371;NM_015331;NM_001098398;NM_001098398;NM_004371	5'UTR;TSS200;1stExon;5'UTR;1stExon				1:158579348-158580206	1:160312020-160313617	Promoter_Associated	NCSTN;NCSTN;NCSTN;COPA;COPA;COPA;COPA;NCSTN;NCSTN	ENST00000294785.5;ENST00000392212.4;ENST00000368063.1;ENST00000368069.3;ENST00000241704.7;ENST00000368069.3;ENST00000241704.7;ENST00000535857.1;ENST00000368067.4	TSS200;TSS1500;TSS200;1stExon;1stExon;5'UTR;5'UTR;TSS200;TSS200	COPA;NCSTN;NCSTN;NCSTN;NCSTN;COPA;COPA;COPA;NCSTN;COPA;COPA;NCSTN;NCSTN;NCSTN;NCSTN;NCSTN	ENST00000541366.1;ENST00000491332.1;ENST00000294785.5;ENST00000392212.4;ENST00000368063.1;ENST00000368069.3;ENST00000541366.1;ENST00000241704.7;ENST00000437169.1;ENST00000368069.3;ENST00000241704.7;ENST00000421914.1;ENST00000465223.1;ENST00000438008.1;ENST00000467837.1;ENST00000368067.4	3'UTR;TSS1500;TSS200;TSS1500;TSS200;1stExon;1stExon;1stExon;TSS200;5'UTR;5'UTR;TSS200;TSS200;TSS200;TSS200;TSS200	chr1:160312980-160313735	3						TRUE		-0.295577	-3.31293	-5.09373	3.30264e-06
cg01447254	chr11	429437	-	cg01447254	34625106		AAAAAACAAACACAAAAACACRCCTCACAAATAAACAAACCAAAACACAC		II			NA	NA	NA	NA	NA	NA	chr11:430814-431775	N_Shore	CCCCACACGTGGGGAGACAGACACAGGGACACGCCTCACAGGTGGACAGACCAGGACACA[CG]CCCCACATGTGGGGAGACAGACTCGGGACACACACCTCAGACACGGCAGGCATATGTGGG	GGAGACAGACACAGGGACACGCCTCACAGGTGGACAGACCAGGACACACG	ANO9	NM_001012302	Body				11:418466-419746						ANO9;ANO9;ANO9;ANO9	ENST00000526142.1;ENST00000534161.1;ENST00000532094.1;ENST00000528927.1	3'UTR;3'UTR;3'UTR;3'UTR	chr11:429405-429615	3						TRUE		0.176007	0.315418	4.44669	3.52788e-05
cg01454036	chr1	228991697	+	cg01454036	59732832		TATTCCACCTCAAATCAACATCAAACATTAATTAAATTCCCATAAAAAAC		II			NA	NA	NA	NA	NA	NA		OpenSea	AGATTCTCATAGAAGCGCGAACTCTGTTGTGAACTGCACGTGTGAGGGACCTAGGTTGAG[CG]CTCCTCATGGGAATCTAACTAATGCCTGATGTTGATCTGAGGTGGAACAGTTTCATCCCA	CGCTCCTCATGGGAATCTAACTAATGCCTGATGTTGATCTGAGGTGGAAC																									0.25477	-0.301496	5.81295	2.08512e-07
cg01471843	chr2	31508035	+	cg01471843	57703991		TCTAACCCRATAAAAAACRACAATAAATAAACRCCTTACTAATCAAAAAC		II			NA	NA	NA	NA	NA	NA		OpenSea	GCCGCTGTCGCAGACCCGCCGCTAACTTCCACCCCTCCGGATCCAGCAGGGTGTACGCTG[CG]CTTCTGATCAGCAAGGCGCCCATCCATTGCCGTTCCCTATCGGGCTAGAGGTTCGCTATT	CTAGCCCGATAGGGAACGGCAATGGATGGGCGCCTTGCTGATCAGAAGCG							2:31361481-31361595																TRUE		0.242722	1.56833	5.03604	4.09995e-06
cg01477379	chr17	64444522	+	cg01477379	76608489		AATAACATCRAACCTAATAAAACTCAAAAAAAACCTAACRCAACCAAAAC		II			rs228881	0.391542	NA	NA	NA	NA		OpenSea	GCTTGTTGATACCTGAAAATTGGTTTCGGAAATCGAGACGCCTGATGGAAGTTTGTGTGT[CG]TTTTGGCTGCGTTAGGCTCTTCTTGAGCCCTATTAGGCTCGATGCCATTAAACTGCTATG	ATGGCATCGAGCCTAATAGGGCTCAAGAAGAGCCTAACGCAGCCAAAACG	PRKCA	NM_002737	Body			TRUE										chr17:64444260-64444635	3						TRUE		0.240072	1.33834	4.98133	5.02914e-06
cg01484299	chr17	73406416	+	cg01484299	61647989		TATCCTCCTCTCTAAAAAATAAATACTCTAAACTAAACRTAATAACTCAC		II			NA	NA	NA	NA	NA	NA		OpenSea	CAAACTCCTGGGCTCAGGCAATCTGCCCGCCTTGGCCTCCCAAAGTGCTAAGATTACAAG[CG]TGAGCCACCACGCCCAGCCTAGAGCATCTACTCTCTAGAGAGGAGGACAACCCTCCACAG	GTCCTCCTCTCTAGAGAGTAGATGCTCTAGGCTGGGCGTGGTGGCTCACG										U6	ENST00000411285.1	TSS1500	U6	ENST00000411285.1	TSS1500										0.194331	0.54974	5.08627	3.39654e-06
cg01485046	chr19	46498389	+	cg01485046	92791543	68691126	AAATAACCCCTTAACTCCACCTATTACCCCCTACAAAAAAATAAACCACA	AAATAACCCCTTAACTCCACCTATTACCCCCTACGAAAAAATAAACCGCG	I	C	Grn	NA	NA	NA	NA	NA	NA		OpenSea	CTATCTCCCCATGCGCATGCACACCCGGCTCTCCCTTCCAGGCCCTCCCCACCACGTGGG[CG]CGGCCTACCCTCCCGCAGGGGGTAATAGGTGGAGTCAAGGGGCTACTTCCGGGATTCTTT	CGCGGCCTACCCTCCCGCAGGGGGTAATAGGTGGAGTCAAGGGGCTACTT	CCDC61	NM_001080402	1stExon				19:51190155-51190784	19:46497936-46498971	Promoter_Associated	CCDC61;CCDC61	ENST00000263284.2;ENST00000536603.1	1stExon;TSS1500	CCDC61;CCDC61	ENST00000263284.2;ENST00000536603.1	1stExon;TSS1500	chr19:46498285-46498810	3						TRUE		-0.229162	-2.20992	-4.98542	4.95309e-06
cg01489981	chr11	18544038	-	cg01489981	89606283		ACAACAAATCTATCAAAATATCCTATTAACTTTACCTTCAAAATACATCC		II			NA	NA	NA	NA	NA	NA		OpenSea	TCTTCACATCCACAGCAAATCTGTCAAAATATCCTGTTAGCTTTGCCTTCAAAATACATC[CG]GAATCTCCACAGCTACAGTCCTGGTCTAAGCCACCAGCACCTCTCACCTAGATTACTGCA	CGGATGTATTTTGAAGGCAAAGCTAACAGGATATTTTGACAGATTTGCTG	TSG101	NM_006292	Body										TSG101;TSG101;TSG101;TSG101;TSG101;TSG101	ENST00000545247.1;ENST00000544804.1;ENST00000438874.2;ENST00000542488.1;ENST00000535077.1;ENST00000537847.1	3'UTR;3'UTR;3'UTR;3'UTR;3'UTR;3'UTR	chr11:18544025-18544255	3								0.163054	0.295062	4.45111	3.47289e-05
cg01496602	chr7	156263586	-	cg01496602	95773946	84805432	TTTAACACCATCCCCAATACTATTCTCATAATAATAAAAAAACTCTCACA	TTTAACACCGTCCCCGATACTATTCTCGTAATAATAAAAAAACTCTCACG	I	A	Red	NA	NA	NA	NA	NA	NA		OpenSea	TCTCATGAGTGGTTTAGCACCGTCCCCGGTGCTGTTCTCGTGATAGTGAGGGAGCTCTCA[CG]AGATCTGGTCGTTTGAACGTGTGTGGCAGCTCCCCGCTCTCCTGCTCCTGCTCCCGCCAT	CGTGAGAGCTCCCTCACTATCACGAGAACAGCACCGGGGACGGTGCTAAA							7:155956307-155956417													chr7:156263392-156263794	3		TRUE		0.159025	1.37517	4.37257	4.58682e-05
cg01498601	chr6	38651068	-	cg01498601	91672510		TATCTAAACCTACCTAATTCCAAAACTTTATTTTAAATCAAAAAACACAC		II			NA	NA	NA	NA	NA	NA		OpenSea	TCACAGACTCATATCTAAGCCTGCCTGATTCCAAAGCTTTATTTTGAATCAAGGGACACA[CG]AAATCACACACTCTGAAATCAATCTCTTTTAAAGTATGCAGATAAACAATGTAAAGAAAT	CGTGTGTCCCTTGATTCAAAATAAAGCTTTGGAATCAGGCAGGCTTAGAT	GLO1	NM_006708	Body							GLO1	ENST00000470973.1	TSS200	GLO1	ENST00000470973.1	TSS200										-0.183452	1.74343	-4.44678	3.52685e-05
cg01504360	chr8	48652327	+	cg01504360	19635137	21678585	TAACTAACAATAATAATTTAATAAATTTAAACCCAACATAATAACTCACA	TAACTAACGATAATAATTTAATAAATTTAAACCCGACATAATAACTCACG	I	C	Grn	NA	NA	NA	NA	NA	NA	chr8:48649766-48651653	S_Shore	CAAACTCCTGGGCTTAAGAGATTCGCCGGCCTCAGCCTCCCAAAGTGCTGGGATTACAGG[CG]TGAGCCACCATGTCGGGCCCAAATCCATTAAATCACTATCGCTAGTCACACCTGCTCCAT	TGACTAGCGATAGTGATTTAATGGATTTGGGCCCGACATGGTGGCTCACG								8:48651499-48652395	Unclassified	CEBPD;CEBPD	ENST00000542385.1;ENST00000408965.3	TSS1500;TSS1500	CEBPD;CEBPD	ENST00000542385.1;ENST00000408965.3	TSS1500;TSS1500								TRUE		0.252581	1.80184	5.06842	3.6318e-06
cg01506261	chr12	32765228	-	cg01506261	3630534		AATACCTAAAAATACTCCCATTACTATAACCAACATACCTAACTATACRC		II			rs114521528	0.015639	NA	NA	NA	NA		OpenSea	GTGCCCATGCTGGTGCCTAGAAATGCTCCCATTGCTGTAGCCAGCATGCCTGGCTGTGCG[CG]TGACCCGGACCCTGTGCTCGCTCATTCACGTACCCCTTGCTGCTCCAGGCTCGCCTTTGG	CGCGCACAGCCAGGCATGCTGGCTACAGCAATGGGAGCATTTCTAGGCAC	FGD4	NM_139241	Body										FGD4;FGD4;FGD4;FGD4	ENST00000551984.1;ENST00000395740.1;ENST00000493087.1;ENST00000494977.1	3'UTR;3'UTR;3'UTR;3'UTR								TRUE		0.161505	-0.0955433	5.07325	3.5665e-06
cg01509884	chr21	42551990	+	cg01509884	48655116		AATAAATACAAATACCACTACAAAACTACCTCTAAACTACTACTATAAAC		II			rs73364409	0.014625	NA	NA	NA	NA		OpenSea	TGTGCACAGCAGCAGCAGAGGCGCTGCTCCTTGCAAAGCAGGGCTGCCCTACAGGCTGTG[CG]CCCACAGTAGCAGCTCAGAGGCAGTTCTGCAGTGGTATTTGTATCCACTTTTAATTATAT	CGCCCACAGTAGCAGCTCAGAGGCAGTTCTGCAGTGGTATTTGTATCCAC	PLAC4;PLAC4;BACE2;BACE2;BACE2	NM_182832;NM_182832;NM_138992;NM_012105;NM_138991	5'UTR;1stExon;Body;Body;Body							BACE2-IT1;AL773572.7	ENST00000433378.1;ENST00000430327.2	TSS200;3'UTR	AL773572.7;BACE2-IT1;AL773572.7;AL773572.7;TMPRSS3	ENST00000536486.1;ENST00000433378.1;ENST00000430327.2;ENST00000440221.2;ENST00000553129.1	3'UTR;TSS200;3'UTR;3'UTR;3'UTR										0.339969	-0.272722	7.60659	1.55157e-10
cg01512296	chr12	132822250	+	cg01512296	45788107		AACTAAATCRTAAATACATCCCAAACTCAAACTCAAAACAAAACCRAAAC		II			NA	NA	NA	NA	NA	NA	chr12:132822475-132822703	N_Shore	TCCAGCACCCACACCCCCAGCCCGGCCTGCTGACCCTCGCCCACCACACAGGTTCGCTGT[CG]TCCCGGCTTTGCTCTGAGCCTGAGCCTGGGATGCACCCACGACCCAGCCTCCTGGGACCT	CGTCCCGGCTTTGCTCTGAGCCTGAGCCTGGGATGCACCCACGACCCAGC	GALNT9	NM_001122636	Body															chr12:132822018-132822928	6				TRUE		0.178471	1.18738	4.43268	3.70795e-05
cg01517656	chr1	6272055	+	cg01517656	97790281	77741522	ATCCTCATAATAACAACAATACTCTACAAAAAACATATTCTCACCCTCCA	ATCCTCATAATAACGACAATACTCTACGAAAAACGTATTCTCGCCCTCCG	I	C	Grn	rs12073329	0.118223	NA	NA	NA	NA	chr1:6268820-6269588	S_Shelf	CGGGGTCACCCGTCCAAAAGCCCACGCTGCACCGGTCCATCAGCACCAAGGTGCTGCTGG[CG]GAGGGCGAGAACACGCCCTTCGCAGAGCACTGCCGCCACTATGAGGACTCCTACCGGGTG	GTCCTCATAGTGGCGGCAGTGCTCTGCGAAGGGCGTGTTCTCGCCCTCCG	RNF207	NM_207396	Body							RNF207	ENST00000492476.1	5'UTR	RNF207;RNF207;RNF207;RNF207	ENST00000463453.1;ENST00000492476.1;ENST00000483336.1;ENST00000496676.1	5'UTR;5'UTR;TSS1500;5'UTR	chr1:6272005-6272410	3						TRUE		0.220023	2.20491	4.47642	3.17361e-05
cg01521449	chr21	47855049	-	cg01521449	12673165		CAATATATCAACTATAAATCCCAATACAAAACCACAAAAACTACCTACCC		II			rs16979207	0.122078	NA	NA	NA	NA	chr21:47855892-47856143	N_Shore	ACGAGGGTGTGCAGTGTGTCAGCTGTGGGTCCCAGTACAGGACCACAGGGGCTGCCTGCC[CG]AGGGCCTGTTTCTGGTCTGTGAGGGGCCTCCCCTGTAACGCGGCTGTGTGTTTTGGGCTT	CGGGCAGGCAGCCCCTGTGGTCCTGTACTGGGACCCACAGCTGACACACT	PCNT	NM_006031	Body							PCNT	ENST00000480896.1	5'UTR	PCNT	ENST00000480896.1	5'UTR			chr21:47854212-47855081	6				TRUE		-0.192499	0.794939	-4.75889	1.14362e-05
cg01523027	chr19	12508210	-	cg01523027	13630858		AACTTTAAATCCACACTCRACAACACAATAAAACTCTATCTCTAAAAAAC		II			NA	NA	NA	NA	NA	NA	chr19:12511608-12512144	N_Shelf	CTTAAGATCAAGACTTTGAGTCCACACTCGGCAACACAATGAGACTCTGTCTCTAGGAAA[CG]TGTAAAAAAAAAAAAAAATTAGCCAGGCGTGGTGGCCTGCACCTGTAGTCCCAGCTACTC	ACTTTGAGTCCACACTCGGCAACACAATGAGACTCTGTCTCTAGGAAACG	ZNF799	NM_001080821	Body							ZNF799	ENST00000419318.1	5'UTR	ZNF799	ENST00000419318.1	5'UTR								TRUE		0.232912	-0.218584	5.04084	4.02707e-06
cg01525816	chr1	95390173	+	cg01525816	63681291		TCTACTATCTATCRCCTTCCCCCCATTTTTTTTTCTTTCTTTTTTAAAAC		II			NA	NA	NA	NA	NA	NA	chr1:95391837-95393116	N_Shore	AGGTTGCAGTGAGCTGAGATCGCGCCACTGCACTCCAGCCTGGGCGACAGAGCAAGACTC[CG]TCTCAAAAAAGAAAGAAAAAAAAATGGGGGGAAGGCGACAGACAGCAGAGTTTGTGTAGA	CTGCTGTCTGTCGCCTTCCCCCCATTTTTTTTTCTTTCTTTTTTGAGACG	CNN3;CNN3;CNN3	NM_001286055;NM_001839;NM_001286056	Body;Body;5'UTR							CNN3	ENST00000545882.1	5'UTR	CNN3;CNN3;CNN3	ENST00000474409.1;ENST00000545882.1;ENST00000415017.1	TSS200;5'UTR;5'UTR					chr1:95389313-95394552	6				-0.408411	1.36474	-10.5918	9.85002e-16
cg01526745	chr17	32448038	+	cg01526745	14760168		TTCTCCTCTTATTAAAAAAACACCAATACTAACCAAACACRATAATTCAC		II			NA	NA	NA	NA	NA	NA		OpenSea	TGAACTCCTGACCTCAAGTGATCCACCCGCCTCAGCCTCCCAAAGTGCTGGGATTACAGG[CG]TGAACCACCGTGCCTGGCCAGTACTGGTGTCCTCCTAATAAGAGGAGAAATATACAGGGA	TCTCCTCTTATTAGGAGGACACCAGTACTGGCCAGGCACGGTGGTTCACG	ASIC2	NM_001094	Body							RN5S438	ENST00000516561.1	TSS1500	RN5S438	ENST00000516561.1	TSS1500										0.264021	0.0915803	4.60206	2.0222e-05
cg01532600	chr16	285188	-	cg01532600	75670283	69658836	CCCACATATTCCTCAAAACAAAATTTTACCTCCCAATAAAAAACTCCCCA	CCCACATATTCCTCAAAACGAAATTTTACCTCCCGATAAAAAACTCCCCG	I	C	Grn	NA	NA	NA	NA	NA	NA	chr16:284478-285395	Island	ATTCAGAACAAGCCCACATGTTCCTCAAAGCGGGGTTTTACCTCCCGGTAGGGAGCTCCC[CG]CCGTGGCGCAGCGTAGGTGAGCCGGCCGTGGTCGCTTTCGCTCTTGGTGCCGCCTGGGTT	CCCACATGTTCCTCAAAGCGGGGTTTTACCTCCCGGTAGGGAGCTCCCCG	ITFG3	NM_032039	5'UTR				16:224385-225495	16:284298-285846	Promoter_Associated	ITFG3;ITFG3;ITFG3;ITFG3	ENST00000399932.3;ENST00000301679.2;ENST00000442458.2;ENST00000301678.3	5'UTR;5'UTR;5'UTR;5'UTR	ITFG3;ITFG3;ITFG3;ITFG3;ITFG3;ITFG3;ITFG3;ITFG3;ITFG3;ITFG3;ITFG3;ITFG3	ENST00000399932.3;ENST00000301679.2;ENST00000419173.1;ENST00000426695.1;ENST00000438220.1;ENST00000447499.1;ENST00000453430.1;ENST00000442458.2;ENST00000449945.1;ENST00000420046.1;ENST00000301678.3;ENST00000420500.1	5'UTR;5'UTR;5'UTR;5'UTR;5'UTR;5'UTR;5'UTR;5'UTR;5'UTR;5'UTR;5'UTR;5'UTR	chr16:284985-285775	3						TRUE		-0.310801	-3.18032	-5.68019	3.50059e-07
cg01532946	chr8	28556590	-	cg01532946	22652176		TAAACACAATAAAAAAAATCTATAATCCCAATTATTCCAAAAACTAAAAC		II			NA	NA	NA	NA	NA	NA	chr8:28558588-28559960	N_Shore	AAAACAAAAATTAGGCACAGTGGAAGGGATCTATGGTCCCAGTTATTCCAGAGGCTGAGG[CG]GGAGGAACATCTGAGCCCAGGGACATCGGGGCTGCAGTGAGCCGTGATCGCACTACTGCA	AGGCACAGTGGAAGGGATCTATGGTCCCAGTTATTCCAGAGGCTGAGGCG										EXTL3;CTD-2172A10.1	ENST00000523149.1;ENST00000520023.1	5'UTR;3'UTR	EXTL3;EXTL3;EXTL3;EXTL3;EXTL3;CTD-2172A10.1;CTD-2172A10.1;CTD-2172A10.1	ENST00000522725.1;ENST00000523149.1;ENST00000519288.1;ENST00000520940.1;ENST00000454906.2;ENST00000501224.2;ENST00000523789.1;ENST00000520023.1	5'UTR;5'UTR;5'UTR;5'UTR;5'UTR;3'UTR;3'UTR;3'UTR								TRUE		0.237268	0.961424	4.89233	6.99855e-06
cg01536445	chr2	80531907	+	cg01536445	62707529		TATTAATTTTATACCCACCCCTTTTCAATCTACCCATATCTAAAATACTC		II			NA	NA	NA	NA	NA	NA	chr2:80531367-80531719	S_Shore	TTGCACAGGCACCTACTGCTCACTGAGTGTCGTAAGCTGCTCACGATTGTGCGTCTTCCC[CG]AGCACCTCAGACATGGGCAGATTGAAAAGGGGTGGGCATAAAACCAACATTTTACCGAAC	GTTGGTTTTATGCCCACCCCTTTTCAATCTGCCCATGTCTGAGGTGCTCG	CTNNA2;LRRTM1;CTNNA2;CTNNA2;CTNNA2;CTNNA2	NM_001282600;NM_178839;NM_001282598;NM_001164883;NM_004389;NM_001282597	TSS1500;TSS1500;Body;Body;Body;Body				2:80384855-80385419			LRRTM1;LRRTM1	ENST00000409148.1;ENST00000295057.3	TSS1500;TSS200	CTNNA2;LRRTM1;LRRTM1;LRRTM1;LRRTM1;LRRTM1;LRRTM1;LRRTM1	ENST00000493024.1;ENST00000409148.1;ENST00000415098.1;ENST00000417012.1;ENST00000416268.1;ENST00000452811.1;ENST00000433224.1;ENST00000295057.3	TSS1500;TSS1500;TSS1500;TSS1500;TSS200;TSS1500;TSS200;TSS200	chr2:80531285-80531915	3								-0.181639	-3.56189	-4.28776	6.17807e-05
cg01545055	chr16	67285131	+	cg01545055	72621521		AACTTCCTAACCCAATATACTTTTCATTATATAAACTCACTCAAAACTAC		II			NA	NA	NA	NA	NA	NA	chr16:67280023-67283152	S_Shore	CTAAGGCTGGAAGAAGACCTGGAGATCTTCTGATTGCTAAAGCCAAAGTTTTAAAAACTA[CG]CAGTCCTGAGTGAGCCCATATAATGAAAAGCACATTGGGCTAGGAAGTCTACACAGCTCC	CGCAGTCCTGAGTGAGCCCATATAATGAAAAGCACATTGGGCTAGGAAGT	SLC9A5	NM_004594	Body							SLC9A5;SLC9A5	ENST00000564704.1;ENST00000360183.5	5'UTR;5'UTR	SLC9A5;SLC9A5;SLC9A5;SLC9A5;SLC9A5	ENST00000566345.1;ENST00000566943.1;ENST00000564704.1;ENST00000360183.5;ENST00000566638.1	5'UTR;TSS1500;5'UTR;5'UTR;5'UTR										-0.163931	1.79239	-4.30605	5.79511e-05
cg01546752	chr7	3126830	-	cg01546752	61673950		CCACCRTACCATCAAAATACCACTAAACAAAACTACTAACTACAAAAAAC		II			NA	NA	NA	NA	NA	NA		OpenSea	AGTGGAAGCAACCACCGTGCCATCAGGGTGCCACTGAACAGGGCTGCTGGCTGCAGGAGA[CG]TGGGTTCTCTCTTTTCACCTTGAGGAAGAGCTGCCCAGCCCCACACCTTCCCCTGTGGAA	CACCGTGCCATCAGGGTGCCACTGAACAGGGCTGCTGGCTGCAGGAGACG						TRUE				AC024028.1	ENST00000437145.1	TSS1500	AC024028.1	ENST00000437145.1	TSS1500	chr7:3126765-3127210	3								-0.181627	1.03221	-4.30595	5.79708e-05
cg01546919	chr14	75522151	-	cg01546919	37770102		TTAAAAATTAAACAAAACACTCCAAAATTTAACCAATATTAAAAATAAAC		II			NA	NA	NA	NA	NA	NA	chr14:75517717-75518224	S_Shelf	TATCTGAACTCTTGAGAGTTGAACAGAACACTCCAAAATTTGACCAGTGTTGAGAATGGG[CG]TTTCCTACTGGTTTCATTTGTGTGCTCAACTCTGTTCTTATTTTTTTAATGATGACATAA	CGCCCATTCTCAACACTGGTCAAATTTTGGAGTGTTCTGTTCAACTCTCA	ACYP1;ACYP1	NM_203488;NM_001107	Body;Body													chr14:75522060-75522295	3						TRUE		-0.233038	1.48359	-4.47928	3.14138e-05
cg01551305	chr10	103029122	+	cg01551305	88631477		TCATCCAACTCCAAAACTCTTCCCAAACTAAAACTCTATACCTATCAAAC		II			NA	NA	NA	NA	NA	NA		OpenSea	AGGGATGAGAGTAGGATGGTGGTTGCCAGGAGCTGGGGTGGGGAGAGGAATGGGGATTAT[CG]TTTGATAGGTACAGAGTTTCAGTTTGGGAAGAGTTCTGGAGTTGGATGATGGTGATGGCT	CGTTTGATAGGTACAGAGTTTCAGTTTGGGAAGAGTTCTGGAGTTGGATG										SNORD112	ENST00000517035.1	TSS1500	SNORD112;RP11-107I14.1	ENST00000517035.1;ENST00000434878.1	TSS1500;5'UTR										0.161494	0.30456	4.73802	1.2343e-05
cg01551350	chr1	160951675	-	cg01551350	33806576	2628950	AAAATATCAAAAATAAAATCAAAACAAAAAACACAACTTACAATAAACCA	AAAATATCAAAAATAAAATCGAAACAAAAAACGCAACTTACAATAAACCG	I	A	Red	NA	NA	NA	NA	NA	NA		OpenSea	CGCAGTCGCTGCAAGGTATCAGAAATGGGGTCGGGACAGGAGGCGCAGCTTGCAGTGAGC[CG]AGATAGCGCCACTGCACTCCAGCCTGGGCGAAAAAGCGAGACTCCATTTCAAAAAAAAGA	CGGCTCACTGCAAGCTGCGCCTCCTGTCCCGACCCCATTTCTGATACCTT						TRUE														chr1:160951108-160952352	6		TRUE		-0.192002	-1.46172	-4.62667	1.85014e-05
cg01552128	chr16	743584	-	cg01552128	9624146		CCTACCCAATTCTCTCAACCTAACCAAAAACCAAAACCRAATTTTAAAAC		II			NA	NA	NA	NA	NA	NA	chr16:743471-743702	Island	TCCGCCCTCTCCCTGCCCAATTCTCTCAGCCTGGCCAGGGACCAAGGCCGGGTTTTGGGG[CG]GACAGGGGACTGCCCCACACAGCGGCAAGGAGGAGGAGAGGCCGCGTGGGTCAGGCTGGA	CGCCCCAAAACCCGGCCTTGGTCCCTGGCCAGGCTGAGAGAATTGGGCAG	FBXL16	NM_153350	3'UTR				16:683511-685944			FBXL16;FBXL16;FBXL16;MSLN	ENST00000397621.1;ENST00000324361.5;ENST00000562563.1;ENST00000446427.2	3'UTR;3'UTR;3'UTR;5'UTR	FBXL16;FBXL16;FBXL16;FBXL16;MSLN	ENST00000397621.1;ENST00000562648.1;ENST00000324361.5;ENST00000562563.1;ENST00000446427.2	3'UTR;3'UTR;3'UTR;3'UTR;5'UTR	chr16:743305-743975	3						TRUE		-0.229045	0.164676	-4.38668	4.36392e-05
cg01559436	chr5	94890783	+	cg01559436	4700325	12795536	CAACTCCTATCAAACAAAAAACACACACATACACAACAAAAAAATTCCCA	CAACTCCTATCAAACGAAAAACGCGCACATACGCAACAAAAAAATTCCCG	I	C	Grn	NA	NA	NA	NA	NA	NA	chr5:94890407-94891169	Island	GAAGTGGCTGGGTTCTGATTTGCTCGGTATTTGATTAAAAGGTCTTAACGTGGGTAAAAG[CG]GGAATTTCTCTGTTGCGCATGTGCGCGCTCTCCGCCTGATAGGAGTTGTAGTTCTGCGGG	CGGGAATTTCTCTGTTGCGCATGTGCGCGCTCTCCGCCTGATAGGAGTTG	ARSK;TTC37	NM_198150;NM_014639	TSS200;TSS200				5:94916047-94916925	5:94890083-94891660	Promoter_Associated	ARSK;ARSK;TTC37;ARSK;ARSK	ENST00000537857.1;ENST00000504763.1;ENST00000358746.2;ENST00000380009.4;ENST00000380009.4	TSS200;TSS200;TSS200;5'UTR;1stExon	ARSK;ARSK;ARSK;TTC37;ARSK;TTC37;ARSK;TTC37;ARSK;ARSK	ENST00000512106.1;ENST00000537857.1;ENST00000513814.1;ENST00000513823.1;ENST00000504763.1;ENST00000514952.1;ENST00000504873.1;ENST00000358746.2;ENST00000380009.4;ENST00000380009.4	TSS1500;TSS200;TSS200;TSS200;TSS200;TSS200;TSS200;TSS200;5'UTR;1stExon	chr5:94890100-94891215	3						TRUE		-0.264138	-4.22198	-5.60827	4.62843e-07
cg01565237	chr1	153950013	+	cg01565237	36686220	97683951	TCCTCCACAAAACTAAATAACTACATCAAAAACAAAAACAAAAATAAACA	TCCTCCACGAAACTAAATAACTACGTCGAAAACGAAAACGAAAATAAACG	I	A	Red	NA	NA	NA	NA	NA	NA	chr1:153949712-153950525	Island	TTCTGCGGGGTCCGCAGGGCGCTGGAGGAAGGGCCGGCGGGGGCTCGCGGCCCTAGCGCC[CG]CTCACCTCCGCTCCCGCCCCCGACGCAGCCATCTAGCCCCGTGGAGGATCCTCGGGCGCG	TCCTCCACGGGGCTAGATGGCTGCGTCGGGGGCGGGAGCGGAGGTGAGCG	JTB;JTB	NM_006694;NM_006694	1stExon;5'UTR				1:152216312-152217137	1:153949137-153951014	Promoter_Associated	JTB;JTB;JTB;JTB;JTB;JTB;JTB	ENST00000471173.1;ENST00000356648.1;ENST00000368589.1;ENST00000471173.1;ENST00000368589.1;ENST00000271843.4;ENST00000271843.4	3'UTR;5'UTR;5'UTR;1stExon;1stExon;1stExon;5'UTR	JTB;JTB;JTB;JTB;JTB;JTB;JTB;JTB;JTB	ENST00000461365.1;ENST00000471173.1;ENST00000356648.1;ENST00000368589.1;ENST00000471173.1;ENST00000368589.1;ENST00000271843.4;ENST00000271843.4;ENST00000428469.1	3'UTR;3'UTR;5'UTR;5'UTR;1stExon;1stExon;1stExon;5'UTR;TSS200			chr1:153949300-153951361	6	chr1:153948939-153951643	6		TRUE		-0.300578	-3.92334	-5.15275	2.64469e-06
cg01565343	chr11	118774003	+	cg01565343	64640261	9706493	TCCTAACCTTCAACCTAATACCCCTAAAAACAAAAACAAAAACAAAAACA	TCCTAACCTTCGACCTAATACCCCTAAAAACGAAAACGAAAACGAAAACG	I	T	Red	NA	NA	NA	NA	NA	NA		OpenSea	ACGTGTTGGCCAGGTGGGTGGTGAAGACATATACGAACTGCGAGGGAGGCTTTCCGGGGA[CG]CCCCCGCCCCCGCCCCCGCCCCCAGGGGCATCAGGCCGAAGGCCAGGAGGAGGGCCGTGC	CGCCCCCGCCCCCGCCCCCGCCCCCAGGGGCATCAGGCCGAAGGCCAGGA	BCL9L	NM_182557	Body				11:118279186-118279232			BCL9L	ENST00000527266.1	3'UTR	BCL9L;BCL9L	ENST00000526514.1;ENST00000527266.1	3'UTR;3'UTR			chr11:118762664-118774612	6	chr11:118764118-118774445	6		TRUE		0.226501	-0.229608	5.06811	3.63595e-06
cg01567279	chr15	76390993	-	cg01567279	14676184		ACACTATACTAAAAAATCTACTATACTTTTCAAAACTATCAAACAAAAAC		II			NA	NA	NA	NA	NA	NA		OpenSea	GCAGAGCTTGAACACTGTGCTGGGAGATCTGCTGTGCTTTTCAGAGCTGTCAGGCAGGGA[CG]TTTAAGTCTACTGAAGCTGCACCCACAGCCGCCCCTTTCCCCAGGTGCTCTGTCCCTTGG	CGTCCCTGCCTGACAGCTCTGAAAAGCACAGCAGATCTCCCAGCACAGTG	C15orf27	NM_152335	5'UTR							C15orf27;C15orf27	ENST00000559079.1;ENST00000388942.3	5'UTR;5'UTR	C15orf27;C15orf27;C15orf27;C15orf27	ENST00000559079.1;ENST00000388942.3;ENST00000484722.1;ENST00000561302.1	5'UTR;5'UTR;5'UTR;5'UTR					chr15:76390937-76391545	6				0.262839	-0.68267	4.87769	7.38792e-06
cg01571169	chr16	87367721	+	cg01571169	17749912	26641940	ACACAAAAAAATACACCAAAAACAACAAAAAAACAAACACAAAACAAACA	ACGCGAAAAAATACGCCAAAAACAACAAAAAAACGAACACGAAACGAACG	I	A	Red	NA	NA	NA	NA	NA	NA	chr16:87367534-87367851	Island	CTGCCCTGGGCTGGGCAGGGCTTGGCTGGGACTCCCGGGGGCCCTGCCGGCCACGACCCT[CG]CCCGCCTCGTGCCCGCCTTCCTGCTGCTCCTGGCGCACCCTCTCGCGCACCTCCAGGACG	CGCCCGCCTCGTGCCCGCCTTCCTGCTGCTCCTGGCGCACCCTCTCGCGC	FBXO31;FBXO31	NR_024568;NM_024735	Body;Body				16:85924979-85925325			C16orf95	ENST00000568879.1	1stExon	C16orf95;FBXO31	ENST00000568879.1;ENST00000565593.1	1stExon;ExonBnd	chr16:87367505-87367775	3						TRUE		0.313087	1.51053	4.79554	9.99865e-06
cg01572696	chr4	995849	+	cg01572696	10640248	72779206	AAACCAACCCACCAACAAATCCACCTCATCATTATAAATAAAAATATCCA	AAACCAACCCACCAACGAATCCGCCTCGTCGTTATAAATAAAAATATCCG	I	C	Grn	rs114806891	0.035183	NA	NA	NA	NA	chr4:995482-997541	Island	CCATCCTGGAGCAGGAGAAGGTCGTCGCGCAGCAGATCCGGCAGCTCTTCCCCAAGTTCG[CG]GACACCCCCATTTACAACGACGAGGCGGACCCGCTGGTGGGCTGGTCCCTGCCACAGCCG	GGACCAGCCCACCAGCGGGTCCGCCTCGTCGTTGTAAATGGGGGTGTCCG	IDUA	NM_000203	Body		DMR		4:985293-987930	4:995667-996548	Unclassified_Cell_type_specific				IDUA;IDUA;IDUA	ENST00000502829.1;ENST00000514417.1;ENST00000514698.1	TSS1500;TSS1500;5'UTR	chr4:995405-995975	3						TRUE		0.566785	-0.7165	4.81274	9.38615e-06
cg01573293	chr1	20867822	-	cg01573293	2721926		AAAAAAACACAAAACRTATTTACATATTTTTCCTCTACTCTTACACCACC		II			NA	NA	NA	NA	NA	NA		OpenSea	TGCATTGTTTGGGAAAAACACAAAGCGTGTTTGCATGTTTTTCCTCTGCTCTTGCACCAC[CG]CAACAGCAATTACCAACACAGAAGACTTCTCTGATCAAACGTGGGCAGGTTTCCCCCATA	CGGTGGTGCAAGAGCAGAGGAAAAACATGCAAACACGCTTTGTGTTTTTC																									0.186378	1.22251	4.85255	8.10635e-06
cg01575450	chr2	190540690	+	cg01575450	81784953		AACACCAACATCTACTCAACTTCTTATAAAACCAAACTTACAATCATAAC		II			rs2019099	0.03915	NA	NA	NA	NA	chr2:190539026-190539533	S_Shore	CCCCTTTCTCTCTATTGTTCCGTCTCTTACCATGTGACACACTGGCTCCCCTTCCCCTTC[CG]CCATGATTGTAAGCTTGGTCTCACAAGAAGCTGAGCAGATGCTGGTGCCATGCTTGTACA	CGCCATGATTGTAAGCTTGGTCTCACAAGAAGCTGAGCAGATGCTGGTGC	ANKAR	NM_144708	TSS200							ANKAR;ANKAR;ANKAR;ANKAR	ENST00000313581.4;ENST00000374838.2;ENST00000520309.1;ENST00000461516.1	TSS1500;TSS1500;TSS200;5'UTR	ANKAR;ANKAR;ANKAR;ANKAR;ANKAR;ANKAR	ENST00000313581.4;ENST00000374838.2;ENST00000467927.1;ENST00000433782.2;ENST00000441800.1;ENST00000461516.1	TSS1500;TSS1500;TSS1500;TSS200;5'UTR;5'UTR										0.31329	-0.315869	5.71448	3.06303e-07
cg01579458	chr12	28651427	-	cg01579458	84758117		TATCTCCAAAACAAATTATATAATCAAATCCAAAATCAAAAAACAAAAAC		II			NA	NA	NA	NA	NA	NA		OpenSea	TTATCTGCTGATATCTCCAAAGCAAGTTATATGGTCAAGTCCAAGGTCAAGAAGCAGGGA[CG]TACATTCCATATACCATGAAGCCAAAGCATGTCACACAGTCAAACTCAACATCAATAGGT	CGTCCCTGCTTCTTGACCTTGGACTTGACCATATAACTTGCTTTGGAGAT	CCDC91	NM_018318	Body			TRUE				CCDC91	ENST00000540401.1	5'UTR	CCDC91;CCDC91;CCDC91	ENST00000540401.1;ENST00000535520.1;ENST00000543809.1	5'UTR;3'UTR;3'UTR			chr12:28650688-28651530	6	chr12:28650799-28651590	4		TRUE		0.215071	0.986323	4.30886	5.73838e-05
cg01580696	chr5	154258779	+	cg01580696	94790509		CRATATAAACCTCATAACAAAAAAACTACCCTAAACCATATAAAATAACC		II			rs2688190	0.163527	NA	NA	NA	NA		OpenSea	GTGTGAATAAGATGCACAGTTGAGTGCAAAGCAAGTGTGCAGTCCGGATCTGTGGTTCCA[CG]GTCACCTCATATGGCTTAGGGCAGCTTTCCTGTCATGAGGCTTATACCGACCCGCCAATG	CGGTCACCTCATATGGCTTAGGGCAGCTTTCCTGTCATGAGGCTTATACC																				chr5:154258103-154259035	4				0.279004	1.11778	5.30797	1.46821e-06
cg01588444	chr12	132924320	-	cg01588444	99690161	26648172	AAAACCATAAATCCCCATCCCAACACAAAAAAACCAAAACCAAAAAAACA	AAAACCATAAATCCCCATCCCGACACAAAAAAACCGAAACCAAAAAAACG	I	A	Red	rs28371162	0.264168	NA	NA	NA	NA	chr12:132922117-132922443	S_Shore	CAGACACCTGGGAGAGCCATGAGTCCCCATCCCGACACAGAGGAGCCGGGGCCAGGGAGG[CG]GAGGCTGGAACTGGTCACCGGTGTTCAGTTCAGGGCCCGCCGCGGAGTCCACGTGCCAGG	CGCCTCCCTGGCCCCGGCTCCTCTGTGTCGGGATGGGGACTCATGGCTCT							12:131433795-131434590											chr12:132919800-132925750	6				TRUE		0.3078	0.911131	4.86593	7.71587e-06
cg01594675	chr2	55289112	-	cg01594675	80719973	56654979	ACAAAACAAACACACAAAAACAACTAAACATTAAAAAAAACACATTAACA	ACAAAACAAACACACAAAAACGACTAAACGTTAAAAAAAACACATTAACG	I	A	Red	NA	NA	NA	NA	NA	NA		OpenSea	CCCGAGACCCTAGCAAGGCAAACACACAAAAACGGCTGGACGTTGAGAGAAGCACATTGG[CG]GAGGAACACACAAGCGGTTGGATTTCGAGAGGACATCAAGAGCACGTCAAGAGCACGTCA	CGCCAATGTGCTTCTCTCAACGTCCAGCCGTTTTTGTGTGTTTGCCTTGC							2:55142596-55142777						RTN4;RTN4	ENST00000427710.1;ENST00000461004.1	5'UTR;3'UTR								TRUE		0.195006	0.75105	6.74351	5.13586e-09
cg01596026	chr10	131407554	-	cg01596026	3748453		CCCATCTAAAATCCCTAAAAACTAAATAATAAAACTAAAATCRTTAACCC		II			rs57763705	0.027879	NA	NA	NA	NA		OpenSea	GAATCTCTGGCCCCATCTGGAGTCCCTGGAGGCTGGATGGTAGAACTGGAATCGTTGGCC[CG]ATCTGGAGCCCCTGGAGGCTGGGTGGTAGAAGTGGAGTCTCTGGCCCCATCCGGATGATG	CGGGCCAACGATTCCAGTTCTACCATCCAGCCTCCAGGGACTCCAGATGG	MGMT	NM_002412	Body													chr10:131407205-131407775	3								-0.201509	0.988442	-4.69888	1.42366e-05
cg01597329	chr19	5021201	+	cg01597329	33795171		ACACATAATATCAAAATAACCCCACCCCAAAAACTAAAAAACACAAAACC		II			NA	NA	NA	NA	NA	NA		OpenSea	TGAAACTGTCTCAAAAAAAAAAAAAAAAGAAAGAAAACACCCCTGGCTGCAGGCTTCGGG[CG]GCCCTGTGTCCTCCAGCTCTTGGGGTGGGGCCACTCTGACATCATGTGCTGTTTTGGGGA	CGGCCCTGTGTCCTCCAGCTCTTGGGGTGGGGCCACTCTGACATCATGTG	KDM4B	NM_015015	5'UTR							KDM4B;KDM4B	ENST00000536461.1;ENST00000381759.3	5'UTR;5'UTR	KDM4B;KDM4B	ENST00000536461.1;ENST00000381759.3	5'UTR;5'UTR	chr19:5021145-5021370	3								0.23346	0.169264	4.52564	2.66165e-05
cg01597342	chr20	35167136	-	cg01597342	11617820		AATAAACAAACTATACAAACAATAAAATATTATTCAACCTTAAAAAAAAC		II			rs57900015	0.035621	NA	NA	NA	NA	chr20:35169189-35169540	N_Shelf	CATGATGAGTAGATAAACAAACTATGCAAACAATGGAATATTATTCAGCCTTAAAAAGGA[CG]AGAGCCTGGGCAACATGGCAAAATCCCACTTCTACAAAAAGAATTTTTTAAAAAATTAGC	CGTCCTTTTTAAGGCTGAATAATATTCCATTGTTTGCATAGTTTGTTTAT										RP5-977B1.7;RP5-977B1.7	ENST00000439595.1;ENST00000425233.1	3'UTR;3'UTR	RP5-977B1.7;RP5-977B1.7	ENST00000439595.1;ENST00000425233.1	3'UTR;3'UTR	chr20:35166820-35167155	3						TRUE		0.320405	-0.249416	4.97956	5.06243e-06
cg01600661	chr2	88749748	+	cg01600661	74748575		TTATATTTTATATAAAAATAAACTTTTCCCATATTATCCAAACTAATCTC		II			NA	NA	NA	NA	NA	NA	chr2:88751335-88752865	N_Shore	GCCTATAATCCTAGCACTTTGGGAGGCCGAAACGGGTGGGTCACTTGAAGCTTAGCAGTT[CG]AGACCAGCCTGGATAACATGGGAAAAGCCCATCTCTACATAAAATACAAATTAGCCGGGC	CGAGACCAGCCTGGATAACATGGGAAAAGCCCATCTCTACATAAAATACA	FOXI3	NM_001135649	Body																				TRUE		0.268371	-0.119255	5.8136	2.07984e-07
cg01608315	chr19	739936	-	cg01608315	59631255	4642474	ATCACTAAAACCAAAAAATAAATCCAAATCACACCACTATACTCCAACCA	ATCGCTAAAACCGAAAAATAAATCCAAATCACACCACTATACTCCAACCG	I	A	Red	NA	NA	NA	NA	NA	NA	chr19:740196-740609	N_Shore	TGAGGCAGGAGAATCGCTAGAACCGGGAGGTGAGTCCAGATCACACCACTGTGCTCCAGC[CG]GGGCGACAGAGCAAGGCGGCTCCATCTCAAAAAAATTAAAAAGATCCGGGAACAATGAAG	ATCGCTAGAACCGGGAGGTGAGTCCAGATCACACCACTGTGCTCCAGCCG	PALM;PALM	NM_002579;NM_001040134	Body;Body															chr19:739870-740875	6	chr19:739883-740918	6		TRUE		0.397049	0.279791	5.38578	1.09071e-06
cg01618199	chr4	146734195	-	cg01618199	86614462		ATTCTAAATTAATAAAATCTCTTACCATCCCATTCTATCCTACCTAAAAC		II			NA	NA	NA	NA	NA	NA		OpenSea	AATTGCGTGTTGTTCTAAGTTGATGAAATCTCTTGCCATCCCATTCTGTCCTACCTGGGA[CG]TGAGTCACCCCTTTGTCCGGCATTCCATTAAACGCCCATTAGTCACTGACATCCTCTGCT	CGTCCCAGGTAGGACAGAATGGGATGGCAAGAGATTTCATCAACTTAGAA	ZNF827;ZNF827	NM_001306215;NM_178835	Body;Body													chr4:146734060-146734375	3								0.211011	1.98198	4.77104	1.09385e-05
cg01624068	chr13	113137799	-	cg01624068	96612133		ATTTAACRAAAAAAACCTTTCRACCTATCAACTTTCAACATACCTTCCTC		II			NA	NA	NA	NA	NA	NA	chr13:113140124-113140327	N_Shelf	CATGACCAGCTGTTTGGCGGAAGAGGCCTTTCGACCTGTCAGCTTTCAACATGCCTTCCT[CG]CTGAGCTTAGTCATTTCTAGCATTTGATTTAGAGTGGGAGACGTGTGACTCTACCTTTCA	TTTGGCGGAAGAGGCCTTTCGACCTGTCAGCTTTCAACATGCCTTCCTCG																							TRUE		0.212813	-1.41928	5.56539	5.46424e-07
cg01624081	chr14	71251181	-	cg01624081	69803161		AACACAATTTTAATTCAAAACAAACACTAACAAAAAACAAAACTAAAACC		II			NA	NA	NA	NA	NA	NA		OpenSea	AGCTGTATGCAAGCACAATTTTGGTTCAGGACAAACACTAACAAGAAGCAAAGCTGAAGC[CG]GGCACAGTGGCTCATGCCTGTAATCCCACAACTTTGGGAGGCCGAGGTGGGCAGATCACT	GCACAATTTTGGTTCAGGACAAACACTAACAAGAAGCAAAGCTGAAGCCG	MAP3K9	NM_033141	Body							MAP3K9;MAP3K9	ENST00000553414.1;ENST00000554146.1	TSS1500;TSS1500	MAP3K9;MAP3K9	ENST00000553414.1;ENST00000554146.1	TSS1500;TSS1500								TRUE		0.222891	0.912927	4.63548	1.79207e-05
cg01624917	chr16	4604149	+	cg01624917	25725241		CATCATAAAAACATAACCAAAAACCAACTACCACAAAACCAAAAAACTAC		II			NA	NA	NA	NA	NA	NA		OpenSea	GCTGGGATTCTCTTGTCCCAGAACTGACCAAGCAGAGCCTGACCATACCTCATATCTCCA[CG]CAGCCTCCTGGTCCTGTGGCAGCTGGCTCTTGGCCATGTCCTTATGATGTCAGAGCAGGG	CGCAGCCTCCTGGTCCTGTGGCAGCTGGCTCTTGGCCATGTCCTTATGAT																chr16:4604105-4604295	3								0.145623	0.26733	4.30281	5.86121e-05
cg01626918	chr12	75978785	-	cg01626918	29646875		TATACCACTTTCCATTTTTTATCCATAAATCTTCTTCCACACATAACTAC		II			NA	NA	NA	NA	NA	NA		OpenSea	TCTGTTCTCTATATGCCACTTTCCATTTTTTGTCCATAAATCTTCTTCCACACATGGCTG[CG]CTGGAGTCCCTGAGCCTACTCTGGCTGGGAAGGCCATCCAATTCGCGAATCGTTCATTGC	CGCAGCCATGTGTGGAAGAAGATTTATGGACAAAAAATGGAAAGTGGCAT						TRUE				RP11-114H23.1	ENST00000552856.1	3'UTR	RP11-114H23.1	ENST00000552856.1	3'UTR								TRUE		0.19976	0.20188	4.70514	1.39154e-05
cg01630422	chr19	45510733	+	cg01630422	75803379		AATCTCAACTATTACTCACTAACTATACAACCTTAAACAAATCACTTACC		II			NA	NA	NA	NA	NA	NA		OpenSea	TCCTCATGTTAGTTCCTGAGGTAGGAGCTCACACCTCATTTTGTAGAGGAAGCTCAGAGA[CG]GTAAGTGACTTGCCCAAGGCTGCACAGCCAGTGAGTAACAGCTGAGATTCAAATCAACTC	CGGTAAGTGACTTGCCCAAGGCTGCACAGCCAGTGAGTAACAGCTGAGAT	RELB	NM_006509	Body																	chr19:45507667-45511242	6				0.194077	1.33713	4.37185	4.59844e-05
cg01637377	chr17	8567313	+	cg01637377	48633593		TAATAACTCACACTAAATTATTCTATAATAACAAACAACTCCAAACACTC		II			NA	NA	NA	NA	NA	NA		OpenSea	GCCAGCCTGCAATGGACATGTGATATAAGCAAGAAATACATCTTTGTTCCTGTAAGCCAC[CG]AGTGTTTGGAGTTGTTTGTTATCACAGAACAACTTAGTGTGAGCTATTATCATTATCACC	AATAGCTCACACTAAGTTGTTCTGTGATAACAAACAACTCCAAACACTCG																chr17:8567085-8567410	3								0.221065	0.367078	4.54275	2.50333e-05
cg01650965	chr16	68876365	-	cg01650965	25668989	16807886	ACAAAAATTAACCAAACATACTAAAACACTCCAATAATCCCAACTACTCA	ACAAAAATTAACCGAACATACTAAAACACTCCAATAATCCCAACTACTCG	I	A	Red	NA	NA	NA	NA	NA	NA	chr16:68877358-68877817	N_Shore	TCCACAAAAAATACAAAAATTAGCCGGGCATGCTGGGGCACTCCAGTAATCCCAGCTACT[CG]GGGGGCTGAGGCCAGATAATTGTTTCAGCCTGGGAGGCAGAGGTTGCAGTGAGCCGAGAT	ACAAAAATTAGCCGGGCATGCTGGGGCACTCCAGTAATCCCAGCTACTCG	TMCO7	NM_024562	TSS1500							TMCO7;TMCO7;TMCO7	ENST00000564180.1;ENST00000261778.1;ENST00000565037.1	TSS1500;TSS1500;TSS1500	TMCO7;TMCO7;TMCO7	ENST00000564180.1;ENST00000261778.1;ENST00000565037.1	TSS1500;TSS1500;TSS1500								TRUE		0.403752	0.149973	6.60593	8.93541e-09
cg01651821	chr2	99797358	+	cg01651821	37748533		ACAACTACAACCACTATACTAAAACRAACAATAAAACTAAATTCRAAATC		II			NA	NA	NA	NA	NA	NA	chr2:99797348-99797623	Island	CAGAACCTGCAGGAGCAGATCAATCCCCTCTTGGTAACACACCAGAGCCTGCGGATACCG[CG]ACTCCGAATCTAGTTCTACTGCCCGCTTTAGCACAGTGGCTGCAGCTGTGCTCTGCGGGT	CAGCTGCAGCCACTGTGCTAAAGCGGGCAGTAGAACTAGATTCGGAGTCG	MRPL30;MITD1	NM_145212;NM_138798	TSS1500;1stExon				2:99163706-99164405	2:99797172-99797837	Promoter_Associated	C2orf15;MRPL30;MRPL30;MITD1;MRPL30;MRPL30	ENST00000512183.2;ENST00000409145.1;ENST00000465432.1;ENST00000289359.2;ENST00000338148.3;ENST00000410042.1	TSS1500;TSS1500;TSS1500;1stExon;TSS200;5'UTR	C2orf15;MRPL30;MRPL30;MRPL30;MITD1;MITD1;MITD1;MITD1;MITD1;MITD1;MRPL30;MRPL30;MITD1	ENST00000512183.2;ENST00000473743.1;ENST00000409145.1;ENST00000465432.1;ENST00000438121.1;ENST00000422537.2;ENST00000464685.1;ENST00000413710.1;ENST00000409107.1;ENST00000289359.2;ENST00000338148.3;ENST00000410042.1;ENST00000464685.1	TSS1500;TSS1500;TSS1500;TSS1500;1stExon;1stExon;1stExon;1stExon;1stExon;1stExon;TSS200;5'UTR;3'UTR	chr2:99797185-99797690	3					TRUE	TRUE		-0.205444	-4.29083	-4.88141	7.2871e-06
cg01658302	chr18	77821807	+	cg01658302	55765826		AATTTACCTAACTCATAAATATTTTAAAACACAAAACCATAACTAAACTC		II			NA	NA	NA	NA	NA	NA		OpenSea	ATGAGCATTTTTTCATGTGTCTGTCGGCTGCATAAATGGATAAGACTTTTTTTTAAAAGC[CG]AGCCTAGCCATGGCTTTGTGCCCTAAAATACCTATGAGTTAGGTAAATTCCTCTCCTCTT	ATTTACCTAACTCATAGGTATTTTAGGGCACAAAGCCATGGCTAGGCTCG										RP11-795F19.1;RP11-795F19.1;RP11-795F19.1;RP11-795F19.1;RP11-795F19.1	ENST00000568911.1;ENST00000569722.1;ENST00000562771.1;ENST00000564012.1;ENST00000562391.1	TSS1500;5'UTR;5'UTR;5'UTR;5'UTR	RP11-795F19.1;RP11-795F19.1;RP11-795F19.1;RP11-795F19.1;RP11-795F19.1	ENST00000568911.1;ENST00000569722.1;ENST00000562771.1;ENST00000564012.1;ENST00000562391.1	TSS1500;5'UTR;5'UTR;5'UTR;5'UTR										0.255533	0.666542	4.69587	1.43933e-05
cg01663968	chr20	57582006	+	cg01663968	68721905	78737145	TCCACTAAAACACAAATAAACACCAACAAAAAAACAACCCTAAAAAAACA	TCCGCTAAAACGCAAATAAACACCGACGAAAAAACAACCCTAAAAAAACG	I	A	Red	NA	NA	NA	NA	NA	NA	chr20:57581902-57582595	Island	GTTGGCGACGCAGGGCCCCCAGGAGGCAGAGCGCGCGCCTGGCCCGGGCGATGGGCCTCC[CG]TCCCCCCAGGGCTGCCTCCCCGCCGGTGCCCACCTGCGCCCCAGCGGAGCCAGCCCGTCC	TCCGCTGGGGCGCAGGTGGGCACCGGCGGGGAGGCAGCCCTGGGGGGACG	CTSZ	NM_001336	Body				20:57015298-57015935						CTSZ;CTSZ;CTSZ	ENST00000472025.1;ENST00000488395.1;ENST00000503833.2	3'UTR;TSS1500;3'UTR	chr20:57580565-57582475	3					TRUE	TRUE		-0.319699	-3.01748	-4.53248	2.59721e-05
cg01679663	chr6	81027072	-	cg01679663	83769479		AAAATCCAACACACATATCAATAATCTAAAATCAAAATATCAACAAAACC		II			NA	NA	NA	NA	NA	NA		OpenSea	TCTGTAGGTTTAGAGTCCAACACACATATCAATGGTCTAAAATCAAGGTGTCAACAGAGC[CG]CATTCCTTTCTGGAGAATTCTCTAGGGGACTATCTGTTTCCTAGCCCCATCTAACTTCTT	CGGCTCTGTTGACACCTTGATTTTAGACCATTGATATGTGTGTTGGACTC	BCKDHB;BCKDHB	NM_000056;NM_183050	Body;Body							BCKDHB	ENST00000545529.1	3'UTR	BCKDHB	ENST00000545529.1	3'UTR					chr6:81026441-81027114	6				0.278771	-0.328234	6.26872	3.44493e-08
cg01688293	chr12	133428407	-	cg01688293	42781209	16766920	ACCCAAAACAAAAAAACAACAAATTAAAAAAACCACCAAAAAACACAACA	ACCCAAAACAAAAAAACAACAAATTAAAAAAACCGCCGAAAAACACAACG	I	A	Red	NA	NA	NA	NA	NA	NA	chr12:133429925-133430579	N_Shore	GGAGCACGTGGGACCCAGGGCAGAAAGACAGCAGGTTAGAGAGGCCGCCGGGAAGCACAG[CG]AGGAGAGGTGCACCTGAGACAGCCGGGGAAGAAGCAGACCTGCCCTGCTAAACCACCGGG	CGCTGTGCTTCCCGGCGGCCTCTCTAACCTGCTGTCTTTCTGCCCTGGGT	CHFR;CHFR;CHFR;CHFR;CHFR	NM_001161345;NM_001161347;NM_018223;NM_001161346;NM_001161344	Body;Body;Body;Body;Body				12:131938248-131938481						CHFR;CHFR;CHFR;CHFR	ENST00000544268.1;ENST00000538235.1;ENST00000544093.1;ENST00000535527.1	3'UTR;3'UTR;TSS200;3'UTR								TRUE		0.380344	0.729961	5.33138	1.34282e-06
cg01707451	chr15	71341253	-	cg01707451	30632541		CTTCCTAATTATACACTTCCCCCCAACTTTCTCCAAATAATCAAAACTAC		II			NA	NA	NA	NA	NA	NA		OpenSea	ATATGTTTACTCTTCCTAATTGTACACTTCCCCCCAACTTTCTCCAAATGGTCAAGGCTG[CG]TAAGTCAGTGTAGTGTACCATTTTATGCTTTCCCATAATAGAGGGTAAATTCAGAGTATA	CGCAGCCTTGACCATTTGGAGAAAGTTGGGGGGAAGTGTACAATTAGGAA	LRRC49;LRRC49;LRRC49;LRRC49	NM_001284357;NM_001199017;NM_017691;NM_001199018	Body;Body;Body;Body							LRRC49	ENST00000436542.2	5'UTR	LRRC49;LRRC49;LRRC49;LRRC49	ENST00000561131.1;ENST00000436542.2;ENST00000561081.1;ENST00000560107.1	5'UTR;5'UTR;3'UTR;3'UTR			chr15:71341153-71341710	3	chr15:71341122-71341906	4				-0.268581	1.55366	-5.48004	7.59545e-07
cg01709096	chr1	16087977	-	cg01709096	81667871		AAACTAATAAATTTTAAAACACATATAATACCTAACACAAAACCTAACAC		II			rs56053447	0.011883	NA	NA	NA	NA	chr1:16085147-16085862	S_Shelf	GCTAGATTGAGAGGCTGGTGGGTTTTGAGGCACATATAGTACCTGGCACAGGGCCTGGCA[CG]AAACAAGTGCCTTATCAGCAAGTCGTTTGGTATTTCTTTAAATCTCACATGTACTCTGAA	CGTGCCAGGCCCTGTGCCAGGTACTATATGTGCCTCAAAACCCACCAGCC	FBLIM1	NM_017556	5'UTR							FBLIM1;FBLIM1;FBLIM1	ENST00000375771.1;ENST00000375766.3;ENST00000400773.1	5'UTR;5'UTR;5'UTR	FBLIM1;FBLIM1;FBLIM1;FBLIM1;FBLIM1;FBLIM1;FBLIM1;FBLIM1;FBLIM1;FBLIM1;FBLIM1;FBLIM1	ENST00000496928.2;ENST00000508310.1;ENST00000510393.1;ENST00000430076.1;ENST00000375771.1;ENST00000510929.1;ENST00000502638.1;ENST00000375766.3;ENST00000400773.1;ENST00000483633.2;ENST00000502739.1;ENST00000431771.2	5'UTR;5'UTR;5'UTR;5'UTR;5'UTR;5'UTR;5'UTR;5'UTR;5'UTR;5'UTR;5'UTR;5'UTR	chr1:16087065-16088575	3						TRUE		0.324195	-0.201209	6.40224	2.022e-08
cg01709119	chr16	66968243	+	cg01709119	11677542	10676150	TAAAATCAACAATAATAATTCCACAATAATAAACAACAACAAAATCAACA	TAAAATCAACGATAATAATTCCGCGATAATAAACGACGACGAAATCGACG	I	A	Red	NA	NA	NA	NA	NA	NA	chr16:66968029-66968924	Island	TCACAGGCCGCTCCCCAGAGCGCTGGTAGATGAGGGGGTTGGCATTCTCCAGGAGGCCGC[CG]CCGACCCCGCCGCCGCCTACCATCGCGGAACCACCACCGCTGATCCTAGCAGGCGTGCGC	TAGGATCAGCGGTGGTGGTTCCGCGATGGTAGGCGGCGGCGGGGTCGGCG	FAM96B;FAM96B;CES2;CES2	NR_024525;NM_016062;NM_198061;NM_003869	Body;1stExon;TSS200;TSS200				16:65525398-65527339	16:66967533-66969421	Promoter_Associated	FAM96B;CES2;FAM96B;CES2;CES2	ENST00000422424.2;ENST00000417689.1;ENST00000568572.1;ENST00000561697.1;ENST00000317091.4	1stExon;TSS200;TSS200;TSS200;TSS200	FAM96B;FAM96B;FAM96B;CES2;FAM96B;FAM96B;CES2;FAM96B;FAM96B;CES2;FAM96B;CES2;FAM96B;CES2;CES2;CES2	ENST00000562362.1;ENST00000563490.1;ENST00000569299.1;ENST00000570032.1;ENST00000563490.1;ENST00000569299.1;ENST00000566359.1;ENST00000567511.1;ENST00000422424.2;ENST00000417689.1;ENST00000568572.1;ENST00000561697.1;ENST00000562362.1;ENST00000317091.4;ENST00000568470.1;ENST00000566182.1	3'UTR;3'UTR;3'UTR;TSS1500;1stExon;1stExon;TSS1500;1stExon;1stExon;TSS200;TSS200;TSS200;1stExon;TSS200;TSS200;TSS200	chr16:66967765-66968455	3						TRUE		-0.439284	-2.5478	-4.36631	4.68926e-05
cg01725199	chr9	101569990	-	cg01725199	6603212	48716120	CTTAAAACACACAAATCACTAACTACAATTAACAAACACATATAAAAACA	CTTAAAACGCGCAAATCGCTAACTACAATTAACGAACGCATATAAAAACG	I	C	Grn	NA	NA	NA	NA	NA	NA	chr9:101569905-101570349	Island	CTCCACCGCCGCCTTGGGGCGCGCAGATCGCTGGCTGCAGTTGGCGGGCGCATGTGGGGG[CG]CACGGCGCGGCGGCGCTGCCCGCGGGAACTGCGGCGCGGCCGGGAGGCGCTGTTGGTGCT	CGCCCCCACATGCGCCCGCCAACTGCAGCCAGCGATCTGCGCGCCCCAAG	GALNT12	NM_024642	1stExon				9:100609643-100610304	9:101568219-101571252	Promoter_Associated	GALNT12	ENST00000375011.3	1stExon	GALNT12	ENST00000375011.3	1stExon	chr9:101569805-101570410	3					TRUE	TRUE		0.288979	-3.8203	5.67871	3.52072e-07
cg01725586	chr2	131513735	+	cg01725586	67713556	23608282	TCAAACAAACAAAAATTAAACCACCAAAAACCAACAAAAAAAACAAACCA	TCGAACAAACGAAAATTAAACCGCCAAAAACCAACGAAAAAAACGAACCG	I	A	Red	NA	NA	NA	NA	NA	NA	chr2:131513363-131514183	Island	CTGGCGGAGCAGCCCCCACCGCGGCCGGCGCGCCCCCTCGCCACCCCTGCGCGCCAGCGC[CG]GCCCGCCCCTCCCGCTGGCCTCTGGCGGCTTAACCCTCGCCTGCCCGACCCCGCGGGGCC	CGGCCCGCCCCTCCCGCTGGCCTCTGGCGGCTTAACCCTCGCCTGCCCGA	FAM123C;FAM123C;FAM123C;FAM123C	NM_152698;NM_001105195;NM_001105193;NM_001105194	5'UTR;TSS200;5'UTR;TSS200				2:131229834-131230653	2:131513688-131513993	Unclassified_Cell_type_specific	FAM123C;FAM123C;AC140481.8;AC140481.8	ENST00000423981.1;ENST00000321420.4;ENST00000436488.1;ENST00000448777.1	TSS200;5'UTR;TSS1500;TSS1500	FAM123C;FAM123C;FAM123C;AC140481.8;AC140481.8	ENST00000458606.1;ENST00000321420.4;ENST00000431758.1;ENST00000436488.1;ENST00000448777.1	TSS200;5'UTR;5'UTR;TSS1500;TSS1500	chr2:131512465-131514335	3						TRUE		-0.355377	-2.51347	-5.72597	2.92895e-07
cg01729721	chr2	158786941	+	cg01729721	39690918		AACATAACACCACRAATAAAAACTCCACACCTAACCTCATATAATTAATC		II			NA	NA	NA	NA	NA	NA		OpenSea	GGGTCTTTTTTCCTTTGGGAATGCTGAAAAACTCTGTGTTATGTGCCTGTGTTTTGACCG[CG]ACCAATCACATGAGGTCAGGTGTGGAGTTTCTATTCGTGGTGTCATGCCAGTGCTCAAAC	GCATGACACCACGAATAGAAACTCCACACCTGACCTCATGTGATTGGTCG																				chr2:158786081-158787530	6				0.253458	1.0113	7.37808	3.92983e-10
cg01736356	chr4	164465789	-	cg01736356	76712403		AAAACRAATATAAAAATAAAACCTCCCCTTCTATATTTATAAATCCCCAC		II			rs12508980	0.436303	NA	NA	NA	NA		OpenSea	CTGCCACCTAGAGGGCGAGTGTGAGAATGGAGCCTCCCCTTCTGTGTTTATGAATCCCCA[CG]CAGAAATGCAGAAGTAACCAACCTTTCTGTGTTTTAATCTCCTCCTTATTTATATTTTTC	GGGCGAGTGTGAGAATGGAGCCTCCCCTTCTGTGTTTATGAATCCCCACG	MARCH1;MARCH1	NM_001166373;NM_017923	Body;Body					4:164465126-164466246	Promoter_Associated				2001-03-01	ENST00000510786.1	3'UTR	chr4:164465580-164465835	3						TRUE		-0.274126	-3.47564	-4.84473	8.34369e-06
cg01741040	chr11	68955500	+	cg01741040	67713930		TATAAACCAATTAAACCTCTTTCCTTCATAAATCACTCAATCTCAAATAC		II			NA	NA	NA	NA	NA	NA		OpenSea	CTCCATCTTGGGGCAGTGTTATTCAAACAGAATAACCAGAACACATGCTGCTAATAAAGA[CG]TATCTGAGACTGAGTGATTTATGAAGGAAAGAGGTTTAATTGGCTCACAGTCCCACATGG	GTGAGCCAATTAAACCTCTTTCCTTCATAAATCACTCAGTCTCAGATACG																				chr11:68953547-68955910	6				0.169597	0.785173	4.91967	6.32438e-06
cg01744729	chr13	113474194	+	cg01744729	68796529	46744167	TCACTATAAACATTAATACAACCCACAAACCTAACAACAAAAAAACCACA	TCACTATAAACGTTAATACGACCCACGAACCTAACGACAAAAAAACCACG	I	T	Red	NA	NA	NA	NA	NA	NA	chr13:113474080-113474352	Island	AGAAGGCAGGTGGGCCAGGCGCGCGCTTCCCGGGGGCCGCTGGGCGCGTCCGGTCAGTAA[CG]TGGCTTTTCTGTCGCCAGGTTCGTGGGTCGCATCAACGTTTACAGTGACCTGAATGACCC	CGTGGCTTTTCTGTCGCCAGGTTCGTGGGTCGCATCAACGTTTACAGTGA	ATP11A;ATP11A	NM_015205;NM_032189	Body;Body				13:112522082-112522564			ATP11A;ATP11A	ENST00000283558.8;ENST00000432166.1	ExonBnd;5'UTR	ATP11A;ATP11A;ATP11A	ENST00000283558.8;ENST00000432166.1;ENST00000459908.1	ExonBnd;5'UTR;5'UTR	chr13:113474040-113474475	3						TRUE		0.185144	1.84062	5.70601	3.16583e-07
cg01750658	chr10	181263	-	cg01750658	92672222	6730340	CTCAAACACAACCACAACATTCTCTAAAATAAAATATTACAAACATAACA	CTCAAACGCGACCGCGACGTTCTCTAAAATAAAATATTACAAACATAACG	I	C	Grn	NA	NA	NA	NA	NA	NA	chr10:180582-182452	Island	TAGCCTCCCTCGCTCAGGCGCGACCGCGGCGTTCTCTGAGGTGGAGTATTACAAACATGG[CG]CCCCTCGAGCCCGGAGCCCTTCGCGCGGAGCCGGCGGCGGGGTCCGGGCGGGGGGGAGCC	CTCAGGCGCGACCGCGGCGTTCTCTGAGGTGGAGTATTACAAACATGGCG	ZMYND11;ZMYND11;ZMYND11;ZMYND11;ZMYND11	NM_001202464;NM_006624;NM_212479;NM_001202466;NM_001202465	TSS200;5'UTR;5'UTR;5'UTR;5'UTR				10:170583-172498	10:181251-181399	Promoter_Associated	ZMYND11;ZMYND11;ZMYND11;ZMYND11;ZMYND11;ZMYND11;ZMYND11	ENST00000403354.1;ENST00000402736.1;ENST00000397962.3;ENST00000381602.4;ENST00000509513.2;ENST00000397959.3;ENST00000381591.1	TSS200;TSS200;5'UTR;5'UTR;5'UTR;5'UTR;5'UTR	ZMYND11;ZMYND11;ZMYND11;ZMYND11;ZMYND11;ZMYND11;ZMYND11;ZMYND11	ENST00000403354.1;ENST00000402736.1;ENST00000439456.1;ENST00000397962.3;ENST00000381602.4;ENST00000509513.2;ENST00000397959.3;ENST00000381591.1	TSS200;TSS200;5'UTR;5'UTR;5'UTR;5'UTR;5'UTR;5'UTR	chr10:180145-181475	3								0.325267	-3.99686	5.50397	6.9265e-07
cg01761478	chr6	31746114	+	cg01761478	73800234		AAACAACTAAAAACTAAACACAACCCAAAATCACACAACAAATAAAAAAC		II			NA	NA	NA	NA	NA	NA		OpenSea	GCTGGGTGGGGTACGAAGGGTCTGGCTGGGAGATAGGATGCCTGGTTCTAGGTCAGCCTC[CG]TCTCCCACCTGTTGTGTGACCCTGGGTTGTGCCCAGCCCCCAGCTGCTCCCCATGTGTAA	AGCAGCTGGGGGCTGGGCACAACCCAGGGTCACACAACAGGTGGGAGACG	VARS;C6orf27	NM_006295;NM_025258	Body;TSS1500							VWA7;VWA7;VWA7	ENST00000467576.1;ENST00000375688.4;ENST00000375686.3	TSS1500;TSS1500;TSS1500	VWA7;VWA7;VWA7;VWA7;VARS	ENST00000497645.1;ENST00000467576.1;ENST00000375688.4;ENST00000375686.3;ENST00000470953.1	TSS1500;TSS1500;TSS1500;TSS1500;TSS200	chr6:31745925-31746330	3						TRUE		0.162392	0.215652	4.75029	1.18013e-05
cg01779771	chr8	105235715	-	cg01779771	8672125	94747910	CTAAACCCCTCTCCAATAAATTAAAAATCCCAACAACCAAAAAAACCACA	CTAAACCCCTCTCCAATAAATTAAAAATCCCGACGACCAAAAAAACCACG	I	T	Red	NA	NA	NA	NA	NA	NA	chr8:105235384-105235979	Island	CCATCTCCTCCTCTGGACCCCTCTCCAATAAATTGGAGGTCCCGGCGGCCAGGAAAGCCA[CG]TCTCCTCCGGGCTGGGTCAGGGAGGCAGGGGCCAGAGCCTCAGGGTCCCGTGGCACCAAC	CGTGGCTTTCCTGGCCGCCGGGACCTCCAATTTATTGGAGAGGGGTCCAG	RIMS2;RIMS2	NM_014677;NM_001100117	Body;Body		DMR	TRUE	8:105304561-105305550			RIMS2	ENST00000339750.2	TSS200	RIMS2;RIMS2;RIMS2	ENST00000523362.1;ENST00000523362.1;ENST00000339750.2	5'UTR;1stExon;TSS200	chr8:105235200-105235775	3						TRUE		-0.373361	-2.82263	-4.77577	1.07503e-05
cg01787545	chr13	75876519	-	cg01787545	92783141		TCTATATCTAAATCRATACTATAAAACCAAAAACTACCAAATTTCTCCTC		II			NA	NA	NA	NA	NA	NA		OpenSea	TTATTAGGCAATCTGTGTCTGAGTCGGTACTGTAAAGCCAGAAACTGCCAAATTTCTCCT[CG]TCGACTTTTGGGAACTCCTACAATGAAGGAGATAAATAACCAAGGCCTTGAACTCTGGAA	CTGTGTCTGAGTCGGTACTGTAAAGCCAGAAACTGCCAAATTTCTCCTCG	TBC1D4;TBC1D4;TBC1D4;TBC1D4;TBC1D4;TBC1D4	NM_014832;NM_001286658;NM_001286659;NM_014832;NM_001286658;NM_001286659	ExonBnd;ExonBnd;ExonBnd;Body;Body;Body							TBC1D4;TBC1D4	ENST00000377636.3;ENST00000478591.1	ExonBnd;3'UTR	TBC1D4;TBC1D4	ENST00000377636.3;ENST00000478591.1	ExonBnd;3'UTR	chr13:75876240-75876610	3								0.403508	0.946633	7.59505	1.62617e-10
cg01799186	chr17	76574971	-	cg01799186	95685117		AAAATCACCTTTTCAACAAATAATATTAAAATAACTAAATACCCACATAC		II			NA	NA	NA	NA	NA	NA		OpenSea	TCAATGGGAAAAGAATCACCTTTTCAACAAATGGTATTGGAATAACTGAATACCCACATG[CG]GAAAAACGAAGCTGGGCCCTTACCTCACGCCATCTACACGAATTAACTCAGCATAGATTA	CGCATGTGGGTATTCAGTTATTCCAATACCATTTGTTGAAAAGGTGATTC	DNAH17	NM_173628	TSS1500							DNAH17	ENST00000389840.5	TSS1500	DNAH17	ENST00000389840.5	TSS1500								TRUE		0.239637	0.450789	4.61485	1.93088e-05
cg01803835	chr8	55223410	-	cg01803835	22649127		AACATATATATATACTCTTAAAACCATCACCACAAAACAAAATAATAAAC		II			NA	NA	NA	NA	NA	NA		OpenSea	TGACAAAATTTGACATATGTGTATGCTCTTGGAACCATCACCACAAAGCAAAATAATGAA[CG]TATCTGTTACCATCACACATTTCCTTGAGACCTTTTGTAATTCCTCCCTCCCACTCCTTT	CGTTCATTATTTTGCTTTGTGGTGATGGTTCCAAGAGCATACACATATGT																chr8:55223380-55223670	3								0.457073	0.0904511	6.85346	3.2955e-09
cg01807303	chr11	73495319	+	cg01807303	75687347		ATATTACTCAACRTAAAAAAACTTTTCRACCAAATATAATAACTCACACC		II			NA	NA	NA	NA	NA	NA	chr11:73498947-73499265	N_Shelf	TGGTCTCAAACTTCTGGGCTCAAGCAATCCTGCCTCAGCCTCCCTAAGCGCTGGGATTAT[CG]GTGTGAGCCACCACACTTGGTCGAAAAGTTTTCTTACGTTGAGTAACATGTTTGCAATAA	CGGTGTGAGCCACCACACTTGGTCGAAAAGTTTTCTTACGTTGAGTAACA																		chr11:73495211-73495737	4	chr11:73494519-73496504	6		TRUE		0.32013	-1.68585	7.94234	3.95718e-11
cg01809080	chr5	76008361	-	cg01809080	30795256	93621289	CCCAACACTTCAAAAAACCATAACAAACAAATCATAAAATCAAAAAATCA	CCCAACACTTCGAAAAACCATAACGAACGAATCATAAAATCAAAAAATCG	I	A	Red	rs6887764	0.261068	NA	NA	NA	NA	chr5:76011120-76012292	N_Shelf	CACGCCTGTAATCCCAGCACTTCGGGAGGCCATGGCGGGCGGATCATGAGGTCAGGAGAT[CG]AGACCAACCTGGCTAACACGGTGAAACCCCGTCTCTACTAAAAATACAGAAAAATTAGCC	CCCAGCACTTCGGGAGGCCATGGCGGGCGGATCATGAGGTCAGGAGATCG	NCRUPAR	NR_028375	Body							CTD-2384B11.2	ENST00000507514.1	3'UTR	CTD-2384B11.2	ENST00000507514.1	3'UTR								TRUE		0.294658	0.38494	7.07834	1.32665e-09
cg01812403	chr2	198567330	-	cg01812403	54614225		CAATTTAATATACAAATTATTTCTCCACCTAAATAAAAAACATAATACCC		II			NA	NA	NA	NA	NA	NA	chr2:198569911-198570948	N_Shelf	GTGTGTCACGGCAGTTTGGTGTACAGATTATTTCTCCACCTAGGTAAAAAGCATAGTACC[CG]ATAGATGGTTTTTCAGTCCTCACTCTCCTCCCTTCCTCCACCCTCAAGTAGGCCCCAGAG	CGGGTACTATGCTTTTTACCTAGGTGGAGAAATAATCTGTACACCAAACT																							TRUE		0.323682	0.741474	4.3397	5.14967e-05
cg01821656	chr2	2190118	+	cg01821656	83682589	95660336	ATACAAAACTACAATTAACCAATAAAAACCACAAAACTCAAAAAAACCCA	ATACGAAACTACAATTAACCAATAAAAACCGCAAAACTCGAAAAAACCCG	I	A	Red	rs142730498	0.0133	NA	NA	NA	NA	chr2:2189200-2190138	Island	TGAGGGGGACGTAGCCGGGCCTCCCCGAGTTCCGCGGTCATTATGTGAGGGGGACGCAGC[CG]GGCCTTCCCGAGTCCTGCGGTCCTTACTGGTTAACTGTAGTCCCGCACTGTTAATGTTTT	CGGGCCTTCCCGAGTCCTGCGGTCCTTACTGGTTAACTGTAGTCCCGCAC	MYT1L	NM_015025	5'UTR				2:2168208-2169145			MYT1L;MYT1L;MYT1L	ENST00000428368.2;ENST00000399161.2;ENST00000295067.9	5'UTR;5'UTR;5'UTR	MYT1L;MYT1L;MYT1L;MYT1L	ENST00000428368.2;ENST00000399161.2;ENST00000295067.9;ENST00000479156.1	5'UTR;5'UTR;5'UTR;3'UTR								TRUE		0.626425	0.585738	4.85077	8.15981e-06
cg01822559	chr7	67581481	-	cg01822559	35645211		TATATCCCCTTAAAATCTCATATCAAAATATAATCCCCAATATTAAAAAC		II			NA	NA	NA	NA	NA	NA		OpenSea	TAATTTGAAAGTATGTCCCCTTGAAATCTCATGTCAAAATATGATCCCCAGTGTTAGAGG[CG]TGTGGGTCATGGGGCGGATCCCTCATGAATGGCTTGGTGCCTGCCCCAGAGTAATGAGTG	CGCCTCTAACACTGGGGATCATATTTTGACATGAGATTTCAAGGGGACAT										RP5-945F2.2	ENST00000424888.1	TSS1500	RP5-945F2.2	ENST00000424888.1	TSS1500										0.269069	0.530589	4.64613	1.72431e-05
cg01830674	chr2	219433148	+	cg01830674	89707383	76658525	AACTACCCAAACTAAACCACTCTAAATACTAACAAAACAAAACAAAAACA	AACTACCCGAACTAAACCGCTCTAAATACTAACGAAACGAAACGAAAACG	I	T	Red	NA	NA	NA	NA	NA	NA	chr2:219432767-219434061	Island	CGCACACTCGACGCGACCAGACAGGCGCGTGCGCGTCAGTCGAAAACTCCGCCCCTCACA[CG]CCCTCGCCCCGCCCCGCCAGTACCTAGAGCGGCCTAGCCCGGGCAGCCCCGCCCCTGCCG	CGCCCTCGCCCCGCCCCGCCAGTACCTAGAGCGGCCTAGCCCGGGCAGCC	RQCD1;USP37	NM_005444;NM_020935	TSS1500;TSS200				2:219141012-219142338	2:219433030-219433719	Unclassified	RQCD1;RQCD1;RQCD1;USP37;USP37;USP37;USP37;USP37;RQCD1	ENST00000542068.1;ENST00000295701.5;ENST00000489687.1;ENST00000418019.1;ENST00000454775.1;ENST00000338465.5;ENST00000415516.1;ENST00000258399.3;ENST00000509807.2	TSS1500;TSS1500;TSS1500;TSS200;TSS200;TSS200;TSS200;TSS200;TSS200	RQCD1;RQCD1;RQCD1;RQCD1;RQCD1;USP37;USP37;USP37;USP37;USP37;RQCD1	ENST00000542068.1;ENST00000433439.1;ENST00000432877.1;ENST00000295701.5;ENST00000489687.1;ENST00000418019.1;ENST00000454775.1;ENST00000338465.5;ENST00000415516.1;ENST00000258399.3;ENST00000509807.2	TSS1500;TSS1500;TSS1500;TSS1500;TSS1500;TSS200;TSS200;TSS200;TSS200;TSS200;TSS200	chr2:219432965-219433375	3						TRUE		-0.499171	-2.71104	-4.37912	4.48201e-05
cg01832935	chr16	51026724	-	cg01832935	52613829	40605272	TTCATAAAACTAAAAAAATAACAACTAAATACTCTACCCTACCTAACCCA	TTCGTAAAACTAAAAAAATAACAACTAAATACTCTACCCTACCTAACCCG	I	A	Red	NA	NA	NA	NA	NA	NA		OpenSea	ATCAGCTGGCATTTCGTGGGGCTGAAAGAGTGGCAACTGAATACTCTGCCCTGCCTGACC[CG]GCCCCTGTACCAACGCCGTAGATCGATTTCTATTTTTTCCTTTCTTCTGTAAACAGTGGC	TTCGTGGGGCTGAAAGAGTGGCAACTGAATACTCTGCCCTGCCTGACCCG							16:49584225-49584400									chr16:51026645-51027075	3						TRUE		-0.169439	1.39604	-4.5098	2.81693e-05
cg01834029	chr20	43101753	+	cg01834029	22649575		RAAAAATAAAAATTACAATCAATCAAAATTATACCATTACACTCCAAACC		II			NA	NA	NA	NA	NA	NA	chr20:43104406-43104654	N_Shelf	AATATTTTACATTATTTTATTTTATTATTATTTTTTGAGATGGAGTCTCGCTCTGTTGCC[CG]GCCTGGAGTGCAATGGCACAATCTTGACTGACTGCAACCTCCACCTCCCGGGTTCAGGTG	CGGCCTGGAGTGCAATGGCACAATCTTGACTGACTGCAACCTCCACCTCC																							TRUE		0.205518	-0.0488077	4.72166	1.31025e-05
cg01835485	chr17	77997345	+	cg01835485	9680339		AATATACACAACCTAAACCAATAAACTATACRCTCTAAATAACACTAAAC		II			NA	NA	NA	NA	NA	NA	chr17:77997723-77997951	N_Shore	CCTGCGGCCACTTCTTCCCCGAATCTCAATCCTGCTTCGTGTGGCCACTGCTGAAAGAGA[CG]CTCAGTGCCACTTAGAGCGCACAGCCCACTGGTCCAGGCTGTGCACACCCAGGGACCCTT	CGCTCAGTGCCACTTAGAGCGCACAGCCCACTGGTCCAGGCTGTGCACAC	TBC1D16	NM_019020	5'UTR				17:75611439-75612528			CTD-2529O21.2;CTD-2529O21.2;TBC1D16	ENST00000575404.1;ENST00000570952.1;ENST00000310924.2	TSS1500;TSS1500;5'UTR	CTD-2529O21.2;CTD-2529O21.2;TBC1D16	ENST00000575404.1;ENST00000570952.1;ENST00000310924.2	TSS1500;TSS1500;5'UTR	chr17:77996760-77998515	3								0.194672	2.24858	4.37158	4.60283e-05
cg01837218	chr14	88831516	+	cg01837218	47764833		TCTATAACAATAAACCAACAAATTCCAAACAAACTCTAATATAACATCAC		II			NA	NA	NA	NA	NA	NA		OpenSea	TCAAATAAATATATTTTGGGGTAAAATACTTTCGCTTTCTTCAGGGCCTACTATCTGTCA[CG]TGATGCTATACTAGAGTCTGTTTGGAACTTGCTGGCTTATTGCTACAGAGCCTGTTCTGT	CTGTAGCAATAAGCCAGCAAGTTCCAAACAGACTCTAGTATAGCATCACG						TRUE														chr14:88830890-88831813	5		TRUE		0.326924	-0.583173	6.61912	8.47424e-09
cg01839430	chr2	216177098	-	cg01839430	81707110		TTAAAACAACTCRCRAATATAAAACCTAAAAAAACCCRAACCAAACCTAC		II			rs113493543	0.016476	NA	NA	NA	NA	chr2:216176549-216177132	Island	TGGGGCCCGCCTTAGAGCAGCTCGCGGGTGTAAGACCTGGGGAGGCCCGGACCAGGCCTG[CG]AACGCAGGGTCCAGGTGCTGGCCTTGCGATTCGAGAATCTCCTCCCCCAGACCCTCCCAA	CGCAGGCCTGGTCCGGGCCTCCCCAGGTCTTACACCCGCGAGCTGCTCTA	ATIC	NM_004044	Body				2:215884795-215885377	2:216176126-216177447	Promoter_Associated	ATIC;ATIC;ATIC;ATIC	ENST00000540518.1;ENST00000540518.1;ENST00000435675.1;ENST00000435675.1	1stExon;5'UTR;5'UTR;1stExon	ATIC;ATIC;ATIC;ATIC;ATIC;ATIC;ATIC;ATIC	ENST00000443953.1;ENST00000540518.1;ENST00000435675.1;ENST00000435675.1;ENST00000413174.1;ENST00000488712.1;ENST00000427397.1;ENST00000443953.1	1stExon;5'UTR;5'UTR;1stExon;TSS200;5'UTR;3'UTR;3'UTR	chr2:216176945-216177475	3						TRUE		-0.13365	-3.97567	-4.58427	2.15614e-05
cg01842473	chr11	617407	+	cg01842473	70600888	9739533	AAACATAAATAACACCAATAACTCCAACAACAACAATAAAAACAAAAACA	AAACGTAAATAACGCCAATAACTCCGACAACGACGATAAAAACGAAAACG	I	C	Grn	rs61877857	0.325611	NA	NA	NA	NA	chr11:617226-617797	Island	CCACTTAGATGTAGGAGTCATCACCACCGGGCGCATCGTAGGGACCCCCACCCCTCCCCG[CG]CCCTCGCCCTCATCGCCGCTGCCGGAGTCACTGGCGCCATCCACGTCCAGGGTGGGCGCG	GGACGTGGATGGCGCCAGTGACTCCGGCAGCGGCGATGAGGGCGAGGGCG	IRF7;MUPCDH;IRF7;MUPCDH	NM_001572;NM_021924;NM_004029;NM_031264	TSS1500;Body;TSS1500;Body				11:606879-608088			IRF7;IRF7;IRF7	ENST00000397562.3;ENST00000330243.5;ENST00000397570.1	TSS1500;TSS1500;TSS1500	IRF7;IRF7;IRF7;IRF7;IRF7;IRF7;CDHR5	ENST00000533190.1;ENST00000533182.1;ENST00000330243.5;ENST00000532788.1;ENST00000532326.1;ENST00000397570.1;ENST00000531177.1	TSS1500;TSS1500;TSS1500;TSS1500;TSS1500;TSS1500;3'UTR			chr11:604791-622357	6				TRUE		0.151641	2.7831	4.38927	4.32411e-05
cg01848236	chr2	32600677	+	cg01848236	23757572		TATACCTAAAATAACACRCAACCACAACTAAAAACCTCAATCTATAATAC		II			NA	NA	NA	NA	NA	NA		OpenSea	AGTGCTGAGATTACAGGCATGAGCCACCATGCCAGGCCGAAAAAGCCAAATTGCTTGATA[CG]TACCATAGACTGAGGTCTCCAGCTGTGGTTGCGTGCCATTTCAGGCACAGGATTCATTTT	CGTACCATAGACTGAGGTCTCCAGCTGTGGTTGCGTGCCATTTCAGGCAC	BIRC6	NM_016252	Body																	chr2:32600487-32601092	4				0.312795	0.81076	5.89602	1.5054e-07
cg01852611	chr21	39493543	-	cg01852611	67616850		TCTAATTTACRTAAAACCCAAAAATTAATTCRACCAAAAATAACRTTTAC		II			NA	NA	NA	NA	NA	NA		OpenSea	AGGAGGCGGTGTCTGATTTACGTGGAGCCCAGAGATTGGTTCGACCAGGGGTGACGTTTA[CG]TAGCGCGCAGGGAAGGCTGGTCACCCCACCCTAATCTTGTTATGCAAATAGGCTTCCCAC	CTGATTTACGTGGAGCCCAGAGATTGGTTCGACCAGGGGTGACGTTTACG	DSCR8;DSCR8;DSCR8;DSCR4;DSCR8;DSCR8	NR_026838;NR_026840;NR_026842;NM_005867;NR_026841;NR_026839	TSS200;TSS200;TSS200;TSS200;TSS200;TSS200				21:38415182-38415500			DSCR8;DSCR4;DSCR4	ENST00000465532.1;ENST00000398948.1;ENST00000328264.3	TSS200;TSS200;TSS200	DSCR8;DSCR8;DSCR4;DSCR4;DSCR4;TMPRSS3	ENST00000478613.1;ENST00000495344.1;ENST00000482032.1;ENST00000398948.1;ENST00000328264.3;ENST00000553129.1	TSS200;TSS200;TSS200;TSS200;TSS200;3'UTR	chr21:39493245-39493635	3						TRUE		0.280646	-0.376812	6.54893	1.12344e-08
cg01858458	chr6	32296549	+	cg01858458	14732166	8720500	CTCAACACTTTAAAAACCCAAAACAAATAAATCACAAAATCAACAATTCA	CTCAACACTTTAAAAACCCGAAACAAATAAATCACGAAATCAACAATTCG	I	A	Red	rs10947253	0.338665	NA	NA	NA	NA		OpenSea	TGGCCAAATTTTTGTATTTTTAGTAGAGACGGGGTTTCACCATGTTTGTCAGGCTGGTCT[CG]AACTGCTGACCTCGTGATCCACCTGCCTCGGGCTCCCAAAGTGCTGAGATTACAGGCATG	CTCAGCACTTTGGGAGCCCGAGGCAGGTGGATCACGAGGTCAGCAGTTCG	C6orf10	NM_006781	Body																				TRUE		0.174095	0.338635	4.83213	8.74011e-06
cg01866220	chr16	28969554	+	cg01866220	93690573		CCCAAATTCAAATAATTCTCCTACCAAACTAATCTTAAACTCTTAAATTC		II			NA	NA	NA	NA	NA	NA		OpenSea	GGTGCGGTGGCTCACACCTGTTATCCCTGTAGTTTGGGAGGCCGAGGCAGGTGGATCACC[CG]AATTCAAGAGTTCAAGACCAGCCTGGTAGGAGAATCACTTGAACCTGGGAGGCGGAGGTT	CCAGGTTCAAGTGATTCTCCTACCAGGCTGGTCTTGAACTCTTGAATTCG	MIR4517;NFATC2IP	NR_039742;NM_032815	TSS1500;Body							RP11-264B17.2;RP11-264B17.2;NFATC2IP;NFATC2IP	ENST00000569974.1;ENST00000568057.1;ENST00000568148.1;ENST00000562977.1	3'UTR;TSS1500;TSS200;5'UTR	RP11-264B17.2;RP11-264B17.2;NFATC2IP;NFATC2IP	ENST00000569974.1;ENST00000568057.1;ENST00000568148.1;ENST00000562977.1	3'UTR;TSS1500;TSS200;5'UTR			chr16:28968805-28970645	5	chr16:28968799-28970555	3				0.371277	-0.0987473	5.93622	1.28531e-07
cg01886570	chr8	123966105	-	cg01886570	51799540	71751979	AAACCAATCAAAAAACAACAACCAAAACAACCAAAATAACAACAAAAACA	AAACCGATCAAAAAACAACAACCGAAACGACCAAAATAACGACGAAAACG	I	A	Red	rs3802264	0.061323	NA	NA	NA	NA		OpenSea	AGAGGCCACCTCAGACCGGTCAGAGGGCAGCAGCCGGGACGGCCAGGGTAGCGACGAGAA[CG]AGGAGTCGAGCGTTGTGGATTACGTGGAGGTGACGGTCGGGGAGGAGGATGCGATCTCAG	AGACCGGTCAGAGGGCAGCAGCCGGGACGGCCAGGGTAGCGACGAGAACG	ZHX2	NM_014943	Body				8:124034612-124035376									chr8:123966025-123966335	3						TRUE		0.184554	0.829919	4.53796	2.54665e-05
cg01897092	chr17	34057222	-	cg01897092	6684408		ATATATCCCTACTTTAAAACTCTTCCATAAAACCRAATACAATAACTCAC		II			NA	NA	NA	NA	NA	NA	chr17:34058549-34058778	N_Shore	AACCTGAGCAGGTGTGTCCCTGCTTTAAAACTCTTCCATAGAGCCGGGTGCAGTGGCTCA[CG]CCTGTAATCCCAGCACTTTGGGAGGCTGAGGCAGGTGGACCACCTGAGGTCAAGAGATGG	TGTGTCCCTGCTTTAAAACTCTTCCATAGAGCCGGGTGCAGTGGCTCACG	RASL10B	NM_033315	TSS1500							RASL10B	ENST00000268864.2	TSS1500	RASL10B	ENST00000268864.2	TSS1500										0.39317	-0.292985	7.6464	1.31955e-10
cg01897656	chr5	127148156	+	cg01897656	66807591		ACATATATAACAAATAAAAATCAAAACAAAACAACAATAACAACAACACC		II			rs77092152	0.024327	NA	NA	NA	NA		OpenSea	TGAAAGTGGTCCTGGGATATAGCCAGCCCTCATTAATGTTGATGGTGATTATCAGTGCAT[CG]GTGCTGCTGCTATTGTTGCCTTGTCCTGACCCTCATTTGCTACATATGCTTTGACATTTA	CGGTGCTGCTGCTATTGTTGCCTTGTCCTGACCCTCATTTGCTACATATG						TRUE				CTC-228N24.1	ENST00000514853.2	5'UTR	CTC-228N24.1	ENST00000514853.2	5'UTR								TRUE		0.344999	0.574962	6.70316	6.04257e-09
cg01899001	chr3	48754828	-	cg01899001	97686441	82683176	ACAACAACTTCCAAAAAAAACAATAACTAAAAACAAAACCAAAAAAAACA	ACAACAACTTCCGAAAAAAACGATAACTAAAAACGAAACCAAAAAAAACG	I	A	Red	NA	NA	NA	NA	NA	NA	chr3:48754577-48754904	Island	CCAGGATTCGCTGCAGCAGCTTCCGGAAAAGGCGGTGACTGGGGGCGGGGCCAGAGAGGG[CG]GAGCATTGTCCTCCGTCTGGGAGGGTGGGCCGGAGGTCTGACGGGCGGTTGGGTGGATAG	CGCCCTCTCTGGCCCCGCCCCCAGTCACCGCCTTTTCCGGAAGCTGCTGC	IP6K2;IP6K2;IP6K2;IP6K2;IP6K2;IP6K2;IP6K2;IP6K2	NM_001146179;NM_001005910;NM_001005909;NR_027437;NR_027438;NM_016291;NM_001146178;NM_001005911	TSS200;TSS200;TSS200;TSS200;TSS200;TSS200;TSS200;TSS200				3:48729119-48729880	3:48754397-48755486	Promoter_Associated	IP6K2;IP6K2;IP6K2;IP6K2;IP6K2;IP6K2;IP6K2;IP6K2	ENST00000417896.1;ENST00000413298.1;ENST00000446860.1;ENST00000340879.4;ENST00000328631.5;ENST00000432678.2;ENST00000436134.1;ENST00000449610.1	TSS200;TSS200;TSS200;TSS200;TSS200;TSS200;TSS1500;TSS1500	IP6K2;IP6K2;IP6K2;IP6K2;IP6K2;IP6K2;IP6K2;IP6K2;IP6K2;IP6K2;IP6K2;IP6K2;IP6K2;IP6K2	ENST00000416707.1;ENST00000417896.1;ENST00000413298.1;ENST00000449563.1;ENST00000412850.1;ENST00000340879.4;ENST00000412795.1;ENST00000328631.5;ENST00000432678.2;ENST00000413654.1;ENST00000454335.1;ENST00000449610.1;ENST00000476645.1;ENST00000433104.2	TSS200;TSS200;TSS200;TSS200;TSS200;TSS200;TSS200;TSS200;TSS200;TSS1500;TSS1500;TSS1500;TSS1500;5'UTR	chr3:48754620-48754895	3						TRUE		-0.380707	-2.54475	-4.30416	5.8337e-05
cg01904886	chr12	66034196	+	cg01904886	65658557		CCTCTTACATTATAAATCAATAACATAAACTTTTAAAACCAAAAATATTC		II			NA	NA	NA	NA	NA	NA		OpenSea	TCAGTTTAAATAGGAGAGTGAAGGTAGTTAAATCCTCTATCGTTTTAAAAGGAGATCTTA[CG]AATACTTTTGGCTTTAAAAGCTTATGTCACTGATTCATAATGTAAGAGGTGACATTAAAA	CTCTTACATTATGAATCAGTGACATAAGCTTTTAAAGCCAAAAGTATTCG						TRUE				RP11-230G5.2;RP11-230G5.2;RP11-230G5.2;RP11-230G5.2;RP11-230G5.2;RP11-230G5.2	ENST00000546198.1;ENST00000537298.1;ENST00000544557.1;ENST00000537250.1;ENST00000535315.1;ENST00000539653.1	3'UTR;3'UTR;3'UTR;3'UTR;3'UTR;3'UTR	RP11-230G5.2;RP11-230G5.2;RP11-230G5.2;RP11-230G5.2;RP11-230G5.2;RP11-230G5.2	ENST00000546198.1;ENST00000537298.1;ENST00000544557.1;ENST00000537250.1;ENST00000535315.1;ENST00000539653.1	3'UTR;3'UTR;3'UTR;3'UTR;3'UTR;3'UTR					chr12:66033505-66034840	5		TRUE		-0.179557	-0.860982	-4.70711	1.38164e-05
cg01912547	chr20	33516613	+	cg01912547	23798103		ATAACAATCCTAAACAACCCATACCCTATATAAAAACACAACCAAACCAC		II			NA	NA	NA	NA	NA	NA		OpenSea	AGGAGGATACCCCTCAGGAGGGCTAGGAGAGGAATGACAAATACAGAGGATAGAAGGTCC[CG]TGGCCTGGTTGTGCCCTCACACAGGGTATGGGTTGTCCAGGACTGCCACTCCCGCTGCCA	TGGCAGTCCTGGACAACCCATACCCTGTGTGAGGGCACAACCAGGCCACG	GSS	NM_000178	3'UTR							GSS;GSS	ENST00000216951.2;ENST00000541098.1	3'UTR;3'UTR	GSS;GSS	ENST00000216951.2;ENST00000541098.1	3'UTR;3'UTR					chr20:33513719-33517687	5		TRUE		0.311467	0.661013	7.157	9.64377e-10
cg01918066	chr20	43159964	-	cg01918066	20637825		CTATAATCCCACCATACTAATAAACCCAAACRAATAAATCAACTAAAATC		II			NA	NA	NA	NA	NA	NA	chr20:43160339-43160817	N_Shore	GTGGCTCACGCCTGTAATCCCACCATGCTGGTAGGCCCAGGCGGATGGATCAGCTGAGGT[CG]GAGTTCGAGACCAGCCTGGTCAACATGGCGAAACCTCGTCTCTACTAAAAATACAAAAAT	TGTAATCCCACCATGCTGGTAGGCCCAGGCGGATGGATCAGCTGAGGTCG	PKIG;PKIG;PKIG;PKIG	NM_007066;NM_181804;NM_181805;NM_001281444	TSS1500;TSS1500;TSS1500;TSS1500							PKIG;PKIG;PKIG;PKIG	ENST00000372891.3;ENST00000372889.1;ENST00000372887.1;ENST00000372882.3	TSS1500;TSS1500;TSS1500;TSS1500	PKIG;PKIG;PKIG;PKIG	ENST00000372894.3;ENST00000372889.1;ENST00000372887.1;ENST00000372882.3	TSS1500;TSS1500;TSS1500;TSS1500	chr20:43159565-43159975	3								0.397451	0.301881	8.50436	4.03292e-12
cg01923061	chr10	50821068	+	cg01923061	87616395		CAAAACTCTAAAACTAATATAAAACRTATCCTCAAAAAACRAAACCTAAC		II			NA	NA	NA	NA	NA	NA	chr10:50817601-50820356	S_Shore	CCTAGCGCAGAGCCCGGGGATGCCGCCCGGGGGAGCCTGAGGACCCGCTCCAGCTAGGCA[CG]CCAGGCCCCGCCCTTTGAGGACACGCCCCACACCAGCCTCAGAGCTCTGAGGTGCCTGGG	CGCCAGGCCCCGCCCTTTGAGGACACGCCCCACACCAGCCTCAGAGCTCT	CHAT;CHAT;CHAT;CHAT;CHAT;CHAT;CHAT	NM_001142933;NM_020549;NM_001142934;NM_001142929;NM_020986;NM_020985;NM_020984	TSS1500;TSS1500;TSS1500;TSS1500;TSS200;TSS200;5'UTR			TRUE	10:50490548-50491647			CHAT;CHAT;CHAT;CHAT	ENST00000466590.1;ENST00000395559.2;ENST00000455728.2;ENST00000339797.1	TSS1500;TSS200;TSS1500;5'UTR	CHAT;CHAT;CHAT;CHAT;CHAT	ENST00000337653.2;ENST00000460699.1;ENST00000497767.1;ENST00000455728.2;ENST00000339797.1	TSS1500;TSS200;TSS200;TSS1500;5'UTR	chr10:50820705-50823195	3								-0.224322	-4.35739	-4.47875	3.14739e-05
cg01936481	chr22	25882506	-	cg01936481	15675267		TAAATTTCAATCRCAACTCTAATACTTACCAACTATATAACCTTAAACAC		II			NA	NA	NA	NA	NA	NA		OpenSea	GTGGCTACATTTGGGTTTCAATCGCAGCTCTGATGCTTGCCAGCTGTGTGACCTTAGGCA[CG]TTACCTCACTACTCTGAGTCTGCTTGCCTCTTTGTGAAACATGAATATTAATAGTAACAA	CGTGCCTAAGGTCACACAGCTGGCAAGCATCAGAGCTGCGATTGAAACCC										CRYBB2P1	ENST00000354451.2	5'UTR	CRYBB2P1;CRYBB2P1	ENST00000354451.2;ENST00000509460.2	5'UTR;5'UTR	chr22:25882165-25882615	3								0.222733	1.14342	5.50392	6.92804e-07
cg01937314	chr6	31774612	-	cg01937314	93653149	93781888	CCAAAAAAACAACAAAATACTACAAACAAATCTAAAAAAACCAAAACACA	CCGAAAAAACAACAAAATACTACGAACAAATCTAAAAAAACCGAAACGCG	I	A	Red	NA	NA	NA	NA	NA	NA	chr6:31774475-31774862	Island	CAGCGGGCCGGACCGGGAAGACAGCAGGGTGCTGCGAGCAGGTCTGGGGAAACCGAAGCG[CG]AGCCCGCGCGTGGGGCGAGGCGGGACCGCGCAGGCGCAGCGGGAAGCGACGCAGAAAGCT	CGCGCTTCGGTTTCCCCAGACCTGCTCGCAGCACCCTGCTGTCTTCCCGG	LSM2;LSM2	NM_021177;NM_021177	1stExon;5'UTR				6:31882455-31882831	6:31773927-31775055	Promoter_Associated	LSM2;LSM2;LSM2	ENST00000491421.1;ENST00000375661.5;ENST00000375661.5	TSS200;1stExon;5'UTR	LSM2;LSM2;LSM2;LSM2;LSM2;LSM2;LSM2;LSM2;LSM2;LSM2	ENST00000491421.1;ENST00000493387.1;ENST00000470086.1;ENST00000477182.1;ENST00000375661.5;ENST00000375661.5;ENST00000475835.1;ENST00000470083.1;ENST00000470086.1;ENST00000477182.1	TSS200;TSS200;1stExon;1stExon;1stExon;5'UTR;TSS1500;TSS200;3'UTR;3'UTR	chr6:31774420-31775010	3						TRUE		-0.389158	-3.14662	-4.38235	4.43118e-05
cg01944530	chr13	19182478	-	cg01944530	98748122	41654157	TATTCATAAAACTATAAACTCATTCAACCATTATAAAAATCAATATAACA	TATTCGTAAAACTATAAACTCGTTCAACCATTATAAAAATCAATATAACG	I	A	Red	NA	NA	NA	NA	NA	NA	chr13:19183083-19183959	N_Shore	ACACTTTTACACTGTTCGTGGGACTGTAAACTCGTTCAACCATTGTGGAAGTCAGTGTGG[CG]ATTCCTCAGGGATCTAGAACTAGAAATACCATTTGACCCAGCCATCCCATTACTGGGTAT	CGCCACACTGACTTCCACAATGGTTGAACGAGTTTACAGTCCCACGAACA										RP11-484H12.1	ENST00000456756.1	5'UTR	RP11-484H12.1	ENST00000456756.1	5'UTR								TRUE		0.370776	0.111765	5.7295	2.88893e-07
cg01949133	chr7	42614155	-	cg01949133	47709210		AAATAATTCAAACACAAACCAAATAACCTACAAAACCTAAAATATTTACC		II			NA	NA	NA	NA	NA	NA		OpenSea	CTAGCAGAGTTGAGTAATTCAGACACAAACCAGATGGCCTGCAAAGCCTAAAATATTTAC[CG]TCTGCTCCTTTAAAGAAAATGTTTTTCCAGCCCCTGACATAGAAGAAGGTAAATGGAAAC	CGGTAAATATTTTAGGCTTTGCAGGCCATCTGGTTTGTGTCTGAATTACT																				chr7:42613387-42615364	6				0.358358	-0.508586	8.00637	3.04962e-11
cg01950129	chr19	941919	+	cg01950129	91659303		CTTCAAAATCCAACACRAAACTCCCAAATACTCAAACACACAAAAAAATC		II			NA	NA	NA	NA	NA	NA	chr19:940723-942490	Island	TGTGTCCAAAAGCGTGCCTGCTTGGGCTCGCCACGTGTGCGCACGTGTGCCCGTGACAGA[CG]ACCTTCCTGTGTGCCTGAGCATTTGGGAGCCTCGTGCTGGACCCTGAAGCATGAGGTCGC	CGACCTTCCTGTGTGCCTGAGCATTTGGGAGCCTCGTGCTGGACCCTGAA	ARID3A	NM_005224	Body				19:892871-893534											chr19:939473-943090	6	chr19:940335-942363	6		TRUE		0.206947	0.418396	5.448	8.59155e-07
cg01960109	chr16	52647609	+	cg01960109	12801909		ATTCAACAATATTACATACTCTTCCTCTTTCATTAACCAAAACAAATCAC		II			NA	NA	NA	NA	NA	NA		OpenSea	CTTCTTTCCTGTCCAGGACAAGACTGCAATTCTCTGCCTGCTGAAGCTCAGCTATGACCA[CG]TGACTTGCCTTGGCCAATGAAAGAGGAAGAGTATGTAACACTGCTGAATGGAAGCAAGTG	TTCAGCAGTGTTACATACTCTTCCTCTTTCATTGGCCAAGGCAAGTCACG										RP11-297L17.2;RP11-297L17.1;RP11-297L17.2	ENST00000566645.1;ENST00000563844.1;ENST00000565153.1	5'UTR;3'UTR;5'UTR	RP11-297L17.2;RP11-297L17.1;RP11-297L17.2	ENST00000566645.1;ENST00000563844.1;ENST00000565153.1	5'UTR;3'UTR;5'UTR	chr16:52647460-52647710	3								0.245232	-0.0698407	5.22115	2.04203e-06
cg01961165	chr8	68371719	+	cg01961165	26782591		ACCACAACAAATAACCTTTTTAAATTAACTTCTTTCACTTAATAACACAC		II			NA	NA	NA	NA	NA	NA		OpenSea	TATTCAGCACTAAAAAGGAATGAGCTATCGAGCAATAAAGAGACATGGAGGAAATGTAAA[CG]TGTGTTACTAAGTGAAAGAAGCCAATCCAAAAAGGTTACCTGCTGTGGTTCCAACTAGAT	CGTGTGTTACTAAGTGAAAGAAGCCAATCCAAAAAGGTTACCTGCTGTGG	CPA6	NM_020361	Body										CPA6	ENST00000479862.2	3'UTR					chr8:68371618-68372731	6				0.211038	0.636466	5.09751	3.25606e-06
cg01972576	chr8	143916273	-	cg01972576	83668934	62699966	AAAAAACTCAAATAACTAAAAACAACAAACACACACACTACAAAACTCCA	GAAAAACTCAAATAACTAAAAACGACGAACACGCACACTACGAAACTCCG	I	A	Red	NA	NA	NA	NA	NA	NA	chr8:143916135-143916405	Island	GGAGGTCGGCGCGGGAGGCTCAGATGGCTGGAGGCGGCGGGCACGCACACTGCGGGGCTC[CG]AGGGGCACAGGTCAGTTTCCTGAGGCGGGTCGGGACCCAGGCGTGAGACTGGAGTCTGCC	CGGAGCCCCGCAGTGTGCGTGCCCGCCGCCTCCAGCCATCTGAGCCTCCC	GML;GML	NM_002066;NM_002066	5'UTR;1stExon				8:143913138-143913407	8:143915911-143916329	Unclassified_Cell_type_specific	RP11-706C16.5;RP11-706C16.5;RP11-706C16.5;GML;GML	ENST00000519411.1;ENST00000519411.1;ENST00000519281.1;ENST00000220940.1;ENST00000220940.1	3'UTR;1stExon;TSS200;1stExon;5'UTR	RP11-706C16.5;RP11-706C16.5;RP11-706C16.5;GML;GML;GML	ENST00000519411.1;ENST00000519411.1;ENST00000519281.1;ENST00000220940.1;ENST00000522728.1;ENST00000220940.1	3'UTR;1stExon;TSS200;1stExon;5'UTR;5'UTR			chr8:143915530-143917118	6				TRUE		0.181186	1.54107	4.91292	6.48471e-06
cg01976469	chr18	56076257	-	cg01976469	81733211		TCATTCATTCAACAAATATACATTAAATACCTACCATATACCAAACACTC		II			NA	NA	NA	NA	NA	NA		OpenSea	CATGCATTCACTCATTCATTCAACAAATATGCATTGAGTGCCTGCCATGTACCAAGCACT[CG]TAGGGGTTAGGAATACAGCAATTAAAACAAAACAAAAGAAAGATCACTTCCATCATGAGA	CGAGTGCTTGGTACATGGCAGGCACTCAATGCATATTTGTTGAATGAATG																chr18:56076080-56076390	3								0.240601	0.0440473	5.03607	4.09963e-06
cg01996643	chr14	104119516	+	cg01996643	2605833		TAAAATAACAATCAACTATAATAATACCTCTACACTCTAACCTAAATAAC		II			NA	NA	NA	NA	NA	NA		OpenSea	GATCAAGTCCCTGCCTTTTTTCTTTTTTTGGGAATTTTTTAAAGAGACAGGGTCTTGCTC[CG]TCACCCAGGCTAGAGTGCAGAGGTACCATCATAGCTGACTGTCACCTCAAATTCCTGGAC	GAGGTGACAGTCAGCTATGATGGTACCTCTGCACTCTAGCCTGGGTGACG	KLC1;KLC1;KLC1	NM_001130107;NM_005552;NM_182923	5'UTR;5'UTR;5'UTR			TRUE				KLC1;KLC1;KLC1;KLC1;KLC1;KLC1;KLC1	ENST00000348520.6;ENST00000443396.2;ENST00000380038.3;ENST00000389744.3;ENST00000557575.1;ENST00000246489.7;ENST00000445352.4	5'UTR;5'UTR;5'UTR;5'UTR;5'UTR;5'UTR;5'UTR	KLC1;KLC1;KLC1;KLC1;KLC1;KLC1;KLC1;KLC1;KLC1	ENST00000348520.6;ENST00000443396.2;ENST00000380038.3;ENST00000555467.1;ENST00000389744.3;ENST00000557575.1;ENST00000246489.7;ENST00000445352.4;ENST00000557172.1	5'UTR;5'UTR;5'UTR;5'UTR;5'UTR;5'UTR;5'UTR;5'UTR;5'UTR					chr14:104119100-104119566	4		TRUE		0.327911	-1.498	5.86079	1.72869e-07
cg02005549	chr4	106629965	-	cg02005549	1705977	86769590	AACAATACAACAATAAAAAATAACATTACTTCCCTTTTTCCAATCCACCA	AACAATACGACAATAAAAAATAACGTTACTTCCCTTTTTCCGATCCGCCG	I	A	Red	NA	NA	NA	NA	NA	NA	chr4:106629575-106630214	Island	GGGGAAACGTTTGGCAGTGCGACAGTAGGAAGTGACGTTACTTCCCTTTTTCCGGTCCGC[CG]GATTATGAATGACGGCCGGCGCGAGTATTTTCCACATAAGGTGGCTGTCGTTTTTCTCCT	CGGCGGACCGGAAAAAGGGAAGTAACGTCACTTCCTACTGTCGCACTGCC	GSTCD;INTS12;INTS12;GSTCD	NM_024751;NM_020395;NM_001142471;NM_024751	1stExon;TSS200;TSS200;5'UTR				4:106848979-106849768	4:106628924-106630618	Promoter_Associated	INTS12;GSTCD;INTS12;INTS12;GSTCD;GSTCD;GSTCD;GSTCD;INTS12;GSTCD	ENST00000394735.1;ENST00000515279.1;ENST00000451321.2;ENST00000340139.5;ENST00000515255.1;ENST00000394730.3;ENST00000507281.1;ENST00000507281.1;ENST00000451321.2;ENST00000515255.1	TSS1500;TSS200;1stExon;TSS200;1stExon;5'UTR;1stExon;5'UTR;5'UTR;5'UTR	INTS12;GSTCD;INTS12;INTS12;INTS12;INTS12;INTS12;INTS12;INTS12;GSTCD;GSTCD;GSTCD;GSTCD;GSTCD;GSTCD;INTS12;GSTCD;GSTCD	ENST00000394735.1;ENST00000515279.1;ENST00000451321.2;ENST00000416543.1;ENST00000515819.1;ENST00000420368.2;ENST00000503746.1;ENST00000340139.5;ENST00000433009.1;ENST00000512828.1;ENST00000512828.1;ENST00000515255.1;ENST00000394730.3;ENST00000507281.1;ENST00000507281.1;ENST00000451321.2;ENST00000515255.1;ENST00000484843.1	TSS1500;TSS200;1stExon;TSS200;TSS200;TSS200;TSS200;TSS200;TSS200;1stExon;5'UTR;1stExon;5'UTR;1stExon;5'UTR;5'UTR;5'UTR;5'UTR	chr4:106629325-106630650	3						TRUE		-0.222103	-4.57938	-4.47858	3.1492e-05
cg02005909	chr8	117963839	-	cg02005909	92653876		ATCTACCACATATATCRTAATACCTTATTAAATTATCTATTCCCCACCCC		II			NA	NA	NA	NA	NA	NA		OpenSea	CCTATGACAGCATCTACCACATGTATCGTAATACCTTATTGAATTATCTGTTCCCCACCC[CG]CCGTCTAGACTACAAGCAACATGAGAGCCCAAATCCCATCTTCCAATTTTTTGGTGATTC	CGGGGTGGGGAACAGATAATTCAATAAGGTATTACGATACATGTGGTAGA					CDMR					SLC30A8;SLC30A8;SLC30A8	ENST00000521243.1;ENST00000521035.1;ENST00000427715.2	5'UTR;5'UTR;5'UTR	SLC30A8;SLC30A8;SLC30A8;SLC30A8	ENST00000521243.1;ENST00000524274.1;ENST00000521035.1;ENST00000427715.2	5'UTR;5'UTR;5'UTR;5'UTR								TRUE		0.34631	0.335749	5.44739	8.61155e-07
cg02007364	chr3	187084811	-	cg02007364	60646927		ATTACAACTCATAAAAACACAATACCCAAAATTTATTCCTTCTAATATTC		II			rs9865045	0.42493	NA	NA	NA	NA		OpenSea	TCATGGTGAGTGTTACAGCTCATAAAGGCACAGTGCCCAGAGTTTGTTCCTTCTGATGTT[CG]GATGTGTTCTGAGTTTCTTCCTTCTGGTGGGTTTATTGTCTTGCTGGCTCAAGAGTGAAG	TTACAGCTCATAAAGGCACAGTGCCCAGAGTTTGTTCCTTCTGATGTTCG	RTP4	NM_022147	TSS1500							RTP4	ENST00000259030.2	TSS1500	RTP4	ENST00000259030.2	TSS1500										0.257073	0.275444	4.29605	6.00153e-05
cg02019955	chr9	80816683	-	cg02019955	94698952		AAAACAAACAATCTTTACTATTCTACAATCATTACTATTCTACAACCTCC		II			rs117934263	0.032552	NA	NA	NA	NA		OpenSea	TTCCAGAGGAAGGAACAGACAATCTTTGCTGTTCTGCAATCATTGCTGTTCTGCAGCCTC[CG]CTGGTGATACCCAGGCAAACAGGGTCTGGCGTGGACCTCCAACAAACTCCAGCAGACCTG	CGGAGGCTGCAGAACAGCAATGATTGCAGAACAGCAAAGATTGTCTGTTC																				chr9:80816056-80816715	6				0.349504	-0.63238	6.2494	3.72038e-08
cg02023042	chr7	92220071	+	cg02023042	25801297	61615527	AAAAAATTTAACCCAACATATTAACAACCACCTATAATCTCAACTACTCA	AAAAAATTTAACCCGACGTATTAACGACCGCCTATAATCTCAACTACTCG	I	A	Red	NA	NA	NA	NA	NA	NA	chr7:92219060-92219873	S_Shore	ATCTAGGCTCACTGCAGCCTCCACCTCCCGGGTTCAAGCGATTTTCCTGCCTCAGCATCC[CG]AGTAGCTGAGATTACAGGCGGCCGTCAACACGCCGGGCTAAATTTTTTGTATTTTTAGTA	AAAAAATTTAGCCCGGCGTGTTGACGGCCGCCTGTAATCTCAGCTACTCG	FAM133B;FAM133B	NM_152789;NM_001040057	TSS1500;TSS1500							FAM133B;FAM133B;FAM133B	ENST00000427372.1;ENST00000438306.1;ENST00000445716.1	TSS1500;TSS1500;TSS1500	FAM133B;FAM133B;FAM133B;FAM133B;FAM133B;FAM133B;FAM133B	ENST00000456502.1;ENST00000427372.1;ENST00000415397.2;ENST00000480397.1;ENST00000481407.1;ENST00000438306.1;ENST00000445716.1	TSS1500;TSS1500;TSS1500;TSS1500;TSS1500;TSS1500;TSS1500					chr7:92215591-92220514	6		TRUE		0.229905	-0.85083	7.88229	5.05257e-11
cg02034293	chr19	2431468	+	cg02034293	3777272		AAAAAACAACCTCTAAAACAAAATAAACTCRTACACACACATACACATAC		II			NA	NA	NA	NA	NA	NA	chr19:2432847-2435203	N_Shore	GCTGGCTTCACCCTGAGCCACGGCAGCCAGATGGAGCTCCCGTCGGGGATGCGGCCAGCA[CG]CATGTGTATGTGTGTGCACGAGCTCACTCTGCCCCAGAGGCTGCCCCCCAGCCGCAAGTG	CGCATGTGTATGTGTGTGCACGAGCTCACTCTGCCCCAGAGGCTGCCCCC	LMNB2	NM_032737	Body				19:2382162-2382824			LMNB2	ENST00000524597.1	TSS1500	LMNB2;LMNB2;LMNB2;LMNB2	ENST00000532465.1;ENST00000475819.1;ENST00000534597.1;ENST00000524597.1	3'UTR;3'UTR;TSS1500;TSS1500			chr19:2423055-2432901	6						0.223494	0.648805	4.74467	1.20465e-05
cg02035015	chr11	18259396	+	cg02035015	77686899	15717904	AACAAATCATTTAAAATAAATAAATCAAAACTAACCTAACCAACATAACA	AACAAATCATTTAAAATAAATAAATCGAAACTAACCTAACCAACATAACG	I	A	Red	NA	NA	NA	NA	NA	NA		OpenSea	ATTATAGGCACATGCCACCACATCAGGCTAATTTTTCTATTTTTAAGAGAGACGGGATTT[CG]CCATGTTGGCCAGGCTAGTCTCGACCCACTTACCTCAAATGATCTGCCCACCTCGGCTTC	CGCCATGTTGGCCAGGCTAGTCTCGACCCACTTACCTCAAATGATCTGCC	SAA4	NM_006512	TSS1500							SAA4;SAA2-SAA4	ENST00000278222.4;ENST00000524555.1	TSS1500;3'UTR	SAA4;SAA2-SAA4	ENST00000278222.4;ENST00000524555.1	TSS1500;3'UTR					chr11:18252088-18259896	6		TRUE		0.201891	0.0554229	5.31724	1.41723e-06
cg02035242	chr7	139169822	-	cg02035242	20651542		TCATAAAAACAATACCCCCAAAAAACCAACAATTTACAAATAAAAAACTC		II			NA	NA	NA	NA	NA	NA	chr7:139167480-139168712	S_Shore	TTATGAAAAGCTCATGGGGACAATGCCCCCAAGAAACCAGCAGTTTGCAAATGGAAAACT[CG]TTTTAAGAAGGGATGAGGCCAGGCGTGGTGGCTCAGCCTGTAATCCCAGCACTTTGGGAG	CGAGTTTTCCATTTGCAAACTGCTGGTTTCTTGGGGGCATTGTCCCCATG	KLRG2	NM_198508	TSS1500							KLRG2;KLRG2	ENST00000393039.2;ENST00000340940.4	TSS1500;TSS1500	KLRG2;KLRG2	ENST00000393039.2;ENST00000340940.4	TSS1500;TSS1500								TRUE		0.278129	0.39305	4.69921	1.42194e-05
cg02039732	chr3	73039895	+	cg02039732	9707189		ACCTAAACTATAATACTTTCTATTACTTCTAAACTACAAACCAATACAAC		II			NA	NA	NA	NA	NA	NA		OpenSea	TTAGATAAACAAACATTTACTGTTGTGTTACAGTTGCTTACAATATTCAGGACAGTAACA[CG]CTGTATTGGTTTGTAGCCTAGAAGCAATAGAAAGTACCATAGCCTAGGTGTGTAGGAGGC	CGCTGTATTGGTTTGTAGCCTAGAAGCAATAGAAAGTACCATAGCCTAGG																				chr3:73039814-73040525	5				0.28182	0.259687	4.59469	2.07668e-05
cg02048791	chr5	135253986	+	cg02048791	73804911		TAAATAACAATTCCATATTTTCAATTACTCAAACCCAAAACTTTAAAATC		II			NA	NA	NA	NA	NA	NA		OpenSea	AACCCATCTTCTGCTGACAGATGAGAAGTAGAATGTGAAAGAGAATAGAGGAGTCAGAGA[CG]ATTCCAAAGTTTTGGGCCTGAGCAACTGAAAACATGGAATTGCTATTCACTGAGGTAGGA	GAATAGCAATTCCATGTTTTCAGTTGCTCAGGCCCAAAACTTTGGAATCG										GS1-39E22.1	ENST00000523722.1	TSS200	GS1-39E22.1	ENST00000523722.1	TSS200										0.22867	0.995137	5.14212	2.7529e-06
cg02051981	chr1	176432162	-	cg02051981	89714460		AACCTCATTATATATTCATTAACTTACTAAATCACACACCCACCAATACC		II			NA	NA	NA	NA	NA	NA		OpenSea	GTTTCACCTATAACCTCATTATATGTTCATTAACTTACTAAATCACACACCCACCAGTGC[CG]TGATAGTCCGGGAACACCCAAATTGGTGTAAAAATGGGTGGTACCACAGTTCCAGGAAAT	CGGCACTGGTGGGTGTGTGATTTAGTAAGTTAATGAACATATAATGAGGT	PAPPA2;PAPPA2	NM_021936;NM_020318	TSS200;TSS200							PAPPA2	ENST00000367661.3	TSS200	PAPPA2	ENST00000367661.3	TSS200								TRUE		0.178741	-0.380634	4.61062	1.96062e-05
cg02052235	chr15	74781773	+	cg02052235	24747528		CAAATCTAAAAAACATAACAAAAAACTATCTCTACAAAAATTAACCAAAC		II			NA	NA	NA	NA	NA	NA		OpenSea	CTCAAGTGATCCTCCCATTTCAGCTTCCTGAGTAGCTAGGACTACAGATGCACACCACCA[CG]CCTGGCTAATTTTTGTAGAGACAGCCTCTTGCTATGTTTCTTAGACTTGTCTCGAATTCC	CGCCTGGCTAATTTTTGTAGAGACAGCCTCTTGCTATGTTTCTTAGACTT										RP11-10O17.3;RP11-10O17.1	ENST00000562869.1;ENST00000563287.1	TSS200;3'UTR	RP11-10O17.3;RP11-10O17.1	ENST00000562869.1;ENST00000563287.1	TSS200;3'UTR										0.15797	-0.444239	4.38122	4.44889e-05
cg02055615	chr6	7108063	-	cg02055615	3643272	17646919	AACAAAACTCCAAACATACAAACAAAAAAACTAAACAAAAAACCAAAACA	AACGAAACTCCGAACGTACGAACGAAAAAACTAAACGAAAAACCGAAACG	I	A	Red	NA	NA	NA	NA	NA	NA	chr6:7107075-7109854	Island	TGAGAGGGGGAGAGCGAGACTCCGAGCGTGCGGGCGAGGAAGCTGGGCGGGGGGCCGAGA[CG]GGGGCCGGGACGACGGCTGGGGCGCCGGGGTCGCCAGCTCCTCGCCCACCTCCCTCCCTG	AGCGAGACTCCGAGCGTGCGGGCGAGGAAGCTGGGCGGGGGGCCGAGACG	RREB1;RREB1;RREB1;RREB1	NM_001003699;NM_001003700;NM_001168344;NM_001003698	TSS200;TSS200;5'UTR;TSS200				6:7052047-7054991			RREB1;RREB1;RREB1;RREB1	ENST00000379938.2;ENST00000334984.6;ENST00000379933.3;ENST00000379938.2	1stExon;TSS200;5'UTR;5'UTR	RREB1;RREB1;RREB1;RREB1;RREB1;RREB1;RREB1;RREB1;RREB1;RREB1	ENST00000475946.1;ENST00000491191.1;ENST00000379938.2;ENST00000471433.1;ENST00000467782.1;ENST00000334984.6;ENST00000379933.3;ENST00000491191.1;ENST00000379938.2;ENST00000471433.1	TSS1500;1stExon;1stExon;1stExon;TSS200;TSS200;5'UTR;5'UTR;5'UTR;5'UTR	chr6:7107705-7110130	3						TRUE		-0.454093	-2.3491	-5.01586	4.42126e-06
cg02057681	chr3	285234	-	cg02057681	83797142		AAAAACACAATCTATACAATATATCACTTAATCAACTAAAAAACAATAAC		II			NA	NA	NA	NA	NA	NA		OpenSea	ACAAAAGTATTAAGGACACAGTCTGTGCAGTGTGTCACTTGGTCAACTGGAAAGCAGTGA[CG]ACTTTTCTTATACTTGCCAGGGTGGAATTCTTCTCAGTGTATTGGTGTGAGGTTCTCTCC	CGTCACTGCTTTCCAGTTGACCAAGTGACACACTGCACAGACTGTGTCCT	CHL1	NM_006614	5'UTR			TRUE				CHL1;CHL1;CHL1	ENST00000256509.2;ENST00000397491.2;ENST00000489224.1	5'UTR;5'UTR;5'UTR	CHL1;CHL1;CHL1;CHL1;CHL1;CHL1;CHL1;CHL1;CHL1	ENST00000256509.2;ENST00000481167.1;ENST00000397491.2;ENST00000427688.1;ENST00000421198.1;ENST00000489224.1;ENST00000453040.1;ENST00000435603.1;ENST00000449294.2	5'UTR;5'UTR;5'UTR;5'UTR;5'UTR;5'UTR;3'UTR;5'UTR;5'UTR	chr3:285020-285350	3						TRUE		-0.281657	1.34893	-5.00763	4.55919e-06
cg02065387	chr5	161274307	+	cg02065387	63668932		TTCTAAATTTAAAAATCATATCTCCATTTCCRAAATCATTCCTTTACCTC		II			NA	NA	NA	NA	NA	NA		OpenSea	TGACTTCTAAAAATTCCTCCTCTCCCTCTCCCATTTTCCTAATCCGAGAATGATGGAGCT[CG]AGGCAAAGGAATGATTCCGGAAATGGAGATATGATTCTCAAACCTAGAAATGATCGGAGT	CGAGGCAAAGGAATGATTCCGGAAATGGAGATATGATTCTCAAACCTAGA	GABRA1;GABRA1;GABRA1;GABRA1;GABRA1	NM_000806;NM_001127645;NM_001127644;NM_000806;NM_001127643	1stExon;TSS1500;TSS1500;5'UTR;TSS1500							GABRA1;GABRA1;GABRA1;GABRA1;GABRA1	ENST00000428797.2;ENST00000393943.4;ENST00000437025.2;ENST00000023897.6;ENST00000023897.6	TSS1500;TSS1500;TSS1500;1stExon;5'UTR	GABRA1;GABRA1;GABRA1;GABRA1;GABRA1	ENST00000428797.2;ENST00000393943.4;ENST00000437025.2;ENST00000023897.6;ENST00000023897.6	TSS1500;TSS1500;TSS1500;1stExon;5'UTR					chr5:161273502-161275666	6	TRUE	TRUE		-0.258452	-3.09317	-5.44001	8.85947e-07
cg02070218	chr5	104727755	-	cg02070218	1697472		CTAAAAACCTCTATAACTAACAATACCTCTACTTAAATTTACTTACACCC		II			NA	NA	NA	NA	NA	NA		OpenSea	CACTTCACCAGCTGGAAACCTCTGTGGCTGGCAGTGCCTCTGCTTAAGTTTACTTGCACC[CG]CTGGGCTCGTTCCGCCCACTTGGCCCACCAGGTTGCCTCAGTTTGTACTACTGGCCCGGA	CGGGTGCAAGTAAACTTAAGCAGAGGCACTGCCAGCCACAGAGGTTTCCA										RP11-6N13.1	ENST00000503650.1	3'UTR	RP11-6N13.1	ENST00000503650.1	3'UTR	chr5:104727745-104728055	3								0.221448	0.756132	5.97568	1.1003e-07
cg02071267	chr16	32853952	+	cg02071267	85762558	29622209	TACAACACACCATATACAAACTAAAACACAACAAAACATTACCTCACTCA	TACAACGCACCATATACAAACTAAAACACAACGAAACATTACCTCACTCG	I	A	Red	NA	NA	NA	NA	NA	NA	chr16:32857241-32858277	N_Shelf	TGCCGTCTGTCACCCCTTTCTTTGACTAGGAAAGAGAACTCCCTGACCCTTTGCACTTCC[CG]AGTGAGGCAATGCCTCGCTGTGCTTCAGCTTGCACATGGTGCGCTGCACCCACTGTCCTG	TGCAGCGCACCATGTGCAAGCTGAAGCACAGCGAGGCATTGCCTCACTCG																				chr16:32853058-32854648	5		TRUE		0.171235	1.06354	4.47822	3.15334e-05
cg02077481	chr16	33939020	+	cg02077481	51618991	56722873	AAAATCCAAACATCCAAACCAAAATAACAAAAAACCCACACACACAAACA	AAAATCCAAACATCCAAACCAAAATAACAAAAAACCCGCGCACGCAAACG	I	A	Red	NA	NA	NA	NA	NA	NA	chr16:33938460-33939355	Island	CGTGGGTGAAGGCGCCCAAGGAGGGAGGGTGGCACCCGCGGTCGGCCGCGTTGCACAGGC[CG]CCTGCGTGCGCGGGTTCCCTGCCACCCTGGCCTGGATGCCTGGACCTTCGATTCTGACAC	AAGGTCCAGGCATCCAGGCCAGGGTGGCAGGGAACCCGCGCACGCAGGCG							16:33845199-33846856									chr16:33938800-33939435	3						TRUE		0.622802	0.315739	4.29995	5.92031e-05
cg02078279	chr2	237298584	+	cg02078279	87628850		TAATCCTAACAATTATTATACCCAACAACACCAAAATACACATTCTTCTC		II			NA	NA	NA	NA	NA	NA		OpenSea	ATTAAGACTTGTTTTGTGACTTAGCATGTGATATATCCTGGAGAATGTTCCATGCATACT[CG]AGAAGAATGTGTATTCTGGTGCTGTTGGGTACAATAACTGTTAGGACTATCTGGTCCCTA	CGAGAAGAATGTGTATTCTGGTGCTGTTGGGTACAATAACTGTTAGGACT	IQCA1;IQCA1;IQCA1;IQCA1	NR_073043;NM_001270585;NM_024726;NM_001270584	Body;Body;Body;Body							AC019068.2	ENST00000413353.1	TSS1500	AC019068.2;IQCA1	ENST00000413353.1;ENST00000467572.1	TSS1500;3'UTR										0.320916	-0.348555	6.85592	3.26296e-09
cg02081018	chr21	38445169	+	cg02081018	84790192	27775143	AAAAATAAAAATCTCCACAAATAAACAAAACCCAAAACCTAAACACCACA	AAAAATAAAAATCTCCACGAATAAACAAAACCCGAAACCTAAACGCCGCG	I	A	Red	NA	NA	NA	NA	NA	NA	chr21:38444860-38446497	Island	GGAGGGGAGGGCAGGGAACAAGGCTCGCGCGGCGCCCACCAGCATGCGGGCCTACTAGGT[CG]CGGCGCCCAGGCCCCGGGCCCTGCCCATTCGTGGAGACTTCTATTTCTCATTCGAGGCGG	CGCGGCGCCCAGGCCCCGGGCCCTGCCCATTCGTGGAGACTTCTATTTCT	PIGP;PIGP;TTC3;PIGP	NM_153681;NM_153682;NM_001001894;NR_028352	TSS200;5'UTR;TSS1500;Body				21:37366731-37368590			TTC3;TTC3;TTC3;PIGP;PIGP;PIGP;PIGP;PIGP;PIGP;PIGP	ENST00000355666.1;ENST00000540756.1;ENST00000399010.1;ENST00000399098.1;ENST00000399102.1;ENST00000399103.1;ENST00000360525.3;ENST00000329667.3;ENST00000464265.1;ENST00000399102.1	TSS1500;TSS1500;TSS1500;5'UTR;5'UTR;5'UTR;5'UTR;TSS1500;TSS200;1stExon	TTC3;TTC3;TTC3;TTC3;TTC3;TTC3;TTC3;TTC3;PIGP;PIGP;PIGP;PIGP;PIGP;PIGP;PIGP;PIGP;PIGP;PIGP;TMPRSS3	ENST00000492275.1;ENST00000418766.1;ENST00000485402.1;ENST00000450533.1;ENST00000355666.1;ENST00000463216.1;ENST00000494243.1;ENST00000399010.1;ENST00000430792.1;ENST00000399098.1;ENST00000430792.1;ENST00000399102.1;ENST00000399103.1;ENST00000360525.3;ENST00000479152.1;ENST00000329667.3;ENST00000464265.1;ENST00000399102.1;ENST00000553129.1	TSS1500;TSS1500;TSS1500;TSS1500;TSS1500;TSS1500;TSS1500;TSS1500;5'UTR;5'UTR;1stExon;5'UTR;5'UTR;5'UTR;TSS200;TSS1500;TSS200;1stExon;3'UTR	chr21:38444145-38445595	3						TRUE		-0.225108	-2.47694	-4.77945	1.06066e-05
cg02081773	chr17	66906643	-	cg02081773	4785218		ACATTCATCCCACTACCATAAACTAAAATACTCTAAAAATCTAAATAAAC		II			NA	NA	NA	NA	NA	NA		OpenSea	CCAGAGGGGAAGCATTCATCCCACTACCATGGACTAAAGTGCTCTGGGGATCTAAATAAA[CG]TAGGACCACAGGGACTGAAATTCCTGGGCAAGTCCTGATGCTGTTCTGGGCTCAAAGCCA	CATTCATCCCACTACCATGGACTAAAGTGCTCTGGGGATCTAAATAAACG	ABCA8;ABCA8;ABCA8	NM_001288986;NM_007168;NM_001288985	Body;Body;Body							ABCA8	ENST00000542396.1	3'UTR	ABCA8	ENST00000542396.1	3'UTR	chr17:66906360-66906830	3								0.282482	-0.53666	5.27079	1.6914e-06
cg02084259	chr15	34178478	-	cg02084259	98777140		ACCCAATAAAAAATAACRAAATCATAAAAAACRATCTCCCCATACTATTC		II			NA	NA	NA	NA	NA	NA		OpenSea	TCATGAAAGGGACCCAGTGGGAGATAACGGAATCATGGGGGGCGGTCTCCCCATGCTATT[CG]CATGATAGTAAGTTCTGACAAGATTTGATGGTTTTTTGTTTTGAGATGGAGTCTCGCTCT	CCCAGTGGGAGATAACGGAATCATGGGGGGCGGTCTCCCCATGCTATTCG	AVEN	NM_020371	Body							AVEN	ENST00000558136.1	TSS1500	AVEN	ENST00000558136.1	TSS1500										0.36112	0.227627	6.79373	4.19424e-09
cg02092975	chr8	136465091	+	cg02092975	40808841		TAATAAATAAAAAATTAAACACATACTTACATACACATACACATACACAC		II			NA	NA	NA	NA	NA	NA	chr8:136468939-136470342	N_Shelf	TGTATCCATCCTCACATTGGGTGGAGTGTGTGTTTGTGTGTGTGTGCGCACATGCGCGTG[CG]TGTGCATGTGTATGTGCATGCAAGCATGTGTCCAATTCTCCACTTACTATCTCTGAGTCA	AGTAAGTGGAGAATTGGACACATGCTTGCATGCACATACACATGCACACG								8:136464201-136465368	Unclassified									chr8:136464508-136465194	6	chr8:136463853-136465769	6		TRUE		0.226858	-0.918996	4.38425	4.40158e-05
cg02093168	chr11	1647038	+	cg02093168	71793957		TCAAAATAAAACTCTTCCATCTCAAATCATTAAAAATTAATTAAATTCTC		II			NA	NA	NA	NA	NA	NA		OpenSea	TAGGAGCCAGAACCCTACTGTCAAGTGCGCACGCGAGGGATCTAGGGTGCGTGCTCCTTA[CG]AGAATCTAACTAATCCCTAATGATCTGAGATGGAAGAGTTTCATCCTGAAACCAGCCCCC	CGAGAATCTAACTAATCCCTAATGATCTGAGATGGAAGAGTTTCATCCTG	HCCA2	NM_053005	Body				11:1603581-1603727																TRUE		0.314359	-0.200605	4.44589	3.53792e-05
cg02116590	chr2	3207260	-	cg02116590	56644830	7707201	AAAACCACATACCAATAATCAACAACAAAACAAACCAAACCAAAAAACCA	AAAACCACGTACCGATAATCAACGACAAAACAAACCAAACCAAAAAACCG	I	A	Red	NA	NA	NA	NA	NA	NA		OpenSea	CCTGATTGAAGGGGAACCACGTGCCGGTAGTCAGCGACAAAACAGACCAGGCCAGGAGGC[CG]GGACAGCACAGCACTGAGTCGGACAGGAGAGCCCGCAGTCGGGGCGCCTCCTCCAGCTGG	CGGCCTCCTGGCCTGGTCTGTTTTGTCGCTGACTACCGGCACGTGGTTCC	TSSC1	NM_003310	Body				2:3186197-3186303			TSSC1	ENST00000478754.1	3'UTR	TSSC1;TSSC1;TSSC1;TSSC1;TSSC1	ENST00000455162.1;ENST00000482570.1;ENST00000470625.1;ENST00000478754.1;ENST00000463662.1	3'UTR;3'UTR;3'UTR;3'UTR;3'UTR								TRUE		0.252422	0.572333	5.16595	2.5162e-06
cg02133194	chr7	35146499	-	cg02133194	85604313		CTACCTAAAACATAACTCACCCTTTTATCCAACATATCCATACTATATAC		II			NA	NA	NA	NA	NA	NA		OpenSea	CCTGCTTCATCCTACCTGGGACATGACTCACCCTTTTGTCCAGCATATCCATGCTGTATA[CG]TCACCAGCCTGTTAGTCATGTAGTTACCATCTTAGTTATCAGATGGACTCTGGTGGTATC	TACCTGGGACATGACTCACCCTTTTGTCCAGCATATCCATGCTGTATACG	DPY19L2P1	NR_002833	Body							DPY19L2P1;DPY19L2P1	ENST00000436258.1;ENST00000436258.1	1stExon;3'UTR	DPY19L2P1;DPY19L2P1;DPY19L2P1	ENST00000436258.1;ENST00000436258.1;ENST00000458672.1	1stExon;3'UTR;3'UTR	chr7:35146320-35146575	3								0.213593	1.20525	4.32983	5.33149e-05
cg02134046	chr13	46288513	-	cg02134046	56795872		TACCRACCAAAAACCAAAACCCCAAAAAACCTAACAAAATCTAAAACCTC		II			NA	NA	NA	NA	NA	NA	chr13:46287282-46288214	S_Shore	CTACGCCTTCATGCCGGCCAGGAGCCAGGACCCCAAGAAGCCTAGCAGGGTCTGAGGCCT[CG]GCCTTGCACCGGGACGCCGAGTTTGGGACACCGAACACTGGGCAAAAGAGAATCCCCTGC	GCCGGCCAGGAGCCAGGACCCCAAGAAGCCTAGCAGGGTCTGAGGCCTCG	SPERT	NM_152719	3'UTR				13:45185369-45186548			SPERT;SPERT	ENST00000310521.1;ENST00000378966.3	3'UTR;3'UTR	SPERT;SPERT	ENST00000310521.1;ENST00000378966.3	3'UTR;3'UTR								TRUE		0.145132	1.09029	4.3656	4.70087e-05
cg02144030	chr14	102621015	+	cg02144030	22695545		TCAATAAATATTTCAATACCTACAACATACCAAACACTATTCTAAATACC		II			NA	NA	NA	NA	NA	NA		OpenSea	ATAAGCTTCCTGAGAGCATGAATAAGCCTTTCTGTCTTATTCATCATTGTATCCCCTGTT[CG]GTACCTAGAACAGTGCTTGGCATGTTGCAGGCACTGAAATATTTATTGAATGAATAAATG	CGGTACCTAGAACAGTGCTTGGCATGTTGCAGGCACTGAAATATTTATTG	WDR20;WDR20;WDR20;WDR20	NM_181302;NM_181291;NM_144574;NM_181308	Body;Body;Body;Body			TRUE				WDR20;WDR20	ENST00000499851.2;ENST00000557186.1	5'UTR;5'UTR	WDR20;WDR20;WDR20;WDR20	ENST00000557485.1;ENST00000561154.1;ENST00000499851.2;ENST00000557186.1	5'UTR;5'UTR;5'UTR;5'UTR								TRUE		0.305708	0.797753	5.77141	2.45291e-07
cg02144148	chr11	70953127	+	cg02144148	44807874		TAACTTAATTCACTCAACATAATATTCTCAAACCTCATCCATATTATAAC		II			NA	NA	NA	NA	NA	NA		OpenSea	GTGGCCCATCCACACAATGGAATATTACTCAGCCACAAAAAGGAAGGAAATTCTGACACA[CG]CTACAACATGGATGAGGCTTGAGAACATTATGCTGAGTGAATTAAGCCAGACTCAAAAAG	CGCTACAACATGGATGAGGCTTGAGAACATTATGCTGAGTGAATTAAGCC													SHANK2;SHANK2	ENST00000482659.1;ENST00000413503.1	TSS1500;5'UTR			chr11:70951637-70953325	6	chr11:70951718-70953212	6				0.222647	0.597286	4.60834	1.97687e-05
cg02155543	chr12	2920369	-	cg02155543	85750313	5617304	AAAAAATTCTCCTTAAATAATAACAAACACTTATAATCCCAACTACTCCA	AAAAAATTCTCCTTAAATAATAACGAACGCTTATAATCCCAACTACTCCG	I	A	Red	NA	NA	NA	NA	NA	NA	chr12:2921849-2922127	N_Shore	TACTAAAAATACAAAAAATTCTCCTTGAGTGGTAGCGGGCGCTTGTAGTCCCAGCTACTC[CG]GAGGCTGAGGCAGGAGAATGGCTTGAGCCCGGGAGGCGGAGCTTGCAGCGAGCCGAGATC	AAAAAATTCTCCTTGAGTGGTAGCGGGCGCTTGTAGTCCCAGCTACTCCG	ITFG2	NM_018463	TSS1500							ITFG2;ITFG2;ITFG2;RP4-816N1.6;RP4-816N1.6;RP4-816N1.6	ENST00000228799.2;ENST00000419778.2;ENST00000542548.1;ENST00000547834.1;ENST00000552469.1;ENST00000547794.1	TSS1500;TSS1500;TSS1500;3'UTR;3'UTR;3'UTR	ITFG2;ITFG2;ITFG2;ITFG2;RP4-816N1.6;RP4-816N1.6;RP4-816N1.6	ENST00000228799.2;ENST00000543029.1;ENST00000537851.1;ENST00000540929.1;ENST00000547834.1;ENST00000552469.1;ENST00000547794.1	TSS1500;TSS1500;TSS1500;TSS1500;3'UTR;3'UTR;3'UTR								TRUE		0.312625	0.707447	5.16109	2.56278e-06
cg02161782	chr18	60893207	+	cg02161782	45745240		TCTATATTTACCATCTTCAATTTATTTATACRACCTCATTTCTCCTAAAC		II			rs59117725	0.091949	NA	NA	NA	NA		OpenSea	GGGCGGTCAGTGTGACACAGCATTTTACACCTGCATTGTGGCACCCAAGTTCTTGTCCGG[CG]TCCAGGAGAAATGAGGTCGCACAAACAAACTGAAGATGGTAAATACAGAGGATTTTACTG	CTGTATTTACCATCTTCAGTTTGTTTGTGCGACCTCATTTCTCCTGGACG	BCL2	NM_000633	Body															chr18:60890809-60893426	6	chr18:60892602-60893363	3				0.168414	0.0660549	4.362	4.76092e-05
cg02165099	chr14	86000285	+	cg02165099	49702532	79714542	CAAAAATTCTCAAAATCTCCTTCCAACCCTAATAATAATCCCACTCAACA	CAAAAATTCTCGAAATCTCCTTCCAACCCTAATAATAATCCCGCTCAACG	I	C	Grn	rs61981997	0.167427	NA	NA	NA	NA	chr14:85999532-86000478	Island	CGTCGCCGCCGCCGCCACCCGGAGGACCCAGCAAAAGTTTGGATCTGGGGGAGGGCGCGG[CG]CTGAGCGGGATTACCACCAGGGCTGGAAGGAGACCTCGAGAACCTTTGCAGGTAACGCGC	CAAAGGTTCTCGAGGTCTCCTTCCAGCCCTGGTGGTAATCCCGCTCAGCG	FLRT2	NM_013231	5'UTR				14:85069192-85070444			FLRT2;FLRT2;FLRT2;FLRT2	ENST00000330753.4;ENST00000557419.1;ENST00000554746.1;ENST00000535800.1	5'UTR;5'UTR;5'UTR;5'UTR	FLRT2;FLRT2;FLRT2;FLRT2;FLRT2	ENST00000330753.4;ENST00000556335.1;ENST00000557419.1;ENST00000554746.1;ENST00000535800.1	5'UTR;5'UTR;5'UTR;5'UTR;5'UTR			chr14:85999049-86000659	6	chr14:85993229-86003416	6		TRUE		-0.207542	-3.9676	-4.55738	2.37514e-05
cg02172515	chr4	157436829	+	cg02172515	25612165		TATATTAAAATATTTTTTATCTTTTCCAATAAACAACTTCTAAAAACAAC		II			NA	NA	NA	NA	NA	NA		OpenSea	GAGAAACATGTAGGTAGTATTGCTAGTAAGGCAGGAATGAAGATACACAAAACAACAGGT[CG]TTGTTCTTAGAAGTTGTCTATTGGAAAAGACAAAAAATATCTCAATACAAACATACATGT	GTATTGAGATATTTTTTGTCTTTTCCAATAGACAACTTCTAAGAACAACG																				chr4:157436363-157436848	3				-0.235022	1.32633	-4.74579	1.19972e-05
cg02172885	chr6	30588193	-	cg02172885	90776849		AAAAACCCCTTTACAATACCAAAAAAATTACTATAAATACCCCACACTTC		II			NA	NA	NA	NA	NA	NA	chr6:30584885-30585677	S_Shelf	AAATAAAGATTAGGAGCCCCTTTGCAGTGCCAAAGAGATTACTGTAGGTGCCCCACACTT[CG]TATATCCAGGAGGCCCTACAGTCCGTTTTATAGTAACTGTTTCTGGCATTATAAAAACAT	CGAAGTGTGGGGCACCTACAGTAATCTCTTTGGCACTGCAAAGGGGCTCC	MRPS18B	NM_014046	Body							MRPS18B	ENST00000472229.1	5'UTR	MRPS18B;MRPS18B	ENST00000472267.1;ENST00000472229.1	5'UTR;5'UTR								TRUE		0.289897	1.28611	4.72344	1.30175e-05
cg02173333	chr2	70352786	+	cg02173333	38771544	88735901	AAAAATAAAAATTACAATAAACTAAACACCACTATACCCCAACCTAAACA	GAAAATAAAAATTACAATAAACTAAACGCCACTATACCCCAACCTAAACG	I	A	Red	NA	NA	NA	NA	NA	NA	chr2:70351315-70351550	S_Shore	GCTTAGTACAAGGTTTTTTATTTTTTATTTTTTTTTCTTTGAGACACGGTCTCGTTCTGT[CG]CCCAGGCTGGGGCACAGTGGCGCTCAGCTCACTGCAACCTCCACCTCCGGGTTTCAAGTG	CGCCCAGGCTGGGGCACAGTGGCGCTCAGCTCACTGCAACCTCCACCTCC	LOC100133985	NR_024444	TSS1500							AC016700.5	ENST00000414141.1	TSS1500	AC016700.5	ENST00000414141.1	TSS1500					chr2:70350015-70353258	6		TRUE		0.33256	-0.516492	5.52013	6.50802e-07
cg02180296	chr14	24404306	-	cg02180296	99644593		CTCACATAAAATAATAACTAAAAACTCRCTCATTACCACRAAAAAAACAC		II			rs77333447	0.011436	NA	NA	NA	NA		OpenSea	AACAACCAGATCTCACATGAAGTAATAGCTGAGAGCTCGCTCATTACCACGGGGAGGACA[CG]AAGCCATTCATGGGGGATCAACCCCTCTGACCCAAACACCTCCCTCCAGGCCCCACCTCC	CGTGTCCTCCCCGTGGTAATGAGCGAGCTCTCAGCTATTACTTCATGTGA	C14orf165	NR_024081	TSS1500							C14orf165	ENST00000559615.1	TSS1500	C14orf165	ENST00000559615.1	TSS1500								TRUE		0.191077	0.333229	7.0039	1.79356e-09
cg02197019	chr6	33127546	-	cg02197019	47706258		CTACAAAAAATACAAAAACTAATAATACATACCTAAAAACCCAACTACTC		II			NA	NA	NA	NA	NA	NA	chr6:33129291-33129718	N_Shore	AAATCCCATCTCTACAAAAAATACAAAAACTAGTGGTACATGCCTGGAGACCCAGCTACT[CG]GGAGGCTGAGGTGGGAGGATGGCTGGAACCCACGGAGGTCGAGGCTGCAGTGAACCTTGA	TACAAAAAATACAAAAACTAGTGGTACATGCCTGGAGACCCAGCTACTCG																							TRUE		0.237065	0.19201	4.59062	2.10738e-05
cg02211160	chr6	31761076	-	cg02211160	47803121	51748293	AATAATCACAATAAAAATACTTCTAAACAAATCACAAAATCAAAAAATCA	AATAATCACAATAAAAATACTTCTAAACGAATCACGAAATCAAAAAATCG	I	A	Red	rs9469054	0.054087	NA	NA	NA	NA	chr6:31763240-31763905	N_Shelf	TTTCTTCACTCAAATAGTCACAATAAAAATACTTCTGGGCGGATCACGAGGTCAGGAGAT[CG]AGACCATCCTGGCTAACATGGTGAAACCTCATCTCTACTAAAAATACAAAAAAAAAATAG	AATAGTCACAATAAAAATACTTCTGGGCGGATCACGAGGTCAGGAGATCG	VARS	NM_006295	Body							VARS	ENST00000444930.2	5'UTR	VARS;VARS;VARS	ENST00000444930.2;ENST00000489979.1;ENST00000495010.1	5'UTR;TSS1500;TSS1500								TRUE		0.250493	0.257587	5.67026	3.63839e-07
cg02215141	chr4	132663979	-	cg02215141	26746232		CCCAATAATAACRCCCTTATAATTTAAAAAACAAATCTACCAAAATATCC		II			rs4864069	0.224154	NA	NA	NA	NA	chr4:132664263-132664658	N_Shore	GGGTGAGTCTCCCCAATAGTGGCGCCCTTGTGATTTGGAGGACAGGTCTACCAGGGTGTC[CG]TGGGCTGCTGTCTCACCGGTGGCTTCGTAGTCTCGGAGAGCAGAACCCGGCAGCTTCAGG	CGGACACCCTGGTAGACCTGTCCTCCAAATCACAAGGGCGCCACTATTGG							4:132874533-132905671											chr4:132663716-132664808	6				TRUE		-0.263827	0.955852	-4.29872	5.94588e-05
cg02216322	chr11	63741765	+	cg02216322	99771526		CATTCATACTATTAAATCTCTCTCTATTCAAACTAAACRTAATAACTCAC		II			NA	NA	NA	NA	NA	NA	chr11:63741900-63742614	N_Shore	CCAGCCCGTACTTTTTTTTTTTTAGTACAGACGGCCTCCCAAAAGTTCTGAGATTACGGG[CG]TGAGCCACCACGCCCAGCCTGAATAGAGAGAGATTTAACAGTATGAATGAAGGGAGGAGT	ATTCATACTGTTAAATCTCTCTCTATTCAGGCTGGGCGTGGTGGCTCACG	COX8A	NM_004074	TSS1500					11:63741614-63743399	Promoter_Associated	COX8A;AP000721.4	ENST00000314133.3;ENST00000535431.1	TSS1500;TSS1500	COX8A;AP000721.4	ENST00000314133.3;ENST00000535431.1	TSS1500;TSS1500			chr11:63741593-63742682	6	chr11:63741492-63743050	6				-0.235685	-3.58514	-4.94978	5.65555e-06
cg02217367	chr17	926438	+	cg02217367	76704887		AAACTAAAAACAAAATAAATACCAAAACAAACAAAAACTCTAAAATAAAC		II			rs113001713	0.084134	NA	NA	NA	NA	chr17:926234-926439	Island	CACGTCCACTCCAGCGCCTCTGCCGGCCCCACGTCCACTCCAGCGCCTCTGCCGGCCCCA[CG]TCCACTCCAGAGCCTCTGCCTGCCCTGGCACCCACTTTGCTTTTAGCCCCCGGGCTGGGC	GGCTAAAAGCAAAGTGGGTGCCAGGGCAGGCAGAGGCTCTGGAGTGGACG	ABR;ABR;ABR	NM_021962;NM_001092;NM_001159746	Body;Body;Body							ABR	ENST00000577052.1	3'UTR	ABR;ABR;ABR;ABR	ENST00000571022.1;ENST00000577052.1;ENST00000574257.1;ENST00000576668.1	3'UTR;3'UTR;3'UTR;3'UTR			chr17:925337-926971	6				TRUE		0.167414	1.65794	4.81237	9.39889e-06
cg02220491	chr2	129448480	+	cg02220491	94721271		AAATAATCTAAACTCCATCATATTAATTCCCTACTTCTCAAAAAAACTAC		II			NA	NA	NA	NA	NA	NA		OpenSea	TCCTGCACCACCCCGGGCCCTAGAACAGAAGCCCCACCTCAGGGTCTTCTCACCTGGGGA[CG]CAGCCCTCTTGAGAAGCAGGGAATTAACATGATGGAGCCCAGACCATTCAGGGCTCCACA	CGCAGCCCTCTTGAGAAGCAGGGAATTAACATGATGGAGCCCAGACCATT																chr2:129447545-129448955	3								-0.221153	1.51717	-4.80845	9.5354e-06
cg02224535	chr16	10905940	+	cg02224535	82739827		ATCCACTTATATATCACCTTTAAAAAAATATCTATTCAAATCTCTTACCC		II			NA	NA	NA	NA	NA	NA		OpenSea	AATATTAATATACAGAATAAAGACCTCAACAACAAAAATCCGATAACTGATTAAAAAAAA[CG]GGCAAGAGACTTGAATAGACATTTCTCCAAAGGTGATATACAAGTGGACACATAGCACAT	CGGGCAAGAGACTTGAATAGACATTTCTCCAAAGGTGATATACAAGTGGA	TVP23A	NM_001079512	Body							FAM18A	ENST00000572980.1	3'UTR	FAM18A;FAM18A;FAM18A	ENST00000572980.1;ENST00000573857.1;ENST00000570692.1	3'UTR;3'UTR;3'UTR					chr16:10905824-10907265	6				0.282201	-0.689559	4.66346	1.61926e-05
cg02226953	chr7	150525449	-	cg02226953	77810874		CACATAAATAACRCAAAATAATCTCCCATCTCAAAATTCTTAATTTAATC		II			rs6980179	0.420345	NA	NA	NA	NA		OpenSea	TACATCAGTTCCACATGGATAACGCAGGATAATCTCCCATCTCAAGATTCTTAGTTTAAT[CG]CATCTGCAGAGTCCTTTTTGCCATGTGAAACAACATATTCACAGCTTCCAGGAATCAGGA	ACATGGATAACGCAGGATAATCTCCCATCTCAAGATTCTTAGTTTAATCG										ABP1;ABP1	ENST00000493429.1;ENST00000467291.1	5'UTR;5'UTR	ABP1;ABP1	ENST00000493429.1;ENST00000467291.1	5'UTR;5'UTR	chr7:150525285-150525555	3						TRUE		0.249405	-0.196917	5.96936	1.12809e-07
cg02231601	chr16	75239551	-	cg02231601	41614290	47752189	AAAAAACAATCCATCCCCAAAACCAAAATAAAAATCACAAAACCAACCCA	AAAAAACAATCCATCCCCAAAACCGAAATAAAAATCACGAAACCGACCCG	I	A	Red	NA	NA	NA	NA	NA	NA		OpenSea	CTGGTGCCCGTTAAGGAGCAGTCCATCCCCAGGGCCGGAATGGGAATCACGAGGCCGGCC[CG]GCCCCACTGGGCGCCTGTCCCTGAAGCAGCCGAGGGGTCTCCCCCCGTGCCCACGGCCCT	CGGGCCGGCCTCGTGATTCCCATTCCGGCCCTGGGGATGGACTGCTCCTT	CTRB2	NM_001025200	Body				16:73796668-73797320						CTRB2;CTRB2	ENST00000481611.1;ENST00000565656.1	3'UTR;3'UTR	chr16:75239325-75239795	3						TRUE		0.195685	0.337521	4.8052	9.65006e-06
cg02232284	chr6	168120876	+	cg02232284	15633151	85667103	TTCCAACACTAACAACACTATATAAAAAACAAACACAACCCCAAAAAACA	TTCCAACACTAACAACGCTATATAAAAAACAAACGCGACCCCGAAAAACG	I	A	Red	NA	NA	NA	NA	NA	NA	chr6:168120634-168120892	Island	GCAGGAGCCCGCGGGAGCTGCCCCAGGCCCCCTGTCCCCACCTGTGGCTCCCGTCCTGGT[CG]CCTCCCGGGGCCGCGCCTGCTCCCCACACAGCGCTGCCAGTGCTGGAAGGCGAGACTCTA	CGCCTCCCGGGGCCGCGCCTGCTCCCCACACAGCGCTGCCAGTGCTGGAA							6:167863375-167863778									chr6:168120640-168120895	3						TRUE		0.485645	1.11525	4.7555	1.15789e-05
cg02235066	chr14	57457986	+	cg02235066	89750833	72607189	CAAAAACCCACAATAAAAAAAAACTCAAACATAACACACTACAAATCCCA	CAAAAACCCACGATAAAAAAAAACTCAAACATAACGCGCTACAAATCCCG	I	A	Red	rs142272739	0.0325	NA	NA	NA	NA		OpenSea	CCACGGGCGCTGCGCTCGATTTCTCGCCAGGCCTTAGCTGCCTCCCCGCGGGGCAGGGCT[CG]GGACCTGCAGCGCGCCATGCCTGAGCCTCCCCCCACCGTGGGCTCCTGTGCCGCCCGAGC	CGGGACCTGCAGCGCGCCATGCCTGAGCCTCCCCCCACCGTGGGCTCCTG							14:56527500-56527907			RP11-1077A2.1	ENST00000554725.1	5'UTR	RP11-1077A2.1	ENST00000554725.1	5'UTR								TRUE		0.158272	0.91033	4.71575	1.33879e-05
cg02240665	chr17	78683272	+	cg02240665	70669961	70683271	ATCTACAAAACCTCCAACCAAATAAACAAAACACACTACAAAAAAACACA	ATCTACAAAACCTCCGACCAAATAAACAAAACGCACTACGAAAAAACGCG	I	C	Grn	NA	NA	NA	NA	NA	NA		OpenSea	GCTGGCTCTCAGGCACGGCGAATCCGGGAGATCGCTGCTGATACGCTGGGCGGACGCTGG[CG]CGCTCTTCCGCAGTGCGCTTTGCTCACTTGGTCGGAGGCTCTGCAGATTCATGCCACCGA	CGCGCTCTTCCGCAGTGCGCTTTGCTCACTTGGTCGGAGGCTCTGCAGAT	RPTOR;RPTOR	NM_001163034;NM_020761	Body;Body				17:76297677-76298055			RPTOR	ENST00000537330.1	5'UTR	RPTOR;RPTOR;RPTOR;RPTOR	ENST00000572733.1;ENST00000574767.1;ENST00000537330.1;ENST00000577161.1	5'UTR;3'UTR;5'UTR;5'UTR	chr17:78682705-78683310	3						TRUE		0.211748	2.10176	4.63382	1.80291e-05
cg02240671	chr3	52149713	+	cg02240671	1695294		AAAAATTTATTTTCTACTTCATAAATAACTCCTTCTCACTATATCCTCRC		II			NA	NA	NA	NA	NA	NA		OpenSea	AGGTTTGGATTAGTGCCCTTATGAAAGAGACCCCAGAGATCTAGCTAGCCCCTTCCACCA[CG]CGAGGACACAGTGAGAAGGAGCCATCTATGAAGCAGAAAACAAACCCTCACCAGACACTA	CGCGAGGACACAGTGAGAAGGAGCCATCTATGAAGCAGAAAACAAACCCT	POC1A;POC1A;POC1A	NM_001161581;NM_001161580;NM_015426	Body;Body;Body																						0.325588	-0.864654	6.23276	3.97508e-08
cg02248731	chr11	110395067	-	cg02248731	89635435		ATATAACCRTTAATACTATAACTCATATCTAAACRAAACTTCTCTAACAC		II			NA	NA	NA	NA	NA	NA		OpenSea	TAACACTGAGCATATGGCCGTTAGTGCTATGACTCATGTCTGAACGAAGCTTCTCTAACA[CG]TGTTTTCTCCATGAGGTTCATCACAGCCCTCTTGCTCATGGGAACACTAGACAGCACTTC	CGTGTTAGAGAAGCTTCGTTCAGACATGAGTCATAGCACTAACGGCCATA																chr11:110394965-110395335	3								0.316275	0.0729493	5.54641	5.88019e-07
cg02252638	chr6	46386929	+	cg02252638	31659127		AAAAACCCTAATATATAACATTTACTAACTTCCATAATATAAATACTCCC		II			NA	NA	NA	NA	NA	NA		OpenSea	ACATCTCTTCTCAACCCTACATTTAGTGATGCCATGTGGAAAGTTTGAAACCAGCCACAG[CG]GGAGCATTTACACCATGGAAGTCAGCAAATGCTACACATCAGGGCCTTTTAACCAATAAG	CGGGAGCATTTACACCATGGAAGTCAGCAAATGCTACACATCAGGGCCTT	RCAN2;RCAN2	NM_001251974;NM_001251973	Body;Body																	chr6:46386843-46387799	6				0.27268	-0.374007	4.50388	2.87719e-05
cg02254698	chr7	87508528	+	cg02254698	58718160		CTAATCTAAAAATCRACTAAACCTAAAAAACTCATACTTACAATCCCAAC		II			NA	NA	NA	NA	NA	NA	chr7:87505100-87506493	S_Shelf	TGCCCAGGCTGGTCTCAAACTTCTAACCTCAGGTGATTTGCCCACCTCAGCCTTCTAAAG[CG]CTGGGATTGCAAGCATGAGCCCTCCAGGCCCAGCCGATTCCCAGACTAGAAACTTATCAG	CGCTGGGATTGCAAGCATGAGCCCTCCAGGCCCAGCCGATTCCCAGACTA	DBF4	NM_006716	Body										DBF4	ENST00000486925.1	5'UTR										0.504147	0.508378	8.30068	9.21762e-12
cg02255104	chr13	20396686	+	cg02255104	94649586		TTACAATAAACCRAAAACATACTACTACACTAAAACCTAAATAACAAAAC		II			NA	NA	NA	NA	NA	NA	chr13:20392430-20392707	S_Shelf	ATTGGCAAGCTTTAATGAAATAATGAGTATATTTGTTTACTTATTTTAGAGACAGCGTCT[CG]CTCTGTCACCCAGGCTCTAGTGCAGTAGCATGTTCTCGGCTCACTGCAACCTCTGCCTCC	CGCTCTGTCACCCAGGCTCTAGTGCAGTAGCATGTTCTCGGCTCACTGCA																							TRUE		0.268464	0.0260694	5.12665	2.91801e-06
cg02258691	chr16	30394664	+	cg02258691	37715548	79771564	ACAATAAAATCTCATCTCTACTAAAAACACAAAAAAATTAACCAAACACA	ACGATAAAATCTCGTCTCTACTAAAAACACAAAAAAATTAACCAAACGCG	I	A	Red	NA	NA	NA	NA	NA	NA		OpenSea	GGTTCCCGCCATTCTCCTGCCTCAGCCTCCCGAGTAGCTGGGACTACAGGCACCTGCTAC[CG]CGCCTGGCTAATTTTTTTGTGTTTTTAGTAGAGACGAGATTTCACCGTGTTAGCCAGGAT	CGCGCCTGGCTAATTTTTTTGTGTTTTTAGTAGAGACGAGATTTCACCGT	2001-09-01	NM_052838	TSS1500							SEPT1;SEPT1	ENST00000570039.1;ENST00000321367.3	3'UTR;TSS1500	SEPT1;SEPT1;SEPT1;SEPT1;SEPT1;SEPT1;SEPT1;SEPT1;ZNF48	ENST00000573615.1;ENST00000566517.1;ENST00000572252.1;ENST00000570039.1;ENST00000563743.1;ENST00000567783.1;ENST00000563957.2;ENST00000321367.3;ENST00000528032.1	TSS1500;TSS1500;TSS1500;3'UTR;TSS1500;3'UTR;TSS1500;TSS1500;5'UTR			chr16:30392204-30394825	6				TRUE		0.174646	-0.080414	5.37734	1.12655e-06
cg02260687	chr1	154245107	-	cg02260687	99712337	16752150	TACAACAATATCAAAATCACAAACTTACTTTCCAATAACATAAACTAACA	TACGACAATATCAAAATCGCGAACTTACTTTCCGATAACGTAAACTAACG	I	C	Grn	NA	NA	NA	NA	NA	NA	chr1:154244710-154245289	Island	CTTACCGTCGTTTACGACAGTGTCAGGATCGCGGGCTTGCTTTCCGGTAGCGTGGGCTGA[CG]CCTCGCTCAATTTCTCACAGGGCTGCGCAGGTTTCCCCCGTCTGCGAATGGACCACTGGA	TACGACAGTGTCAGGATCGCGGGCTTGCTTTCCGGTAGCGTGGGCTGACG	HAX1;HAX1;HAX1;HAX1	NM_006118;NM_001018837;NM_006118;NM_001018837	5'UTR;5'UTR;1stExon;1stExon				1:152511383-152511913	1:154244410-154245698	Promoter_Associated	HAX1;HAX1;HAX1;HAX1;HAX1;HAX1;HAX1	ENST00000532105.1;ENST00000328703.7;ENST00000328703.7;ENST00000457918.2;ENST00000457918.2;ENST00000483970.2;ENST00000483970.2	TSS200;5'UTR;1stExon;5'UTR;1stExon;5'UTR;1stExon	HAX1;HAX1;HAX1;HAX1;HAX1;HAX1;HAX1;HAX1;HAX1;HAX1;HAX1;HAX1;HAX1;HAX1;HAX1	ENST00000471326.1;ENST00000492550.1;ENST00000459914.1;ENST00000477780.2;ENST00000435087.1;ENST00000328703.7;ENST00000328703.7;ENST00000457918.2;ENST00000457918.2;ENST00000483970.2;ENST00000483970.2;ENST00000447768.2;ENST00000447768.2;ENST00000531435.1;ENST00000531435.1	TSS1500;TSS1500;TSS1500;TSS200;TSS200;5'UTR;1stExon;5'UTR;1stExon;5'UTR;1stExon;5'UTR;1stExon;1stExon;5'UTR	chr1:154244705-154245175	3								0.226154	-4.15757	4.35953	4.80261e-05
cg02261018	chr10	89622396	-	cg02261018	42806961	72733555	AATACTCAACTCTCTTAAAAACACCAAAACAAACACAAAAAAAACCTACA	AATACTCGACTCTCTTAAAAACACCGAAACGAACGCAAAAAAAACCTACG	I	A	Red	NA	NA	NA	NA	NA	NA	chr10:89621772-89624128	Island	CCCGAGGGGAAAGATGCTCGACTCTCTTGGGGGCACCGGAGCGGGCGCAGGAGAGGCCTG[CG]GGGTGCGTCCCACTCACAGGGATCCTCTTTCAGTTCATTTAGATAGGTGCCCTTTGGGCC	GATGCTCGACTCTCTTGGGGGCACCGGAGCGGGCGCAGGAGAGGCCTGCG	PTEN;KILLIN;KILLIN	NM_000314;NM_001126049;NM_001126049	TSS1500;1stExon;5'UTR				10:89611278-89614148	10:89621429-89622724	Promoter_Associated	PTEN;KLLN	ENST00000371953.3;ENST00000445946.2	TSS1500;TSS200	PTEN;KLLN	ENST00000371953.3;ENST00000445946.2	TSS1500;TSS200			chr10:89620886-89625350	6	chr10:89619426-89626325	6		TRUE		-0.535701	-3.16211	-5.68562	3.42734e-07
cg02265345	chr9	138474635	-	cg02265345	6781489		AACAATAAAAACTAACTATAAACAAATAAAACTTCRCTAACTCACCTACC		II			NA	NA	NA	NA	NA	NA		OpenSea	GCGGCCATGCAGGCAATGGGGACTGGCTGTAAACAGATGAAGCTTCGCTGGCTCACCTGC[CG]CTCACCTCCTGCTTCGTGGCCTGGCTCCTAACAGGCCATGGACTGGTGCCGTGGGGGTTG	CGGCAGGTGAGCCAGCGAAGCTTCATCTGTTTACAGCCAGTCCCCATTGC	LINC01502;LINC01502;LINC01502	NR_034017;NR_034016;NR_109814	Body;Body;Body							RP11-98L5.2;RP11-98L5.2;RP11-98L5.2	ENST00000447907.1;ENST00000447497.1;ENST00000445997.1	5'UTR;TSS1500;5'UTR	RP11-98L5.2;RP11-98L5.2;RP11-98L5.2	ENST00000447907.1;ENST00000447497.1;ENST00000445997.1	5'UTR;TSS1500;5'UTR										0.175069	0.593616	4.85594	8.00566e-06
cg02275622	chr2	207773017	+	cg02275622	82799345	25713121	TATTTTTTAAACTAATCCAAAAAATACAATATTCAAATAAAAATAACCCA	TATTTTTTAAACTAATCCGAAAAATACAATATTCGAATAAAAATAACCCG	I	A	Red	NA	NA	NA	NA	NA	NA		OpenSea	AGGGGTCAGGGAGTTCCCTTTCCAAGTCAAAGAAAGGGGTGACAGACACACCTGGAAAAT[CG]GGTCACTCCCACCCGAATATTGCACCTTTCGGACCAGCTTAAAAAACAGCGCACCACGAG	CGGGTCACTCCCACCCGAATATTGCACCTTTCGGACCAGCTTAAAAAACA							2:207481159-207481345																TRUE		0.165578	1.3391	4.49702	2.94865e-05
cg02278087	chr12	31727011	-	cg02278087	23642166		TAAAAAAACCATTTAAAACAAAAACCATTTAAAACTAACCTAAACAACAC		II			NA	NA	NA	NA	NA	NA		OpenSea	GGAGGCCAAGGTGGAAGAACCATTTGAGGCAAGGACCATTTGAGACTAGCCTGGACAACA[CG]GTGAGATCTTGTCTCTACAAAAATAAAAAAAAAAATTAGCCAGGTGTGGTGGCATGTGCC	GGAAGAACCATTTGAGGCAAGGACCATTTGAGACTAGCCTGGACAACACG	DENND5B	NM_144973	Body			TRUE				DENND5B;DENND5B	ENST00000545147.1;ENST00000536562.1	3'UTR;5'UTR	DENND5B;DENND5B	ENST00000545147.1;ENST00000536562.1	3'UTR;5'UTR								TRUE		0.331134	0.783831	6.76044	4.79704e-09
cg02283964	chr6	108563766	+	cg02283964	29629534		ATACCAAAAAATAACAATTTTAAACACCATCTTAAAATTCAACCTACCAC		II			NA	NA	NA	NA	NA	NA		OpenSea	AACAGCATATTCAGAGCGCTCAAAGAAAAAAAGAAAATCAACAAAGAATTCCCTATCCAG[CG]TGGTAGGCTGAATTCCAAGATGGTGCCTAAAATTGCCACCCCTTGGCATACACACCTCCC	TGCCAAGGGGTGGCAATTTTAGGCACCATCTTGGAATTCAGCCTACCACG	SNX3;SNX3;SNX3;SNX3	NM_003795;NM_152827;NM_001300929;NM_001300928	Body;Body;Body;Body							snoU13	ENST00000459078.1	TSS1500	snoU13	ENST00000459078.1	TSS1500					chr6:108563005-108564118	3				0.375311	0.464252	5.41403	9.78831e-07
cg02284293	chr11	35700727	+	cg02284293	81729388		CAATCTAATCTAATACCAATAACCAACTAAACACCCAAAAAAAAAATCAC		II			NA	NA	NA	NA	NA	NA		OpenSea	TCAATATTCAGGAGCCAGTTTAGGATATTTATGTGGCTTATATTTACATTTTTGCTGACA[CG]TGACTTTTCTTTTGGGTGCCTAGCTGGTTATTGGCATTAGACTAGACTGACTTCCATGAA	AGTCTAGTCTAATGCCAATAACCAGCTAGGCACCCAAAAGAAAAGTCACG	TRIM44	NM_017583	Body																	chr11:35700539-35700930	4				0.288445	1.24288	5.27672	1.65369e-06
cg02288770	chr19	46052863	+	cg02288770	49723878	29641291	TACAAAAATTAACCAAACATATTAACACATTCCTAAATCCCAACTACTCA	TACAAAAATTAACCGAACATATTAACACATTCCTAAATCCCAACTACTCG	I	A	Red	rs62109650	0.185388	NA	NA	NA	NA	chr19:46056783-46057149	N_Shelf	ATCTCAGCTCACTGCAACCTCCACCTCCTGGGTTCAAGCAATTCTCGTGCCTCAGCCTCC[CG]AGTAGCTGGGATTCAGGAATGTGCCAACATGCCCGGCTAATTTTTGTATTTTTAGTAGAG	TACAAAAATTAGCCGGGCATGTTGGCACATTCCTGAATCCCAGCTACTCG	OPA3;OPA3	NM_025136;NM_001017989	3'UTR;Body							OPA3	ENST00000263275.3	3'UTR	OPA3	ENST00000263275.3	3'UTR								TRUE		0.141784	-0.222533	5.36142	1.19726e-06
cg02292720	chr1	92099528	+	cg02292720	39715539		TCACAACAACCTATCCAAAAAAACCTAATCAACTAAACACAATAACTCAC		II			NA	NA	NA	NA	NA	NA		OpenSea	CAAACTCCTGGCCTCAAGTGATTCGCCCACCTCAGCCTCCCAAAGTGCTGGGATTACAGG[CG]TGAGCCACTGTGCCCAGCTGACCAGGCCTTTTTGGATAGGTTGCTGTGATCTCCTGTTTT	CACAGCAACCTATCCAAAAAGGCCTGGTCAGCTGGGCACAGTGGCTCACG	HSP90B3P	NR_003130	TSS1500																				TRUE		0.200633	0.138972	4.45006	3.48584e-05
cg02294570	chr12	122362615	+	cg02294570	8795535		CTTAACCRAACTTTAAAAAACACAAATCTAAACCRAACRTAATAACTCAC		II			NA	NA	NA	NA	NA	NA		OpenSea	CTCGATCTCTGGACCTCGTGATCCGCCCACCTCGGCCTCCCAAAGTGCTGGGATTACAGG[CG]TGAGCCACCACGCCCGGCCTAGACTTGTGTCTTTTAAAGTTCGGTTAAGAGCTCCGACTG	TTAACCGAACTTTAAAAGACACAAGTCTAGGCCGGGCGTGGTGGCTCACG	WDR66	NM_144668	Body			TRUE							WDR66	ENST00000540779.1	5'UTR			chr12:122362487-122363600	6	chr12:122362471-122362973	6		TRUE		0.158659	-1.17552	4.64466	1.73347e-05
cg02301939	chr5	43477428	-	cg02301939	88713143		AAAACTTCAATTAAAATAACACCAAACACAAACCRAAAACRATAACTCAC		II			NA	NA	NA	NA	NA	NA		OpenSea	ACTATCCCTCAAGAACTTCAGTTAAAATGACACCAGACACAGGCCGGGGGCGGTGGCTCA[CG]CCTGTAATCCCAGCACTTTGGGAGGCCGAGGTGGGCGGATCATGAGGTCAGGAGTTCAAG	GAACTTCAGTTAAAATGACACCAGACACAGGCCGGGGGCGGTGGCTCACG	C5orf28	NM_022483	5'UTR							C5orf28;C5orf28;C5orf28;C5orf28;C5orf28	ENST00000537319.1;ENST00000511525.1;ENST00000500337.2;ENST00000397080.3;ENST00000512085.1	TSS1500;3'UTR;5'UTR;5'UTR;5'UTR	C5orf28;C5orf28;C5orf28;C5orf28;C5orf28;C5orf28	ENST00000537319.1;ENST00000511525.1;ENST00000500337.2;ENST00000506860.1;ENST00000397080.3;ENST00000512085.1	TSS1500;3'UTR;5'UTR;5'UTR;5'UTR;5'UTR										0.157677	-0.730131	4.67515	1.55198e-05
cg02306639	chr3	32026021	-	cg02306639	85642545		CACAAAACCTAATAAACCAATTTACCAAACTAAATAATAACAACTAATCC		II			NA	NA	NA	NA	NA	NA	chr3:32021969-32023364	S_Shelf	TGAGTAAGGGCCACAGGACCTGATGAGCCAGTTTACCAGACTGGGTGGTGGCAACTGGTC[CG]TCAGAATGCAGGGTATGAAAAACACCTCAAACACAAATCTTAAGTTTTACAATAGTGGTG	CGGACCAGTTGCCACCACCCAGTCTGGTAAACTGGCTCATCAGGTCCTGT	ZNF860	NM_001137674	5'UTR							ZNF860;ZNF860	ENST00000489408.1;ENST00000360311.4	5'UTR;5'UTR	ZNF860;ZNF860;OSBPL10	ENST00000489408.1;ENST00000360311.4;ENST00000479173.1	5'UTR;5'UTR;3'UTR	chr3:32025880-32026090	3						TRUE		0.292042	-1.10576	4.87451	7.47513e-06
cg02308232	chr17	7742762	-	cg02308232	85694825		RTTCATCTAATCTAACTACCTATACTACTAACCAAAACCTACCTACACCC		II			NA	NA	NA	NA	NA	NA	chr17:7745066-7748420	N_Shelf	CTGTTGGGCCCGTTCATCTAGTCTGGCTACCTGTGCTGCTAGCCAAGACCTGCCTGCACC[CG]CCTGGGGGAAGAAGAGGGGGCAGAGTCCAGAGGGTGGGGTTGACTGTCTGGTGTCTTGAT	TTCATCTAGTCTGGCTACCTGTGCTGCTAGCCAAGACCTGCCTGCACCCG	KDM6B	NM_001080424	TSS1500			TRUE		17:7742532-7742773	Unclassified_Cell_type_specific	KDM6B;KDM6B;KDM6B	ENST00000254846.5;ENST00000448097.2;ENST00000572030.1	TSS1500;TSS1500;TSS1500	KDM6B;KDM6B;KDM6B	ENST00000571047.1;ENST00000448097.2;ENST00000572030.1	TSS1500;TSS1500;TSS1500	chr17:7742500-7742890	3						TRUE		-0.154877	-0.90503	-4.52327	2.68433e-05
cg02311189	chr20	2536881	+	cg02311189	60730572	34737257	ACATAATAAAACCCCATCTCTATTAAAAATTAACCAAACATAATAACACA	ACATAATAAAACCCCGTCTCTATTAAAAATTAACCAAACATAATAACACG	I	T	Red	NA	NA	NA	NA	NA	NA	chr20:2539133-2539877	N_Shelf	ACCTCCTAGCGTCAAGTGATTCTCCTGCCTCAGCCTTCCCAGTAGCTGGGATTACAGGCA[CG]TGCCATCATGCCTGGCTAATTTTTAATAGAGACGGGGTTTCACCATGTTGGCCAGGCTGG	ACATGGTGAAACCCCGTCTCTATTAAAAATTAGCCAGGCATGATGGCACG	TMC2	NM_080751	Body																				TRUE		0.156413	-0.784505	4.7098	1.36814e-05
cg02312226	chr13	34216211	-	cg02312226	8737284		AATAATAATTTATCTTTTTCATCTTTATATCTTCCCTTCTTTTCTTTCCC		II			NA	NA	NA	NA	NA	NA		OpenSea	GGCTCTTTGAAAATAGTAATTTGTCTTTTTCATCTTTGTGTCTTCCCTTCTTTTCTTTCC[CG]TCACCCTACTGAAAAACATTGTATTGATACAGAGTACTGGCAAGAGGGTAGTTGGATGAA	CGGGAAAGAAAAGAAGGGAAGACACAAAGATGAAAAAGACAAATTACTAT	STARD13	NM_001243476	5'UTR			TRUE				LINC00464	ENST00000454681.1	3'UTR	LINC00464	ENST00000454681.1	3'UTR					chr13:34214740-34219313	6				-0.22529	1.76336	-4.76348	1.12455e-05
cg02314586	chr12	53559487	+	cg02314586	94770109		TACATTCCTACAATACACAAAAATTCTAATTTATTCACATCCTTATCAAC		II			NA	NA	NA	NA	NA	NA		OpenSea	ACAGAGCAAGACTCCATCTCAAAAAAAAAAAAAAAAAAAGAAGAAGAAGAAAATAACAAG[CG]TTGACAAGGATGTGAATAAATTAGAACCCTTGTGCACTGCAGGAATGTAAACTGGTACAG	ACATTCCTGCAGTGCACAAGGGTTCTAATTTATTCACATCCTTGTCAACG	CSAD;CSAD;CSAD	NM_001244705;NM_015989;NM_001244706	Body;Body;TSS1500							RP11-1136G11.7	ENST00000548129.1	3'UTR	RP11-1136G11.7;CSAD;CSAD;CSAD;CSAD;CSAD	ENST00000548129.1;ENST00000490923.1;ENST00000490589.1;ENST00000485004.1;ENST00000483632.1;ENST00000472908.1	3'UTR;3'UTR;3'UTR;3'UTR;3'UTR;3'UTR										0.226513	-0.817175	4.56231	2.33346e-05
cg02314619	chr3	180472944	+	cg02314619	84657266	74762134	ATTATTTTCAATAAAAACACAATTTCACCATATTAACTAAACTAATCTCA	ATTATTTTCAATAAAAACACGATTTCGCCATATTAACTAAACTAATCTCG	I	A	Red	rs117195400	0.017795	NA	NA	NA	NA		OpenSea	ACTTCTATAATCCCAGCACTTTGGAAGGCCAAGTGGGCGGATCACTTGAGGTCAGGAGTT[CG]AGACCAGCCTAGCCAACATGGCGAAACCGTGTCTCTACTGAAAATAACAAAAATTGGCCA	CGAGACCAGCCTAGCCAACATGGCGAAACCGTGTCTCTACTGAAAATAAC						TRUE				CCDC39	ENST00000485055.1	3'UTR	CCDC39;CCDC39;CCDC39	ENST00000485055.1;ENST00000495817.1;ENST00000471307.2	3'UTR;3'UTR;5'UTR								TRUE		0.173722	-0.659906	4.96773	5.29032e-06
cg02319103	chr17	7517617	+	cg02319103	32684961	46612564	CTTAAAATCTTAAACCCTTACTCCAACCCACAACCTTCCCTAAAAAACCA	CTTAAAATCTTAAACCCTTACTCCAACCCGCAACCTTCCCTAAAAAACCG	I	C	Grn	NA	NA	NA	NA	NA	NA	chr17:7517690-7518748	N_Shore	AGAAGCAGGTGCAGGTGCCTTAGAGGGGTCAAAAATAAGAGGAACAGGGTTCACTCTAAG[CG]GTCTCCCAGGGAAGGCTGCGGGTTGGAGCAAGGGTCCAAGATTCTAAGGGCCAGGACTCA	CGGTCTCCCAGGGAAGGCTGCGGGTTGGAGCAAGGGTCCAAGATTCTAAG	FXR2;SHBG	NM_004860;NR_027463	Body;Body					17:7516997-7518931	Promoter_Associated	SHBG	ENST00000576478.1	5'UTR	FXR2;SHBG	ENST00000571597.1;ENST00000572182.1	5'UTR;5'UTR	chr17:7517600-7518055	3						TRUE		-0.237849	-3.54082	-4.46581	3.29591e-05
cg02320699	chr1	156698325	+	cg02320699	23778871	5735265	CTCAAAATCACTAACCTCACTACCTAAAATCAAAACAATACAAATATACA	CTCGAAATCACTAACCTCACTACCTAAAATCGAAACGATACGAATATACG	I	C	Grn	rs10908517	0.14925	NA	NA	NA	NA	chr1:156698111-156698916	Island	CGCGCCGACGAAGCCCGGGAAGGCAGGCGCGCGGGTTAGAACGCGCCAGAGGTCGGCGCG[CG]CACACCCGCACCGCCCCGACCCCAGGTAGTGAGGCCAGTGATTCCGAGTGTGTGAGGAGC	CTCGGAATCACTGGCCTCACTACCTGGGGTCGGGGCGGTGCGGGTGTGCG	ISG20L2;RRNAD1;RRNAD1;RRNAD1;RRNAD1	NM_001303095;NM_001142560;NM_015997;NM_001142560;NM_015997	TSS200;5'UTR;5'UTR;1stExon;1stExon				1:154964570-154965540	1:156697753-156699143	Promoter_Associated	RRNAD1;ISG20L2;ISG20L2;ISG20L2;RRNAD1;RRNAD1;RRNAD1;RRNAD1	ENST00000524343.1;ENST00000368219.1;ENST00000368219.1;ENST00000313146.6;ENST00000368218.4;ENST00000368218.4;ENST00000368216.4;ENST00000368216.4	TSS1500;5'UTR;1stExon;TSS200;5'UTR;1stExon;5'UTR;1stExon	RRNAD1;RRNAD1;ISG20L2;ISG20L2;RRNAD1;ISG20L2;ISG20L2;ISG20L2;ISG20L2;RRNAD1;RRNAD1;RRNAD1;RRNAD1	ENST00000519086.1;ENST00000524343.1;ENST00000496538.1;ENST00000368219.1;ENST00000484742.1;ENST00000368219.1;ENST00000470713.1;ENST00000313146.6;ENST00000469074.1;ENST00000368218.4;ENST00000368218.4;ENST00000368216.4;ENST00000368216.4	TSS1500;TSS1500;TSS1500;5'UTR;TSS1500;1stExon;TSS200;TSS200;TSS200;5'UTR;1stExon;5'UTR;1stExon	chr1:156697860-156698370	3								0.231588	-4.55219	5.54413	5.93231e-07
cg02321289	chr15	63450340	-	cg02321289	87678164	95693255	AAATTACTCATCCTTTACAAAATAAACAACTAAAAAACCTAAAAAAAACA	AAATTACTCGTCCTTTACAAAATAAACAACTAAAAAACCTAAAAAAAACG	I	A	Red	rs80354312	0.011894	NA	NA	NA	NA	chr15:63449418-63449874	S_Shore	CACCCCTTCCGAGGATTACTCGTCCTTTGCAGAGTGGACAACTAGGGGGCCTGAGAAAGG[CG]AATGTCACCGATGACCGAACATGAGTCTTTATCATTATTATTATTTGAGACAAGGTCTCG	CGCCTTTCTCAGGCCCCCTAGTTGTCCACTCTGCAAAGGACGAGTAATCC	RPS27L	NM_015920	TSS1500				15:61237342-61237404	15:63449131-63450697	Promoter_Associated	RPS27L;RPS27L;RPS27L;RPS27L;RPS27L	ENST00000462430.1;ENST00000455271.1;ENST00000439025.1;ENST00000330964.5;ENST00000411926.1	TSS1500;TSS1500;TSS1500;TSS1500;TSS200	RPS27L;RPS27L;RPS27L;RPS27L;RPS27L;RPS27L	ENST00000462430.1;ENST00000455271.1;ENST00000482846.1;ENST00000439025.1;ENST00000330964.5;ENST00000411926.1	TSS1500;TSS1500;TSS1500;TSS1500;TSS1500;TSS200	chr15:63450140-63450410	3						TRUE		-0.378707	-1.43636	-4.46445	3.3119e-05
cg02322159	chr5	79132719	-	cg02322159	38719184		TCTTTTTAACAAATAATAACACTTAAATACACAACCTCTATAAACCAACC		II			NA	NA	NA	NA	NA	NA		OpenSea	ATGTCAAAAGGTCTTTTTAGCAAATGATGGCACTTAAGTGCACAGCCTCTGTAAGCCAGC[CG]GGACCAGTCCATGTTTGGTGGTCTTCCTATCAGGAGAAAGTTACAGAAATCAGTCTCTTA	CGGCTGGCTTACAGAGGCTGTGCACTTAAGTGCCATCATTTGCTAAAAAG																chr5:79132685-79132910	3								0.2608	0.808384	4.61697	1.91615e-05
cg02325318	chr14	96505636	+	cg02325318	38748857	6697943	TACTAAACAAAAAACCCCAAACACAAAAACAAACAAAACAAAATAAAACA	TACTAAACGAAAAACCCCGAACGCGAAAACGAACGAAACGAAATAAAACG	I	A	Red	NA	NA	NA	NA	NA	NA	chr14:96505311-96506402	Island	CCCGCCCCGGGGGTGGGGCGGGGAGTGGTCACGTGGAGGGGCGCCCCGTCCGCCGAGCCC[CG]CCCCACCCCGCCCCGCCCGCCCCCGCGCTCGGGGCCCTCCGCCTAGTAGAGATCTGGAGC	CGCCCCACCCCGCCCCGCCCGCCCCCGCGCTCGGGGCCCTCCGCCTAGTA	C14orf132	NR_023938	TSS200				14:95575033-95576155	14:96505330-96506597	Unclassified_Cell_type_specific	C14orf132;C14orf132	ENST00000555004.1;ENST00000556728.1	TSS200;TSS200	C14orf132;C14orf132;C14orf132;C14orf132	ENST00000555004.1;ENST00000553764.1;ENST00000556728.1;ENST00000553782.1	TSS200;TSS200;TSS200;TSS200	chr14:96505100-96506195	3						TRUE		-0.233814	-1.88684	-4.87525	7.4548e-06
cg02333305	chr18	59876011	+	cg02333305	19689957		TCACRTCTTTTATAAAAACAACTAAAAACCATTATCCTTACCAAACTAAC		II			rs116546598	0.013901	NA	NA	NA	NA		OpenSea	TCTCTTCATTTAGCTCCCACTTATGAATGAGAATATGTGGTATTTGGCTTTCTGTTCCTA[CG]TTAGTTTGGTAAGGATAATGGCCTCCAGCTGTTCCCACAAAAGACGTGATCTTCTTCTTT	CACGTCTTTTGTGGGAACAGCTGGAGGCCATTATCCTTACCAAACTAACG	KIAA1468	NM_020854	Body															chr18:59873121-59878902	6						0.338379	-0.564572	7.25647	6.44068e-10
cg02336729	chr7	21465021	-	cg02336729	28685866		ATTACCCAAATTAAAATACACTAATACCATCTTAACCCAATACAACCTCC		II			NA	NA	NA	NA	NA	NA	chr7:21466646-21467806	N_Shore	AGTCCCACTCTGTTGCCCAGGTTGGAGTGCACTGGTGCCATCTTGGCCCAATGCAACCTC[CG]CCTTCTGGGCTCAAGTGATCCTCCCGCCTCAGCCTCACAAGAAGCTGGGACTACAGGACA	TTGCCCAGGTTGGAGTGCACTGGTGCCATCTTGGCCCAATGCAACCTCCG																							TRUE		0.212152	1.41391	5.29437	1.54629e-06
cg02339888	chr1	67862336	+	cg02339888	36692894		ACCATCTAAAACTATACACTCCAATACAATAACCACTAACCATATATAAC		II			NA	NA	NA	NA	NA	NA		OpenSea	TAATCACTTGGAATGTGTTTAGCTTGACTGAGGAATTAAATTTTGATTGTAAATTTAAAT[CG]CCACACATGGCTAGTGGCTACTGTATTGGAGTGCACAGCTCTAGATGGCTCCTAGATTAT	CGCCACACATGGCTAGTGGCTACTGTATTGGAGTGCACAGCTCTAGATGG	IL12RB2	NM_001559	3'UTR							IL12RB2;IL12RB2	ENST00000371000.1;ENST00000262345.1	3'UTR;3'UTR	IL12RB2;IL12RB2	ENST00000371000.1;ENST00000262345.1	3'UTR;3'UTR	chr1:67861660-67862395	3						TRUE		0.267729	-1.0898	4.5117	2.79792e-05
cg02345566	chr2	160393700	+	cg02345566	34776105		CCCACCATTTTACTTCCTATCTCTATAATTTTAACTACTATAAATACCTC		II			NA	NA	NA	NA	NA	NA		OpenSea	ATGATACTAAGTGAAACAATCCAGTAACAAAAAGACAAATACTGTATGATCTCACATATA[CG]AGGTACTTACAGTAGTCAAAATCATAGAGACAGGAAGTAAAATGGTGGGTCACCAAGGGC	CGAGGTACTTACAGTAGTCAAAATCATAGAGACAGGAAGTAAAATGGTGG	BAZ2B;BAZ2B	NM_001289975;NM_013450	5'UTR;5'UTR							Y_RNA;BAZ2B;BAZ2B;BAZ2B;BAZ2B	ENST00000384389.1;ENST00000483316.1;ENST00000355831.2;ENST00000392782.1;ENST00000392783.2	TSS1500;3'UTR;5'UTR;5'UTR;5'UTR	Y_RNA;BAZ2B;BAZ2B;BAZ2B;BAZ2B;BAZ2B;BAZ2B;BAZ2B	ENST00000384389.1;ENST00000467184.1;ENST00000483316.1;ENST00000437839.1;ENST00000541068.2;ENST00000355831.2;ENST00000392782.1;ENST00000392783.2	TSS1500;3'UTR;3'UTR;5'UTR;5'UTR;5'UTR;5'UTR;5'UTR			chr2:160393613-160393837	3						0.237561	-1.05633	4.60131	2.02762e-05
cg02348119	chr17	78003528	+	cg02348119	41601880		TAACTAATAAATTTATATCATTTATCACAACAACCRTAAAAAACTCATAC		II			NA	NA	NA	NA	NA	NA		OpenSea	GATAAAGAAATGACACAACCGTCTCCCCTCTTGTCTCCTTTTGAAAGCCCTCATTCCACG[CG]TATGAGCTTCCTACGGCTGCTGTGACAAATGACACAAACTTACCAGCTACAACACAAATG	AGCTGGTAAGTTTGTGTCATTTGTCACAGCAGCCGTAGGAAGCTCATACG	TBC1D16	NM_019020	5'UTR			TRUE				TBC1D16	ENST00000310924.2	5'UTR	TBC1D16	ENST00000310924.2	5'UTR	chr17:78002620-78003735	3						TRUE		0.247911	0.334073	4.37889	4.48571e-05
cg02348876	chr8	21683513	+	cg02348876	55730216	70660935	AATCTCCTAATACACCATTTTTTTAACCTATCAAAAAAACACAATATTCA	AATCTCCTAATACACCGTTTTTTTAACCTATCGAAAAAACGCAATATTCG	I	A	Red	rs4464968	0.16362	NA	NA	NA	NA		OpenSea	CCTCTCCTAGTCAAAGAAAGGGGTGACAGACGGCACCTGGAAAATCGGGTCACTCCCACC[CG]AATACTGCGCTTTTCCGACAGGCTAAAAAAACGGTGCACCAGGAGATTATATCCCACACC	AATCTCCTGGTGCACCGTTTTTTTAGCCTGTCGGAAAAGCGCAGTATTCG							8:21739210-21739493																TRUE		0.200621	0.463934	4.44703	3.52371e-05
cg02353767	chr1	32111993	-	cg02353767	11762197		TAATATATATACTCTCCTCATTCAACTCCCACTTATAAATAATAACATAC		II			NA	NA	NA	NA	NA	NA	chr1:32110210-32110961	S_Shore	ACAGACCCCAGTGGTGTATGTGCTCTCCTCATTCAGCTCCCACTTATAAGTGGTAACATG[CG]GTGTTTGGTTTTCTGTTTCTCTGTTAGTTTGCTGAGGATAATGGCTTCCAATTCCATCCA	GGTGTATGTGCTCTCCTCATTCAGCTCCCACTTATAAGTGGTAACATGCG	PEF1;PEF1	NM_012392;NR_033686	TSS1500;TSS1500										PEF1	ENST00000478502.1	TSS1500										0.215791	0.216719	5.49162	7.26408e-07
cg02358676	chr3	185649437	-	cg02358676	52648579		AAATTACTTCTTATCTTAACTTCATTTTTATTTCTTTTCTTCATTCTTCC		II			NA	NA	NA	NA	NA	NA		OpenSea	TTTCTGATTCCAGATTACTTCTTATCTTAACTTCATTTTTATTTCTTTTCTTCATTCTTC[CG]TTTCAAATTCTGACTTCTTTCATCTTCCCCACTTCACACAAATTGCTCAATATTCTACAA	CGGAAGAATGAAGAAAAGAAATAAAAATGAAGTTAAGATAAGAAGTAATC	TRA2B;TRA2B	NM_004593;NM_001243879	Body;5'UTR							TRA2B;TRA2B	ENST00000382191.4;ENST00000471134.1	5'UTR;3'UTR	TRA2B;TRA2B;TRA2B;TRA2B;TRA2B;TRA2B;TRA2B;TRA2B	ENST00000480461.1;ENST00000477939.1;ENST00000487615.1;ENST00000456380.1;ENST00000465245.1;ENST00000485530.1;ENST00000382191.4;ENST00000471134.1	3'UTR;TSS200;3'UTR;3'UTR;3'UTR;3'UTR;5'UTR;3'UTR	chr3:185649420-185649710	3								-0.774487	-2.42904	-5.05688	3.7923e-06
cg02367389	chr19	48067719	+	cg02367389	22603266		AAATCCTTAAAAATATCTACCRAATTACAAAAAACCATAAACTCTACCTC		II			NA	NA	NA	NA	NA	NA		OpenSea	ACATTCAATTCAACAAGAGTTTTAGCACCTTCTAGGTACAAAACTCTCTGCTAGCCCTTA[CG]AGGCAGAGTTTATGGTCTCCTGCAACCCGGCAGACATTCCCAAGGACCCAAATACTCTTT	CGAGGCAGAGTTTATGGTCTCCTGCAACCCGGCAGACATTCCCAAGGACC																				chr19:48067339-48067813	5				0.307567	1.12435	4.86014	7.88247e-06
cg02367708	chr2	136873789	-	cg02367708	36637184		CTAAAACRCTAAAAATTTCAAAATCACATCTTAACTAACTCCTCTACCCC		II			NA	NA	NA	NA	NA	NA	chr2:136874086-136875780	N_Shore	ACAAAAGGGCACTGAGACGCTGAGGGTTTCAAAGTCACATCTTGGCTAACTCCTCTGCCC[CG]CCCACTAGAGGGAAGAAAAAAAACCTTCCTTAGGAGGAAAAAAAAAATACACACAAAGAG	CGGGGCAGAGGAGTTAGCCAAGATGTGACTTTGAAACCCTCAGCGTCTCA	CXCR4;CXCR4;CXCR4	NM_003467;NM_001008540;NM_001008540	Body;5'UTR;1stExon							CXCR4;CXCR4;CXCR4;CXCR4	ENST00000466288.1;ENST00000537957.1;ENST00000409817.1;ENST00000409817.1	3'UTR;5'UTR;5'UTR;1stExon	CXCR4;CXCR4;CXCR4;CXCR4	ENST00000466288.1;ENST00000537957.1;ENST00000409817.1;ENST00000409817.1	3'UTR;5'UTR;5'UTR;1stExon	chr2:136873680-136874850	3						TRUE		-0.19198	-3.17735	-4.33772	5.18565e-05
cg02377024	chr2	96805411	-	cg02377024	5788895		AACTTATTATAATCATCATTTCACAAAATATACATATATCAAAACATCAC		II			NA	NA	NA	NA	NA	NA		OpenSea	ATATGCTAGTTAGCTTGTTGTGGTCATCATTTCACAAGGTATGCATATGTCAAAACATCA[CG]TTGTATACTTAAACATATACTACTTTTATTTGTCGATTATGCCTCAGTAAACCTAGAAAA	CGTGATGTTTTGACATATGCATACCTTGTGAAATGATGACCACAACAAGC	ASTL	NM_001002036	TSS1500							ASTL	ENST00000342380.2	TSS1500	ASTL	ENST00000342380.2	TSS1500	chr2:96805160-96805470	3						TRUE		0.195073	-1.27564	4.75941	1.14142e-05
cg02378183	chr10	99474878	-	cg02378183	14808205		TAAATTATACCCTTACACTTATAAAATCTCCTCTTACCTCTACCTACTCC		II			NA	NA	NA	NA	NA	NA	chr10:99473520-99474664	S_Shore	GGAGAAGCCGGTGGGTTGTACCCTTACACTTGTGGAGTCTCCTCTTGCCTCTACCTACTC[CG]CCTTTGTCCTTAAGGTTTTTGCAGGCCAGTGCCAAACACACACTAACTGTCCTGGCCTCT	GGGTTGTACCCTTACACTTGTGGAGTCTCCTCTTGCCTCTACCTACTCCG	MARVELD1;MARVELD1	NM_031484;NM_031484	1stExon;3'UTR							MARVELD1;MARVELD1;MARVELD1	ENST00000285605.6;ENST00000285605.6;ENST00000449755.1	1stExon;3'UTR;TSS200	MARVELD1;MARVELD1;MARVELD1;MARVELD1;MARVELD1;MARVELD1	ENST00000451097.1;ENST00000434038.1;ENST00000285605.6;ENST00000285605.6;ENST00000421644.1;ENST00000449755.1	5'UTR;5'UTR;1stExon;3'UTR;5'UTR;TSS200			chr10:99472763-99475924	6	chr10:99471311-99485767	6				0.19905	0.30323	4.33001	5.32811e-05
cg02381965	chr2	3418480	+	cg02381965	68762947	5605882	CACAATAAACAAAAAAAATACACATCAACAACAAAAAATAATATCCCTCA	CACGATAAACAAAAAAAATACACGTCAACGACGAAAAATAATATCCCTCG	I	C	Grn	NA	NA	NA	NA	NA	NA		OpenSea	GCAGTGTCCTCACAGAGCTGTCAAGCGTGTCCATGCCGTGCCGCTTGTGCCTCTGCCCCG[CG]AGGGACACCATTCCCCGTCGTTGACGTGCATTCCTCTTGTTCATCGTGCGAGACTCCCCA	CACGATGAACAAGAGGAATGCACGTCAACGACGGGGAATGGTGTCCCTCG	TTC15	NM_016030	Body				2:3397463-3397568									chr2:3418405-3418555	3						TRUE		0.178285	2.56073	4.84622	8.29794e-06
cg02382699	chr1	211665492	+	cg02382699	33647577		AAAAAAACTTAAATAAATCTCCAAAACAACCRCAACTCAAAAACTAACCC		II			NA	NA	NA	NA	NA	NA		OpenSea	TGTATGCGTGTATGTATCCCGCGAGGCTGGAGCCACAGCTTCCCTGATGAACCATGGAGG[CG]GGCCAGCTCCTGAGCTGCGGTTGCCCTGGAGACCCACCTAAGCCTCTTTGCCTGGAGCAG	CGGGCCAGCTCCTGAGCTGCGGTTGCCCTGGAGACCCACCTAAGCCTCTT	RD3;RD3;RD3;RD3	NM_001164688;NM_183059;NM_001164688;NM_183059	1stExon;1stExon;5'UTR;5'UTR							RD3;RD3;RP11-359E8.3;RD3	ENST00000367002.4;ENST00000484910.1;ENST00000417794.1;ENST00000367002.4	1stExon;TSS200;TSS200;5'UTR	RD3;RD3;RP11-359E8.3;RD3	ENST00000367002.4;ENST00000484910.1;ENST00000417794.1;ENST00000367002.4	1stExon;TSS200;TSS200;5'UTR	chr1:211665400-211665715	3								0.201391	0.588498	4.49252	2.99645e-05
cg02387226	chr12	109534762	-	cg02387226	79627305	55661952	ACACCTATAATCCTAACTAAAACACAAAAATCACTTAAATCCAAAAAACA	GCGCCTATAATCCTAACTAAAACACGAAAATCGCTTAAATCCGAAAAACG	I	A	Red	rs3219204	0.17793	NA	NA	NA	NA	chr12:109535264-109536431	N_Shore	GCGTGGTGGCGCGCGCCTATAATCCTAGCTGAGGCACGAGAATCGCTTGAATCCGGGAGG[CG]GAGGTTGCAGTGGGCTGAGATCACACCACTGCATTCCAGCCTGGGCGACAGAGCAAGACT	CGCCTCCCGGATTCAAGCGATTCTCGTGCCTCAGCTAGGATTATAGGCGC	UNG;UNG	NM_003362;NM_080911	TSS1500;TSS1500							UNG;UNG;UNG	ENST00000242576.2;ENST00000336865.2;ENST00000537518.1	TSS1500;TSS1500;TSS1500	UNG;UNG;UNG;UNG;UNG;UNG	ENST00000242576.2;ENST00000540158.1;ENST00000336865.2;ENST00000539287.1;ENST00000446767.2;ENST00000537518.1	TSS1500;TSS1500;TSS1500;TSS1500;TSS1500;TSS1500					chr12:109534088-109536893	6		TRUE		0.18176	-0.506957	5.69795	3.26682e-07
cg02387695	chr14	68887349	+	cg02387695	3774205		TCCAAAATAATAATAAACATAATCTCTAATATCCTCACTACTCATTATAC		II			rs73276281	0.142009	NA	NA	NA	NA		OpenSea	TTGTAAACTGTCATGATGTTGGTGGGAGTGTCTTTTAACATGCTAATGCATTATAATTAG[CG]TATAATGAGCAGTGAGGACACCAGAGATCATGTTCATCATCATCTTGGATTGGTGGGCTT	CCAAGATGATGATGAACATGATCTCTGGTGTCCTCACTGCTCATTATACG	RAD51B;RAD51B;RAD51B	NM_133510;NM_002877;NM_133509	Body;Body;Body							RAD51B	ENST00000469165.2	5'UTR	RAD51B;RAD51B;RAD51B;RAD51B;RAD51B;RAD51B;RAD51B;RAD51B;RAD51B;RAD51B	ENST00000479335.1;ENST00000553595.1;ENST00000497460.1;ENST00000554244.1;ENST00000478014.1;ENST00000460526.1;ENST00000469165.2;ENST00000468382.1;ENST00000557045.1;ENST00000554183.1	3'UTR;5'UTR;5'UTR;5'UTR;5'UTR;5'UTR;5'UTR;5'UTR;5'UTR;5'UTR	chr14:68887080-68887590	3								0.426201	0.551935	4.67329	1.56246e-05
cg02391555	chr16	22016152	-	cg02391555	24678961		CAACTCAAAAAAAACCAATCCATAAAACAAACTAAAATTTAAACCCRAAC		II			rs73533940	0.0215	NA	NA	NA	NA	chr16:22018987-22020057	N_Shelf	CATTTCTGAGTCAGCTCAAAGGGAACCAATCCATGAAACAAACTGAGATTTGAGCCCGGG[CG]CAAGCTGCTAACTCTGGATTTAGTTTCTTGTGTCTTCTCTAACCCCAGAAACCCCAGGTA	CGCCCGGGCTCAAATCTCAGTTTGTTTCATGGATTGGTTCCCTTTGAGCT																							TRUE		0.285631	0.779896	6.82511	3.69526e-09
cg02393535	chr19	11093459	+	cg02393535	64758124	97703940	TTCTCTTAATTTAAAAAATTCCATTTTTTAACCAAACACAATAACTCACA	TTCTCTTAATTTAAAAAATTCCATTTTTTAACCAAACGCGATAACTCACG	I	C	Grn	NA	NA	NA	NA	NA	NA		OpenSea	CTCGATCTCCTGACCTCGTGATCTGCCCGCCTTGGCCTCCCAAAGTGCTGGGATTACAGG[CG]TGAGCCACCGCGCCTGGCCAAAAAATGGAACTTTTTAAATCAAGAGAATTAAAAATGTTT	TTCTCTTGATTTAAAAAGTTCCATTTTTTGGCCAGGCGCGGTGGCTCACG	SMARCA4;SMARCA4;SMARCA4;SMARCA4;SMARCA4;SMARCA4;SMARCA4	NM_003072;NM_001128848;NM_001128849;NM_001128847;NM_001128844;NM_001128845;NM_001128846	5'UTR;TSS1500;5'UTR;TSS1500;5'UTR;TSS1500;TSS1500							SMARCA4;SMARCA4;SMARCA4	ENST00000413806.2;ENST00000421844.2;ENST00000344626.4	TSS1500;5'UTR;5'UTR	SMARCA4;SMARCA4;SMARCA4	ENST00000413806.2;ENST00000421844.2;ENST00000344626.4	TSS1500;5'UTR;5'UTR								TRUE		0.164885	0.699002	4.88699	7.13821e-06
cg02397533	chr12	61814741	+	cg02397533	74650117	98740907	AAAAAATACCAAACAATAAACACAACACAATAAATACAACACACCATACA	AAAAAATACCAAACAATAAACGCAACACAATAAATACAACGCACCGTACG	I	T	Red	rs10877657	0.332113	NA	NA	NA	NA		OpenSea	GGAACTCCCTGACCCCTTGAGCTTCCCGAGTGAGGCAATGCCTCGCCCTGCTTCAGCTCA[CG]CACGGTGCGCTGCACCCACTGTGCTGCGCCCACTGTCTGGCACTCCCTAGTGAGATGAAC	CGCACGGTGCGCTGCACCCACTGTGCTGCGCCCACTGTCTGGCACTCCCT							12:60100867-60101018																TRUE		0.216999	0.983861	5.25925	1.76722e-06
cg02401554	chr4	57203385	+	cg02401554	65657520		AATACCAAAAAATAAACRCAAAACAATAAATACAACACACTACRTAAACC		II			NA	NA	NA	NA	NA	NA		OpenSea	TAGGAAAGGGAACTCCCTGAACCCTTGCGCTTCCCGAGTGAGGCAATGCCTCACCCTCTT[CG]GCTCACGCAGTGTGCTGCACCCACTGTCCTGCGCCCACTCTCTGGCACTCCCTAGTGAGA	CGGCTCACGCAGTGTGCTGCACCCACTGTCCTGCGCCCACTCTCTGGCAC							4:56897991-56898176																TRUE		0.185252	-0.21728	5.05418	3.83082e-06
cg02401627	chr3	156555246	-	cg02401627	91781206		AAACTAAAAATATACCTCCACATAATCAACAAAATCAAACTCCCAAAAAC		II			NA	NA	NA	NA	NA	NA		OpenSea	TTGGATGGTGGAGACTGAGAGTGTACCTCCACATGGTCAACAGAGTCAAGCTCCCAAGGA[CG]TAAAACAAGATGAGAAGGAAATCTCGTCCAGTTTTTGTTTCAGGGACGTGCAGCAAAGTT	CGTCCTTGGGAGCTTGACTCTGTTGACCATGTGGAGGTACACTCTCAGTC	LEKR1;LEKR1	NM_001193283;NM_001004316	Body;Body							LEKR1;RP11-6F2.7	ENST00000470811.1;ENST00000491763.1	5'UTR;5'UTR	RP11-6F2.7;RP11-6F2.7;LEKR1;RP11-6F2.7;RP11-6F2.7;RP11-6F2.7	ENST00000465728.1;ENST00000485017.1;ENST00000470811.1;ENST00000489350.1;ENST00000467376.1;ENST00000491763.1	5'UTR;5'UTR;5'UTR;5'UTR;5'UTR;5'UTR			chr3:156554925-156555321	5						0.21382	-0.501619	5.60288	4.72611e-07
cg02402209	chr4	152249812	-	cg02402209	14698896		AACAACAATAATTATTTAAAAACCCAATTAAACCRAATACAATAACTCAC		II			NA	NA	NA	NA	NA	NA	chr4:152246191-152246940	S_Shelf	AACATATAAAAAACAACAATAGTTGTTTAAAAACCCAATTAGGCCGGGTACAGTGGCTCA[CG]TCTGTAATCCTAGCACTTTGGGAGGCTGTGGCGGGTGGATCAGGAGTTCCAGACCTGCCT	CGTGAGCCACTGTACCCGGCCTAATTGGGTTTTTAAACAACTATTGTTGT																							TRUE		0.328347	-0.361564	6.3703	2.29728e-08
cg02404452	chr5	133329482	-	cg02404452	93628942		AAATTACTACATATCACTAAATCAATCAACAAACATTTATTAAACACCTC		II			NA	NA	NA	NA	NA	NA		OpenSea	AGGACTACTTGGGATTGCTGCATATCACTAAGTCAATCAACAAACATTTATTAAGCACCT[CG]GTGTTCAAGGAAGGAGAGTAACTCAAATAGTCTTTGCCCTAAGGACCACACTGCATTCCT	GATTGCTGCATATCACTAAGTCAATCAACAAACATTTATTAAGCACCTCG	VDAC1;VDAC1;VDAC1	NR_036625;NR_036624;NM_003374	Body;Body;5'UTR							VDAC1;VDAC1;VDAC1;VDAC1	ENST00000466080.1;ENST00000395044.3;ENST00000395047.2;ENST00000265333.3	3'UTR;5'UTR;5'UTR;5'UTR	VDAC1;VDAC1;VDAC1;VDAC1;VDAC1	ENST00000466080.1;ENST00000425992.1;ENST00000395044.3;ENST00000395047.2;ENST00000265333.3	3'UTR;5'UTR;5'UTR;5'UTR;5'UTR	chr5:133329285-133329855	3								0.188457	1.00918	5.41872	9.61378e-07
cg02418578	chr5	137484708	-	cg02418578	2739380		ATAAAAAAATCCCTTAAATTCAAAAAATCAAACTACAATAAATCATAATC		II			NA	NA	NA	NA	NA	NA		OpenSea	GGAAGCCTGAGGTGGGAGGATCCCTTGAGTTCAGGAAGTCAAGCTGCAGTGAGTCATGAT[CG]TGCCCATTGCACTCCAGCCTGGGTGATGGAGCTAGACCCTGTCTCTATTAAAGAAAAAAA	TGGGAGGATCCCTTGAGTTCAGGAAGTCAAGCTGCAGTGAGTCATGATCG	BRD8	NM_139199	Body													chr5:137484540-137484815	3								0.209093	0.360123	4.61849	1.90564e-05
cg02422011	chr19	38745928	+	cg02422011	4725586		TAAACAACATAAAAAAAACCTATCTCTACCAAAAATCTTAAAACTTAACC		II			NA	NA	NA	NA	NA	NA	chr19:38746638-38747379	N_Shore	ATCCTCCCACCTCAGCCTCCTGAGGAGCTGAGATTACAAGTGCGTGCATGCCACCACGCC[CG]GCTAAGTTTTAAGATTTTTGGTAGAGACAGGTTTTCCCCATGTTGCCCAGGCTGGTGTTG	GGGCAACATGGGGAAAACCTGTCTCTACCAAAAATCTTAAAACTTAGCCG	PPP1R14A	NM_033256	Body		CDMR													chr19:38745759-38747532	6	chr19:38745273-38747562	6		TRUE		0.156819	0.502432	5.0877	3.37826e-06
cg02440947	chr19	56100242	+	cg02440947	18798263	83623191	CAAAACCCCATCTCAAATAAAAATACAAAAAATAACCAAATATAATAACA	CAAAACCCCGTCTCGAATAAAAATACAAAAAATAACCAAATATAATAACG	I	T	Red	NA	NA	NA	NA	NA	NA	chr19:56098386-56098932	S_Shore	ACCCCAGGCTCCAGCGATCCTCCTGTCTCAGCCCCCCGAGTAGCTGGGCCTACAGGCACA[CG]CCACCACACCTGGCTATTTTTTGTATTTTTACTCGAGACGGGGTCTTGCCATGTTGCCCA	CGCCACCACACCTGGCTATTTTTTGTATTTTTACTCGAGACGGGGTCTTG																							TRUE		0.357358	0.465422	7.20906	7.80749e-10
cg02448190	chr1	156030535	+	cg02448190	22799192	97794298	AACATAAAAAAACCCCATTTCTACTAAAAAAATACAAAATTAACTAAACA	AACATAAAAAAACCCCGTTTCTACTAAAAAAATACAAAATTAACTAAACG	I	T	Red	NA	NA	NA	NA	NA	NA		OpenSea	TTCAAGCGATTCTCCTGTCTCAGCCTCCCAAGTAGCTGGGTTTACAGCCATGTGCCACCA[CG]CCCAGCTAATTTTGTATTTTTTTAGTAGAAACGGGGTTTCTCCATGTTGGTCAGGCTGGT	CGCCCAGCTAATTTTGTATTTTTTTAGTAGAAACGGGGTTTCTCCATGTT	RAB25	NM_020387	TSS1500							RAB25;RAB25	ENST00000361084.5;ENST00000487325.1	TSS1500;TSS1500	RAB25;RAB25;RAB25;RAB25	ENST00000361084.5;ENST00000463614.1;ENST00000487325.1;ENST00000473336.1	TSS1500;TSS1500;TSS1500;TSS1500								TRUE		0.175433	-1.19295	5.03852	4.06214e-06
cg02455703	chr19	17412272	+	cg02455703	67687571	87679188	TATAAAAATCAAACCCAACCACATACTACAAATAAAACATACAAAACCCA	TATAAAAATCAAACCCGACCGCGTACTACGAATAAAACATACAAAACCCG	I	C	Grn	NA	NA	NA	NA	NA	NA	chr19:17412036-17412417	Island	GGTCCCCCTGGGCTGCATCCGAGGATGCGGATGATGGTGGAGGTGGGGCAGCGGCTGGGG[CG]GGTCCTGCATGCTTCACCCGCAGCACGCGGCCGGGCTTGACCTCTACAAAGGTGTAGCCA	TGTAGAGGTCAAGCCCGGCCGCGTGCTGCGGGTGAAGCATGCAGGACCCG	ABHD8	NM_024527	Body				19:17272739-17273408			ABHD8	ENST00000544788.1	ExonBnd	ABHD8	ENST00000544788.1	ExonBnd								TRUE		-0.218496	3.00669	-4.6755	1.55e-05
cg02457725	chr3	135812793	-	cg02457725	76678418		ATATAAAAACATATCCACACAAAAACTTATACACCCATTTTCATAACAAC		II			NA	NA	NA	NA	NA	NA		OpenSea	ATACTCAAGATATATGAAAACATGTCCACACAAAAACTTGTACACCCATTTTCATAGCAG[CG]TCATTCACAATAGCCAAAAGTTGGGATCAGCCCAAGATAAACAAATGTGATCTATTCATA	CGCTGCTATGAAAATGGGTGTACAAGTTTTTGTGTGGACATGTTTTCATA	PPP2R3A;PPP2R3A;PPP2R3A	NM_002718;NM_181897;NM_001190447	Body;Body;Body													chr3:135812680-135812935	3								0.281618	-0.327163	6.57124	1.02716e-08
cg02460074	chr13	42031599	-	cg02460074	53738887	4627595	ACAATACCTAAAAACAAAAACCTCCTCAAAAAACAACAAAAACAAACCCA	ACGATACCTAAAAACAAAAACCTCCTCGAAAAACGACGAAAACAAACCCG	I	T	Red	NA	NA	NA	NA	NA	NA	chr13:42030913-42032667	Island	CGCGTGGCGAGGGCGGTGCCTGGGGGCAGGGGCCTCCTCGGAGGGCGGCGGGGACAGACC[CG]TCGCCCCGGCTCCGCAGCCCCGCCCCGGCCCCGCCTCCGCTCCGGCCGCCGAAGGCTATA	CGGGTCTGTCCCCGCCGCCCTCCGAGGAGGCCCCTGCCCCCAGGCACCGC	RGCC;RGCC	NM_014059;NM_014059	5'UTR;1stExon				13:40928930-40930778	13:42031571-42031792	Promoter_Associated	RGCC	ENST00000379359.3	TSS200	RGCC	ENST00000379359.3	TSS200	chr13:42031285-42031750	3								-0.433428	-2.59623	-6.92308	2.48734e-09
cg02472339	chr6	68596945	-	cg02472339	33734156	5775483	AATTATCTAAAAAACCTCCAAAACATTCAAACAACATCAATCTTCAACCA	GATTATCTAAAAAACCTCCGAAACGTTCGAACAACGTCAATCTTCAACCG	I	C	Grn	NA	NA	NA	NA	NA	NA		OpenSea	CTCGGCATCCGCGATTGTCTAAGGGGCCTCCGAGACGTTCGGGCAGCGTCAGTCTTCAGC[CG]CCAAGCCGAGGAGATCTGGGAAGGAGTCGGTGGGGAGCTTTGGGTTTGAGCTCCAGGAGC	CGGCTGAAGACTGACGCTGCCCGAACGTCTCGGAGGCCCCTTAGACAATC							6:68653601-68653984													chr6:68587094-68600306	6		TRUE		0.166945	1.13035	5.557	5.64446e-07
cg02474109	chr7	1912065	+	cg02474109	31630538		CAAAAAAAACTACCTACCCTAAAACTCAAAACCTAAAAACAAAAACAAAC		II			NA	NA	NA	NA	NA	NA	chr7:1913829-1914077	N_Shore	CAGGCCTCCCCACAGCACCTGCTCCTGGGTGAGCCCTCACCCTCTGCGCTGCGGCTTCCC[CG]TCTGTCTCTGCTCCCAGGCCCTGAGCCTCAGGGCAGGCAGCTCCTCCTGTTCATGTCTAG	AGGAGGAGCTGCCTGCCCTGAGGCTCAGGGCCTGGGAGCAGAGACAGACG	MAD1L1;MAD1L1;MAD1L1	NM_003550;NM_001013837;NM_001013836	Body;Body;Body										MAD1L1	ENST00000481633.1	3'UTR	chr7:1911785-1912190	3						TRUE		0.247218	0.72353	5.32318	1.3855e-06
cg02484127	chr3	128723005	+	cg02484127	79619184	91799339	AAAAAATACATAAATAAACACATAAAAAAACTACAAAACACAAAAACACA	AAAAAATACATAAATAAACGCATAAAAAAACTACGAAACACGAAAACGCG	I	T	Red	NA	NA	NA	NA	NA	NA	chr3:128722283-128723036	Island	CCCAAGTTCCCCAATTCGGCTCCCATTTTCCCAAACTTCGGGTGTGCAATCCCCCTCCCA[CG]CGCTCTCGTGTTCCGCAGTTTCTCCATGCGTTTATTCATGTATTCTTTCATTCCTTTGTC	CGCGCTCTCGTGTTCCGCAGTTTCTCCATGCGTTTATTCATGTATTCTTT	CCDC48	NM_024768	Body				3:130204974-130205711	3:128722473-128723210	Unclassified	KIAA1257;CCDC48	ENST00000510149.1;ENST00000436022.2	TSS1500;5'UTR	KIAA1257;CCDC48	ENST00000510149.1;ENST00000436022.2	TSS1500;5'UTR			chr3:128719301-128723105	6	chr3:128719449-128723160	6		TRUE		0.117212	1.47639	4.56736	2.29148e-05
cg02492133	chr9	91711605	+	cg02492133	38721258		TAACAACCTTCAAACTTTACCAAATATCCRCTAAAAATTAAAACAACTAC		II			NA	NA	NA	NA	NA	NA		OpenSea	TGTATATATTACTTTTATAATGCAATATAATTTATTTCTAAAGAATGTAGGTTAGCGTAG[CG]CAGCTGTTTTAACCCCCAGCGGACATTTGGCAAAGTCTGAAGGTTGTTACAATGTTAGGG	CGCAGCTGTTTTAACCCCCAGCGGACATTTGGCAAAGTCTGAAGGTTGTT	SHC3	NM_016848	Body			TRUE				RP11-82L18.2;SHC3	ENST00000429700.1;ENST00000375830.1	3'UTR;5'UTR	RP11-82L18.2;RP11-82L18.2;SHC3	ENST00000456944.1;ENST00000429700.1;ENST00000375830.1	3'UTR;3'UTR;5'UTR										-0.314256	2.0381	-6.22706	4.06619e-08
cg02492165	chr19	7444968	+	cg02492165	65765235		AATCATAACTCATAACAACCTTCACTACCTAAACTCAACCATCCTCCTAC		II			NA	NA	NA	NA	NA	NA		OpenSea	CTGGGCGTGGTGGCACATACCTGTAGTCCCCAGCTACTCTGGGGGGTGTGGGGGTGTTGA[CG]CAGGAGGATGGCTGAGTCCAGGCAGTGAAGGCTGCCATGAGCCATGATTATGCCACTGCA	CGCAGGAGGATGGCTGAGTCCAGGCAGTGAAGGCTGCCATGAGCCATGAT										CTD-2207O23.3;CTD-2207O23.3	ENST00000576942.1;ENST00000574672.1	TSS1500;TSS1500	CTD-2207O23.3;CTD-2207O23.3	ENST00000576942.1;ENST00000574672.1	TSS1500;TSS1500										0.149423	1.37938	4.44662	3.5288e-05
cg02505674	chr17	34093892	+	cg02505674	95617357	22623247	TCACCCTAACTCTCCCAATTCCCCACAAAAAATCAATACTAAAAATTCCA	TCACCCTAACTCTCCCAATTCCCCACAAAAAATCGATACTAAAAATTCCG	I	A	Red	NA	NA	NA	NA	NA	NA	chr17:34091136-34091919	S_Shore	TGGCGGGGCAGGCCCCCTGCCCGGCACAGCTGTGGGAGACCCCACACTGGCTTGGGGCCC[CG]GAACCTCCAGCATCGACCCCCTGTGGGGAATTGGGAGAGCCAGGGTGAGCTGGAGGCTGT	TCACCCTGGCTCTCCCAATTCCCCACAGGGGGTCGATGCTGGAGGTTCCG	MMP28	NM_024302	Body					17:34093124-34094903	Unclassified							chr17:34093605-34094415	3						TRUE		-0.18421	1.86472	-4.62113	1.88756e-05
cg02511796	chr12	53893593	+	cg02511796	39686564	35635823	CTAAAACCTAAAATAAAACCTCCATAAAACACCACCAACAAAAAAACACA	CTAAAACCTAAAATAAAACCTCCATAAAACACCGCCAACAAAAAAACGCG	I	A	Red	NA	NA	NA	NA	NA	NA	chr12:53893195-53893610	Island	AAAGGAGCCCGCTGCTGCCATCCGGCGCGCTCCAGGCTCGTACCTGGCCCGCCTGGGCCC[CG]CGCCTCCCTGCTGGCGGTGTCCTATGGAGGTCCCACCTCAGGCCTCAGGCTGATTCCACA	CTGAGGCCTGAGGTGGGACCTCCATAGGACACCGCCAGCAGGGAGGCGCG	TARBP2;TARBP2;MAP3K12;MAP3K12	NM_004178;NM_134323;NM_001193511;NM_006301	TSS1500;TSS1500;TSS200;TSS200				12:52179463-52179863	12:53892238-53894163	Promoter_Associated	TARBP2;TARBP2;MAP3K12;MAP3K12;MAP3K12;TARBP2	ENST00000266987.2;ENST00000456234.2;ENST00000267079.2;ENST00000547488.1;ENST00000547151.1;ENST00000552857.1	TSS1500;TSS1500;TSS200;TSS1500;TSS1500;TSS1500	TARBP2;TARBP2;TARBP2;MAP3K12;MAP3K12;MAP3K12;MAP3K12;TARBP2;TARBP2;TARBP2;TARBP2;MAP3K12	ENST00000550147.1;ENST00000266987.2;ENST00000456234.2;ENST00000267079.2;ENST00000547488.1;ENST00000547151.1;ENST00000551895.1;ENST00000552857.1;ENST00000549610.1;ENST00000546889.1;ENST00000548971.1;ENST00000548565.1	TSS1500;TSS1500;TSS1500;TSS200;TSS1500;TSS1500;TSS1500;TSS1500;TSS1500;TSS1500;TSS1500;5'UTR	chr12:53893180-53893835	3								-0.405824	-2.1975	-4.68835	1.47926e-05
cg02512224	chr7	66749296	-	cg02512224	91745541	15615869	CAACATAACCAAACCCCATCTCTACTAAAACTAAAAAAATTAACTAAACA	CAACATAACCAAACCCCGTCTCTACTAAAACTAAAAAAATTAACTAAACG	I	T	Red	NA	NA	NA	NA	NA	NA	chr7:66751106-66751333	N_Shore	GACCAGCCTGGCCAACATGGCCAAACCCCGTCTCTACTAAAACTAGAAAAATTAGCTGGG[CG]TGGTGGTGTGCATCTGTAATCCCAGCTACTTGGGAGGCTGAGGCAAGAGAACCCTTTGAA	CGCCCAGCTAATTTTTCTAGTTTTAGTAGAGACGGGGTTTGGCCATGTTG																							TRUE		0.15346	-0.797722	4.59542	2.07121e-05
cg02513166	chr19	58071257	+	cg02513166	26726207	50785882	AAACAAAACTACATTACCTAAAAAACAATAAACCAACACAAAAAAAAACA	AAACAAAACTACATTACCTAAAAAACAATAAACCGACGCAAAAAAAAACG	I	T	Red	NA	NA	NA	NA	NA	NA	chr19:58070553-58071273	Island	CCACAAACGTCCACGCCAGCGAGGCCGGAAGTCCCGCCCCTGTGTCGCGGTCGCCTGCCA[CG]CCTTTTCCTGCGCCGGCCCACTGCCTTCTAGGTAATGTAGTCTTGTCCCGTAAGAGGCCA	CGCCTTTTCCTGCGCCGGCCCACTGCCTTCTAGGTAATGTAGTCTTGTCC	ZNF550;ZNF550;ZNF550;ZNF550	NM_001277093;NM_001277092;NM_001277091;NM_001277090	TSS200;TSS200;TSS200;TSS200				19:62762366-62763085	19:58070290-58071687	Promoter_Associated	AC003682.1;ZNF550	ENST00000344222.4;ENST00000447310.1	TSS200;TSS200	AC003682.1;ZNF550	ENST00000325134.5;ENST00000457177.1	TSS200;TSS200	chr19:58071140-58071430	3								-0.543584	-2.51653	-6.09412	6.89146e-08
cg02515965	chr6	156885358	-	cg02515965	87808888		AAAAAACATCTATTCCACTTTCTTTAATCTCTAATTTATCTAATCTCCCC		II			NA	NA	NA	NA	NA	NA		OpenSea	GCTTATCAGAGGAAAAACATCTGTTCCACTTTCTTTAATCTCTAATTTATCTAATCTCCC[CG]TATAAAATAGGTATACTGCTAATGAGTAAATTCCTGCCAAGGGAATGAAAATGCTTGTTA	CGGGGAGATTAGATAAATTAGAGATTAAAGAAAGTGGAACAGATGTTTTT								6:156885114-156886163	Unclassified									chr6:156884805-156886153	6	chr6:156884990-156886283	6				-0.34504	-1.99126	-4.54714	2.46413e-05
cg02518889	chr22	18632894	-	cg02518889	7771241	67674821	AAAAACAAAAACTAAACAAAATACCACAAACACAAAACCAAACCAAAACA	AAAAACGAAAACTAAACGAAATACCACGAACGCGAAACCAAACCAAAACG	I	A	Red	rs9618218	0.08282	NA	NA	NA	NA	chr22:18632736-18632998	Island	TTCCATTCAGTGGAAAACGAAAGCTGGGCGGGGTGCCACGAGCGCGGGGCCAGACCAAGG[CG]GGCCCGGAGCGGAACTTCGGTCCCAGCTCGGTCCCCGGCTCAGTCCCGACGTGGAACTCA	GAAAACGAAAGCTGGGCGGGGTGCCACGAGCGCGGGGCCAGACCAAGGCG	USP18;USP18	NM_017414;NM_017414	1stExon;5'UTR				22:17012737-17012972	22:18632235-18633462	Promoter_Associated	USP18;USP18	ENST00000215794.7;ENST00000215794.7	1stExon;5'UTR	USP18;USP18	ENST00000215794.7;ENST00000215794.7	1stExon;5'UTR	chr22:18632480-18633130	3						TRUE		-0.430194	-3.10167	-4.97145	5.2177e-06
cg02521771	chr3	173740927	+	cg02521771	98799287		ATAAATACCCAATCAATATAAACTACAACAAAAACATAAAAAATAACAAC		II			NA	NA	NA	NA	NA	NA		OpenSea	GAGGGATTCAATGAGACAAGAAAAGGCAGAAAGAAAAATGAGACAAGATAGACAATATGC[CG]TTGCTACCTCTCATGTCCCTGCTGCAGCTCACATTGATTGGGTACCTATTGAATGCCAGG	TAGGTACCCAATCAATGTGAGCTGCAGCAGGGACATGAGAGGTAGCAACG	NLGN1	NM_014932	Body			TRUE																	TRUE		-0.240927	1.24804	-4.4147	3.95202e-05
cg02523617	chr4	39699380	-	cg02523617	73693264		TTCTAAAACTACACCAACTAAAAATAAACCRAACCRAAATCCRAAAAAAC		II			NA	NA	NA	NA	NA	NA	chr4:39699359-39700214	Island	TGCAGTAGATTTTCTGGGGCTACACCAACTGAAAATGGGCCGGACCGAGATCCGGGAGAG[CG]TTTTCCTGCGCTAGACACGGCGTTCAGCCTCCGGGTTCCGGGTCTAGCTGAGTCAGGGCG	CGCTCTCCCGGATCTCGGTCCGGCCCATTTTCAGTTGGTGTAGCCCCAGA	UBE2K;UBE2K;UBE2K	NM_001111113;NM_005339;NM_001111112	TSS1500;TSS1500;TSS1500				4:39375755-39376609	4:39698742-39700598	Promoter_Associated	UBE2K;UBE2K;UBE2K;UBE2K;UBE2K	ENST00000261427.5;ENST00000295963.6;ENST00000438068.2;ENST00000503368.1;ENST00000445950.2	TSS1500;TSS1500;TSS1500;TSS1500;TSS1500	UBE2K;UBE2K;UBE2K;UBE2K;UBE2K;UBE2K	ENST00000510719.1;ENST00000261427.5;ENST00000510934.1;ENST00000513231.1;ENST00000503368.1;ENST00000445950.2	TSS1500;TSS1500;TSS1500;TSS1500;TSS1500;TSS1500	chr4:39699180-39699810	3					TRUE	TRUE		-0.175368	-3.6904	-4.41543	3.94188e-05
cg02541955	chr16	15819906	-	cg02541955	48763187		CTATATATCTCTCTCCTAATTTTTCTACTTACCACAAAACCTTTACACAC		II			rs113405225	0.013272	NA	NA	NA	NA		OpenSea	AGCTCTACTGGCTGTATGTCTCTCTCCTAATTTTTCTACTTACCACAGGGCCTTTGCACA[CG]CTGTTCCCTCTGCCTGGTAGACTTATCCATGCTCCTTAGGGAAGCCTTTCGTGGCTCCTC	TGTATGTCTCTCTCCTAATTTTTCTACTTACCACAGGGCCTTTGCACACG	NDE1;NDE1;MYH11;MYH11;MYH11;MYH11	NM_001143979;NM_017668;NM_002474;NM_001040114;NM_022844;NM_001040113	3'UTR;3'UTR;Body;Body;Body;Body							NDE1;AF001548.5	ENST00000396355.1;ENST00000574212.1	3'UTR;TSS1500	NDE1;AF001548.5;MYH11	ENST00000396355.1;ENST00000574212.1;ENST00000571275.1	3'UTR;TSS1500;TSS1500	chr16:15819405-15820095	3								0.158033	0.583337	4.29044	6.12045e-05
cg02543636	chr7	30810183	+	cg02543636	65698144		TAAACAACACATTTATTATCTCCCAATTCTAAAAACTACAAACCAAAATC		II			NA	NA	NA	NA	NA	NA	chr7:30810863-30811550	N_Shore	GGCCATCTATAATAGAGGCCAGGGAGAGAGGCCTCAGGAGAAACCATCCAGCTGACACCT[CG]ATCTTGGTCTGTAGCCCTCAGAACTGGGAGACAATAAATGTGTTGTTTAAGCCACATGGT	AAACAACACATTTATTGTCTCCCAGTTCTGAGGGCTACAGACCAAGATCG	FAM188B	NM_032222	TSS1500							FAM188B;INMT-FAM188B	ENST00000265299.6;ENST00000458257.1	TSS1500;3'UTR	FAM188B;INMT-FAM188B	ENST00000265299.6;ENST00000458257.1	TSS1500;3'UTR			chr7:30810158-30812403	6	chr7:30809686-30812992	6		TRUE		0.254363	1.2733	5.95128	1.21133e-07
cg02546607	chr16	78420476	+	cg02546607	51780848	1793851	AAAAATAAATTATACTATATTTCAACCACACAAAAAAAACTACAAAAACA	AAAAATAAATTATACTATATTTCAACCGCGCAAAAAAAACTACAAAAACG	I	C	Grn	NA	NA	NA	NA	NA	NA		OpenSea	CATTCCCCTCCTTACAGCGTTTTAGGATGCAGATTGAGAGGAGATAACGTTAGCCCGAAG[CG]CCTTTGCAGCCTCTTTTGCGCGGCTGAAACACAGCACAACCCACCCCCCCGCCCCACCCC	CGCCTTTGCAGCCTCTTTTGCGCGGCTGAAACACAGCACAACCCACCCCC	WWOX	NM_016373	Body				16:76977934-76978000						WWOX;WWOX;WWOX	ENST00000566662.1;ENST00000562639.1;ENST00000569332.1	3'UTR;5'UTR;3'UTR								TRUE		0.181499	1.35963	4.3971	4.20612e-05
cg02558142	chr4	116011750	+	cg02558142	86785877		AAATACCCATTAAAAAAATCAAATTTTTTATTTTCTCCTTTCACATAAAC		II			NA	NA	NA	NA	NA	NA		OpenSea	AATTATATTTGATATTTTTTTCTAGAATTAGGAAATAATAACCTGTCTATCGGTATATCA[CG]TTTATGTGAAAGGAGAAAATAAAAAATTTGATTTTTTTAATGGGTATTTCTGAACACTCT	AATACCCATTAAAAAAATCAAATTTTTTATTTTCTCCTTTCACATAAACG	NDST4	NM_022569	5'UTR							NDST4	ENST00000264363.2	5'UTR	NDST4;NDST4;NDST4	ENST00000514570.1;ENST00000504854.1;ENST00000264363.2	3'UTR;5'UTR;5'UTR	chr4:116011740-116012050	3								-0.644577	-1.81242	-4.65834	1.64962e-05
cg02560310	chr20	60578131	-	cg02560310	25806275	13756956	AAACAAAAACCTTAAAACCCCAACCACCAAAACCACATAAAAAAAACCCA	AAACAAAAACCTTAAAACCCCGACCGCCAAAACCACGTAAAAAAAACCCG	I	T	Red	NA	NA	NA	NA	NA	NA	chr20:60581508-60581862	N_Shelf	AAAGTGAGCGTGAAGCAGGAGCCTTGGAGCCCCGGCCGCCAGGGCCACGTGGGAAAGACC[CG]TGGGCGGGAATGGAGCAGCACGGACTCTGGACTCTTCTCCGCTCTGGCCACGCTTCTCCA	CGGGTCTTTCCCACGTGGCCCTGGCGGCCGGGGCTCCAAGGCTCCTGCTT	TAF4	NM_003185	Body				20:60011474-60011617			TAF4	ENST00000488539.1	3'UTR	TAF4;TAF4	ENST00000488539.1;ENST00000479744.1	3'UTR;3'UTR	chr20:60578040-60578435	3						TRUE		0.213851	1.36985	4.74177	1.21747e-05
cg02563827	chr1	8003721	+	cg02563827	88700313		ACAAAATCTAAACATCTTATCCAAATCATCTTAAACTCTTAAACTCAAAC		II			NA	NA	NA	NA	NA	NA	chr1:8002408-8002699	S_Shore	GCTGGGAACAGTGGCTCACACCTGTAATCTCAGCACTTAGGGAGGCTGAGGCAGGAGGAT[CG]CTTGAGCCCAAGAGTTCAAGATGACCTGGACAAGATGCCCAGACCCTGTCTCTACAAAAA	CGCTTGAGCCCAAGAGTTCAAGATGACCTGGACAAGATGCCCAGACCCTG	TNFRSF9	NM_001561	TSS1500																						0.282132	0.309397	4.41284	3.97824e-05
cg02576071	chr16	12557311	+	cg02576071	22729842		TAATATCTATATAAAACAAAATTTCTCTACACAAACTTTCTTTACCTACC		II			NA	NA	NA	NA	NA	NA		OpenSea	AGGAGGCCTCACAATCATGGTTGAAGGCAAGGAGGAGCAACTCACATCTTACATGGATGG[CG]GCAGGCAAAGAAAGCTTGTGCAGAGAAACTCTGCCTTATACAGACATCAGATCTCATGAG	CGGCAGGCAAAGAAAGCTTGTGCAGAGAAACTCTGCCTTATACAGACATC	SNX29	NM_032167	Body																	chr16:12556508-12557528	6				0.333901	0.659909	5.03152	4.16988e-06
cg02577078	chr12	121092968	-	cg02577078	38601203		TACTACCTCTTCAAAAAAATCACCATCTCAAACTAAATACRATAACTCAC		II			rs112431733	0.021958	NA	NA	NA	NA		OpenSea	GAGTTAAGTAGTGCTACCTCTTCAGAGGGGTCACCATCTCAGGCTAGGTGCGGTGGCTCA[CG]CCTGTAATCCCAGCACTTTGGGAGGCTGAGGCAGGAGGATCACCTGAGATCAGGAGTTCG	GCTACCTCTTCAGAGGGGTCACCATCTCAGGCTAGGTGCGGTGGCTCACG	CABP1;CABP1;CABP1	NM_031205;NM_004276;NM_001033677	Body;Body;Body							CABP1	ENST00000453000.1	TSS200	CABP1	ENST00000453000.1	TSS200								TRUE		0.302348	-0.0957346	4.87246	7.53216e-06
cg02581828	chr6	31546769	+	cg02581828	84632457		CACCTTAACCTTACAAAATAATAAAATTACAAATACATACCACCACRTCC		II			rs3093726	0.02847	NA	NA	NA	NA	chr6:31548436-31549277	N_Shore	TTCTCTCAGTGGGTGAAATCGAAGAGACTGAGGACAATAAAGAACAAGGAACCGAACTGC[CG]GACGTGGTGGCATGCACCTGTAATCCTACCACTTTGCAAGGCCAAGGTGAGAGGATCGCT	ACCTTGGCCTTGCAAAGTGGTAGGATTACAGGTGCATGCCACCACGTCCG																				chr6:31539016-31550879	6		TRUE		0.173458	-0.350199	5.29093	1.56666e-06
cg02591564	chr12	125578355	-	cg02591564	36614562	43615915	TCACTCATTTTACTAATATCCAAAATATAAACTCCATCCTACCAAAAACA	TCGCTCATTTTACTAATATCCGAAATATAAACTCCATCCTACCGAAAACG	I	A	Red	NA	NA	NA	NA	NA	NA	chr12:125578348-125578588	Island	TGCTTCTCTCTGTCGCTCATTTTGCTAGTGTCCGAGGTATAGACTCCATCCTGCCGGAGA[CG]GGGGTGTGTGTGACGCACGTTACTCGCACTCGAACTGAGATCCAGCCGGTTGGCAGGGAG	TCGCTCATTTTGCTAGTGTCCGAGGTATAGACTCCATCCTGCCGGAGACG	AACS	NM_023928	Body				12:124144280-124144541						AACS;AACS	ENST00000418937.2;ENST00000537564.1	3'UTR;5'UTR			chr12:125575726-125578724	6	chr12:125576767-125578561	6		TRUE		0.157807	2.455	4.28402	6.25941e-05
cg02596190	chr15	59982171	-	cg02596190	92644272	2730343	ACCTCATCTCTACTAAACAAACAAAAATTAACTAAACATAATAACACACA	ACCTCGTCTCTACTAAACAAACAAAAATTAACTAAACGTAATAACGCGCG	I	T	Red	NA	NA	NA	NA	NA	NA	chr15:59981234-59981795	S_Shore	CAACATGGTGACACCTCGTCTCTACTAAACAAACAAAAATTAGCTGGGCGTGGTGGCGCG[CG]TCTGTAATCCCAACTACTCAGGAGGCGAGGGCGGAGGCGGAGGCGGAGTTGGAGTTTGCA	CGCGCGCCACCACGCCCAGCTAATTTTTGTTTGTTTAGTAGAGACGAGGT	BNIP2	NM_004330	TSS1500							BNIP2;BNIP2	ENST00000267859.3;ENST00000415213.2	TSS1500;TSS1500	BNIP2;BNIP2;BNIP2;BNIP2;BNIP2	ENST00000267859.3;ENST00000415213.2;ENST00000477543.1;ENST00000417312.1;ENST00000560458.1	TSS1500;TSS1500;TSS1500;TSS1500;TSS1500	chr15:59982020-59982375	3						TRUE		0.39038	0.0802795	6.30546	2.97578e-08
cg02599116	chr16	68275991	+	cg02599116	37614255	76743920	AAAAAAATTAACTAACCATAATAACAAACACATATAATCCCAACTACTCA	AAAAAAATTAACTAACCGTAATAACGAACACATATAATCCCAACTACTCG	I	A	Red	NA	NA	NA	NA	NA	NA	chr16:68273545-68274084	S_Shore	ATCTTGGCTCACTGCAACCTCCGCCTCCCGGGTTCAAGTGATTCTCCTGCCTCAGCCTCC[CG]AGTAGCTGGGACTACATGTGCCCGCCACCACGGCCAGCTAATTTTTCTATTTTTATAGAG	AGAAAAATTAGCTGGCCGTGGTGGCGGGCACATGTAGTCCCAGCTACTCG																							TRUE		0.18164	-0.929649	6.09834	6.77734e-08
cg02600258	chr5	75013682	-	cg02600258	36602521		AAACAATCCRAAATTCTAAACCAAATATAATAATTCATACCAATAATCCC		II			NA	NA	NA	NA	NA	NA	chr5:75012962-75013515	S_Shore	CGTCTGCATAAGAACAATCCGAAATTCTGGGCCAGGTGTGGTGGTTCATGCCAGTAATCC[CG]GCACTTTGGGAGGCCGAAGTGGGAGGATCGCTTGAGCCCGGGAGTTCGAGACTAGTCTGG	AACAATCCGAAATTCTGGGCCAGGTGTGGTGGTTCATGCCAGTAATCCCG	C5orf37	NM_001099271	TSS1500					5:75012240-75013690	Promoter_Associated	POC5;POC5;POC5	ENST00000514838.1;ENST00000428202.2;ENST00000380475.2	TSS1500;TSS1500;TSS1500	POC5;POC5;POC5;POC5;POC5;POC5;POC5;POC5;POC5;POC5	ENST00000507421.1;ENST00000514838.1;ENST00000515285.1;ENST00000506164.1;ENST00000502826.1;ENST00000508467.1;ENST00000512125.1;ENST00000503835.1;ENST00000428202.2;ENST00000380475.2	TSS1500;TSS1500;TSS1500;TSS1500;TSS1500;TSS1500;TSS1500;TSS1500;TSS1500;TSS1500			chr5:75012464-75013686	6	chr5:75011265-75014688	6		TRUE		0.255957	-0.0247779	4.99397	4.79767e-06
cg02600413	chr5	43063172	-	cg02600413	20652224	44637986	ACATAATAACCCACATCTATAATCCCAAACAAAAAAATTACTTAAACCCA	ACATAATAACCCGCGTCTATAATCCCAAACAAAAAAATTACTTAAACCCG	I	A	Red	NA	NA	NA	NA	NA	NA	chr5:43066398-43067011	N_Shelf	AAAATTAGCCGGGCATGGTGGCCCGCGTCTGTAGTCCCAGGCAGGAGAATTGCTTGAACC[CG]GGGAGGGGGTGGGGCGGAGGTTGCAGTGAGCCGAGATCTCGCCATTGTACTCCAGCCTGG	GCATGGTGGCCCGCGTCTGTAGTCCCAGGCAGGAGAATTGCTTGAACCCG													CTD-2201E18.3	ENST00000503152.1	3'UTR								TRUE		0.312047	-0.142262	7.0145	1.7182e-09
cg02601341	chr16	31235841	-	cg02601341	52643937		AAACTACRCRAAAACAAAATCCTAAAAACACACRTAAAAACCAAAAAACC		II			NA	NA	NA	NA	NA	NA	chr16:31235525-31236104	Island	TGTGGCTGCTGGGGCTGCGCGAGGGCAAGATCCTGGAGGCACACGTGGAGGCCAAGGAGC[CG]CGCGCTCTGCGCAGCCCCGAGAGGCGGCCCACGCGCATTGGCCTTTACCTGAGCTTCGGC	GGCTGCGCGAGGGCAAGATCCTGGAGGCACACGTGGAGGCCAAGGAGCCG	TRIM72	NM_001008274	Body				16:31143042-31143605	16:31235797-31235920	Unclassified_Cell_type_specific	RP11-388M20.9	ENST00000576745.1	TSS1500	RP11-388M20.9	ENST00000576745.1	TSS1500	chr16:31235585-31235875	3								0.235228	1.5969	4.33702	5.19847e-05
cg02607259	chr1	155991483	-	cg02607259	54773856		ACAAAAATATACCACCTACCCRACTAATTTTTTATCCTTTTAATAAAAAC		II			NA	NA	NA	NA	NA	NA	chr1:155990389-155990780	S_Shore	TAGCTGGGATTACAGGAGTGTGCCACCTGCCCGGCTAATTTTTTGTCCTTTTAGTAGAGA[CG]GTGTTTCACCATGTTGGCCAGACTGGTCTCAAACTCCTGTCCTCAAGTGATCTGCCCACC	CAGGAGTGTGCCACCTGCCCGGCTAATTTTTTGTCCTTTTAGTAGAGACG	SSR2	NM_003145	TSS1500							SSR2;SSR2;SSR2;SSR2	ENST00000480567.1;ENST00000529008.1;ENST00000496742.1;ENST00000295702.4	TSS1500;TSS1500;TSS1500;TSS1500	SSR2;SSR2;SSR2;SSR2;SSR2;SSR2;SSR2;SSR2;SSR2;SSR2;SSR2;SSR2;SSR2;SSR2	ENST00000531917.1;ENST00000467041.1;ENST00000480567.1;ENST00000526212.1;ENST00000484320.2;ENST00000532074.1;ENST00000529008.1;ENST00000472898.1;ENST00000466905.1;ENST00000496742.1;ENST00000480176.1;ENST00000473699.1;ENST00000368311.1;ENST00000295702.4	TSS1500;TSS1500;TSS1500;TSS1500;TSS1500;TSS1500;TSS1500;TSS1500;TSS1500;TSS1500;TSS1500;TSS1500;TSS1500;TSS1500										0.218932	0.129199	5.03623	4.09708e-06
cg02608538	chr9	80508015	+	cg02608538	59766204		CAACCCAATAATCTCAACCTCATTTTACCCAATAACTTCAAAATAAAATC		II			NA	NA	NA	NA	NA	NA		OpenSea	AATCTACTAGGCTTGGAAAGCTTCAACAGGGTCATGATGTCAAAGGGTTTCAAACCAGAG[CG]ACTCCATCTTGAAGTCACTGGGTAAAATGAGGCTGAGACTACTGGGCTGCATTCCCAGAT	AGCCCAGTAGTCTCAGCCTCATTTTACCCAGTGACTTCAAGATGGAGTCG	GNAQ	NM_002072	Body																	chr9:80505731-80509112	6				0.30171	0.488559	5.06215	3.71814e-06
cg02610070	chr1	228673723	-	cg02610070	92647876		CRAAATTTCACCATAAACCAAAATAATCTCATATCTTAACCTTATAATCC		II			rs12064322	0.054338	NA	NA	NA	NA	chr1:228674346-228675752	N_Shore	TTTAGTAGAGACGGGGTTTCACCATGAGCCAGGATGGTCTCATATCTTGACCTTGTGATC[CG]CTCGCCTCGGCCTCGCAAAGTGCTGGGATTAGAGACGTGAGCCACGGCGCCCGGCCCAGA	GGGGTTTCACCATGAGCCAGGATGGTCTCATATCTTGACCTTGTGATCCG	RNF187	NM_001010858	TSS1500							RNF187	ENST00000305943.7	TSS1500	RNF187	ENST00000305943.7	TSS1500					chr1:228673606-228677148	6		TRUE		0.303462	0.415609	6.03839	8.59089e-08
cg02618467	chr2	38254146	+	cg02618467	32739166		ATATTCTAAACCACAAAACAAATCTCAACAAATTTAAACAAATTCAAATC		II			NA	NA	NA	NA	NA	NA		OpenSea	TTTCAGGTATCTTTCTGTAATTGATTTCTAATTTAATGCCATCATGGTCAGCAGTTTGTA[CG]ACTTGAATCTGTTCAAACTTGTTGAGACTTGTTCTGTGGCCCAGAATATGTTCTATTTTG	CGACTTGAATCTGTTCAAACTTGTTGAGACTTGTTCTGTGGCCCAGAATA	RMDN2-AS1;RMDN2	NR_102712;NM_144713	Body;Body							AC016689.1;FAM82A1	ENST00000414365.1;ENST00000469469.1	3'UTR;5'UTR	AC016689.1;FAM82A1	ENST00000414365.1;ENST00000469469.1	3'UTR;5'UTR	chr2:38254100-38254375	3								0.280007	0.476506	5.38065	1.11236e-06
cg02620557	chr16	740807	+	cg02620557	88791227	13656949	CCAAAAAATCACTTAAATTCAATAATTTTAAAACCAACCTAACCAACACA	CCAAAAAATCGCTTAAATTCAATAATTTTAAAACCAACCTAACCAACACG	I	A	Red	NA	NA	NA	NA	NA	NA	chr16:740007-740578	S_Shore	CCGCCACCACGCCCGGCTAATTTGGCTAATTTTGTATTTTTGGTAGACACGGGGTTTCAC[CG]TGTTGGCCAGGCTGGTCTTAAAACTACTGAACTCAAGCGATCCTCTGGCGTCAGCCTCCT	CCAGAGGATCGCTTGAGTTCAGTAGTTTTAAGACCAGCCTGGCCAACACG	WDR24	NM_032259	TSS1500							LA16c-313D11.12;WDR24;WDR24;MSLN	ENST00000566927.1;ENST00000293883.4;ENST00000248142.6;ENST00000446427.2	5'UTR;TSS1500;TSS1500;5'UTR	LA16c-313D11.12;LA16c-313D11.12;WDR24;WDR24;MSLN	ENST00000575305.1;ENST00000566927.1;ENST00000293883.4;ENST00000248142.6;ENST00000446427.2	5'UTR;5'UTR;TSS1500;TSS1500;5'UTR			chr16:740762-741454	6	chr16:738749-743153	6		TRUE		0.138591	-0.933841	5.19644	2.24232e-06
cg02620799	chr4	185305347	+	cg02620799	43650199		ACTACCCTTTAAAAATTTAATCAATTTCCCCRTATCTACTTTATAAACAC		II			rs4629495	0.097263	NA	NA	NA	NA		OpenSea	GGCAGCAGTTGCACAATCCCAGCACACTACATTCCACAGCACCAGCAATCTCTGTCTGAA[CG]TGTTTATAAAGCAGATACGGGGAAACTGACCAAACCTCCAAAGGGCAGTGTGCTTACAGG	CGTGTTTATAAAGCAGATACGGGGAAACTGACCAAACCTCCAAAGGGCAG																chr4:185305245-185306015	3								-0.211393	-3.85936	-4.99305	4.81416e-06
cg02627723	chr20	39824650	+	cg02627723	39783987		AAAATACACAATCTTCTCAAATTCACATAAAATACTCTCCAAAATAAACC		II			NA	NA	NA	NA	NA	NA		OpenSea	GTACTCTGTATAATCTCAGTTTTTAAAAATGTATTAACACTTGTTTCATGGCTTAACATA[CG]GTTTATCCTGGAGAGTATTCCATGTGAATTTGAGAAGACTGTGTATTCTGCTGTTGTTGG	CGGTTTATCCTGGAGAGTATTCCATGTGAATTTGAGAAGACTGTGTATTC	ZHX3	NM_015035	Body							RP3-511B24.5	ENST00000423733.1	5'UTR	ZHX3;ZHX3;RP3-511B24.5;ZHX3;ZHX3;ZHX3;ZHX3	ENST00000421422.1;ENST00000309060.3;ENST00000423733.1;ENST00000560364.1;ENST00000558993.1;ENST00000558642.1;ENST00000432768.2	3'UTR;3'UTR;5'UTR;3'UTR;3'UTR;3'UTR;3'UTR			chr20:39824310-39824819	6						0.280377	-0.213426	4.34333	5.08435e-05
cg02635494	chr6	4018361	+	cg02635494	12791573		AAACACATTCTCRAAATACTTTAAAAACAATTTTAAATTTTATTCCTCCC		II			NA	NA	NA	NA	NA	NA	chr6:4018478-4019101	N_Shore	CTTATTGAGATTGATGATTGCACAGTGTAGCTTGAAAGGTCCAAATTTAATCCGTTTCAA[CG]GGAGGAACAAAATTCAAAACTGTTTTCAAAGTATTTCGAGAATGTGTCCCTTATCTGGAA	CGGGAGGAACAAAATTCAAAACTGTTTTCAAAGTATTTCGAGAATGTGTC								6:4017882-4019329	Promoter_Associated							chr6:4018105-4019090	3						TRUE		-0.217111	-4.39654	-4.31705	5.57592e-05
cg02637781	chr7	2394389	-	cg02637781	4714470	87701918	TTTAATAATTTTCAAACACAATCTTATAAATACAAATCCTCTCAAAATCA	TTTAATAATTTTCGAACGCGATCTTATAAATACGAATCCTCTCAAAATCG	I	T	Red	NA	NA	NA	NA	NA	NA	chr7:2393628-2395174	Island	CAAATATATCAGTTTGATGATTTTCGGGCGCGGTCTTGTGGATGCGAGTCCTCTCAGGGT[CG]TTCGTGAGGCCCCAGGGCGTGGGTGCGCCCCCCGCCCCGCGGCCTTGGTGCGGCCTCCCC	CGACCCTGAGAGGACTCGCATCCACAAGACCGCGCCCGAAAATCATCAAA	EIF3B;EIF3B	NM_003751;NM_001037283	TSS200;TSS200				7:2360899-2361767			EIF3B;EIF3B;EIF3B;EIF3B	ENST00000314800.8;ENST00000360876.4;ENST00000397011.2;ENST00000489558.2	TSS200;TSS200;TSS200;TSS200	EIF3B;SNX8;SNX8;EIF3B;EIF3B;EIF3B;EIF3B;EIF3B	ENST00000431643.1;ENST00000435336.1;ENST00000447136.1;ENST00000314800.8;ENST00000360876.4;ENST00000413917.1;ENST00000397011.2;ENST00000489558.2	5'UTR;TSS1500;TSS1500;TSS200;TSS200;TSS200;TSS200;TSS200	chr7:2394360-2394595	3						TRUE		-0.189635	-4.58422	-4.37433	4.5584e-05
cg02638459	chr9	91209102	-	cg02638459	96809112		TTCCATAAAAATTATTCACAAACTCTTTTTTAATAACTACATAATACTCC		II			NA	NA	NA	NA	NA	NA		OpenSea	AAAAAGCCCTTTTCCATAAAAATTATTCACAAACTCTTTTTTGATGGCTACATAATACTC[CG]TCTCCAAATCATAGTTTACTGTTGGATTTTTAGGCTGTTCCCATTTTTTGACCATTAGAA	CGGAGTATTATGTAGCCATCAAAAAAGAGTTTGTGAATAATTTTTATGGA								9:91208013-91209122	Unclassified									chr9:91208560-91209202	6	chr9:91208313-91209286	6				-0.176285	1.63357	-4.44238	3.58242e-05
cg02641865	chr1	40595336	-	cg02641865	68708215		AACCTTACRTTTTCTCTAAATCAAAATATCTCAATCTCAACACTATTAAC		II			NA	NA	NA	NA	NA	NA	chr1:40598508-40599209	N_Shelf	GCCATTGTAAGGACCTTGCGTTTTCTCTAGATCAAGATGTCTCAGTCTCAGCACTATTGA[CG]TTTTGATAGATAATCTTTTTTTGTAGAGGATTGCCTAGCTCAAAACATTGTAAAATATTA	CGTCAATAGTGCTGAGACTGAGACATCTTGATCTAGAGAAAACGCAAGGT																									0.32606	-0.127826	4.93114	6.06101e-06
cg02648724	chr7	6044928	+	cg02648724	84808165	80715101	TATAATCCCAACTACTTAAAACACTAAAACACAAAAATTACTTAAAACCA	TATAATCCCAACTACTTAAAACACTAAAACACGAAAATTACTTAAAACCG	I	A	Red	NA	NA	NA	NA	NA	NA	chr7:6048396-6049255	N_Shelf	GCTCTGTCCCCAGGCTGGCATGCAGTGGCACGATCTCGGCTTACTGCAACCTCCGTCTCT[CG]GCTTCAAGCAATTCTCGTGCCTCAGTGTCCCAAGTAGCTGGGATTACAGGCTTCTGCCAC	CGGCTTCAAGCAATTCTCGTGCCTCAGTGTCCCAAGTAGCTGGGATTACA	PMS2;PMS2	NR_003085;NM_000535	Body;Body							PMS2;Y_RNA;PMS2	ENST00000441476.2;ENST00000365120.1;ENST00000469652.1	TSS1500;TSS1500;3'UTR	PMS2;Y_RNA;PMS2;PMS2;PMS2	ENST00000441476.2;ENST00000365120.1;ENST00000380416.5;ENST00000415839.2;ENST00000469652.1	TSS1500;TSS1500;3'UTR;3'UTR;3'UTR										0.141662	-0.253258	4.43108	3.72903e-05
cg02654704	chr16	74685448	+	cg02654704	84746820		CAATAACAACTAAAATACAACRACAACAATCTCAACTTACTACAACTTCC		II			NA	NA	NA	NA	NA	NA		OpenSea	GTGCCTGTAGTCCCAGTTAGTGGGGAGGCTGAGGTGGGAGGATGGCTTGAGCCCAAGAAG[CG]GAAGTTGCAGTAAGCTGAGATTGTTGTCGCTGCACTCCAGTTGTCACTGGGGGACAGAGC	AGTGACAACTGGAGTGCAGCGACAACAATCTCAGCTTACTGCAACTTCCG	RFWD3	NM_018124	Body					16:74684369-74685788	Promoter_Associated				RFWD3	ENST00000572337.1	5'UTR					chr16:74684451-74687382	6				0.214828	-0.107416	5.55365	5.71802e-07
cg02656873	chr4	5520162	+	cg02656873	81702992	53765982	TTAAAAAAACACAATATACAAATAAAAATAACCCAATTTTTCAAATACCA	TTAAAAAAACGCAATATACGAATAAAAATAACCCGATTTTTCAAATACCG	I	T	Red	NA	NA	NA	NA	NA	NA		OpenSea	ACTCGGGAAGTGCAAGGGGTCAGGGAATTCCCTTTCCTAGTCAAAGAAAGGGGTGACAGA[CG]GCACCTGAAAAATCGGGTCACTCCCACCCGCATACTGCGCTTTTCCAACGGGCTTAAAAA	CGGCACCTGAAAAATCGGGTCACTCCCACCCGCATACTGCGCTTTTCCAA							4:5570867-5571079																TRUE		0.293915	0.53385	6.84455	3.41633e-09
cg02657292	chr7	138720909	-	cg02657292	10676244	3667146	AAACCTAAACCTAACAAAAAATAAACCTACAAAAAACCAAACAAAAAACA	AAACCTAAACCTAACGAAAAATAAACCTACGAAAAACCGAACGAAAAACG	I	A	Red	NA	NA	NA	NA	NA	NA	chr7:138720044-138721019	Island	CAGCCCGGGGATGGGCCTGGGCCTGGCGAGGGGTGGGCCTGCGGGAGGCCGGGCGAGGGG[CG]GCCCCGGCGCGTGGAAGCAGGGTACGGCGCCTGCGGATCCCCTGGACGTGGACTCAGGCG	GGGCCTGGGCCTGGCGAGGGGTGGGCCTGCGGGAGGCCGGGCGAGGGGCG	ZC3HAV1L	NM_080660	TSS200				7:138370479-138371559	7:138719747-138721106	Promoter_Associated	ZC3HAV1L;ZC3HAV1L	ENST00000358573.3;ENST00000275766.1	TSS200;TSS200	ZC3HAV1L;ZC3HAV1L	ENST00000358573.3;ENST00000275766.1	TSS200;TSS200	chr7:138719465-138721270	3						TRUE		-0.427377	-2.3847	-5.02078	4.34075e-06
cg02662530	chr2	149119763	+	cg02662530	78725867		ATTTCAAACCAATAAATCTTAACTTACTACRCTCTATAAAACTAAAATCC		II			NA	NA	NA	NA	NA	NA		OpenSea	AGAACCATTCACTCTCCTGGAAAGGGGGCTGAAGCCAGGGAGCCAAGTGGTCTAGCTCAG[CG]GATCCCAGCCCCACAGAGCGCAGCAAGCTAAGATCCACTGGCTTGAAATTCTCAGGTCAG	TTTCAAGCCAGTGGATCTTAGCTTGCTGCGCTCTGTGGGGCTGGGATCCG	MBD5	NM_018328	5'UTR							MBD5;MBD5	ENST00000407073.1;ENST00000478804.1	5'UTR;5'UTR	MBD5;MBD5;MBD5;MBD5	ENST00000488372.1;ENST00000407073.1;ENST00000496158.1;ENST00000478804.1	5'UTR;5'UTR;5'UTR;5'UTR	chr2:149119760-149120075	3								0.190509	0.00796469	4.89774	6.85988e-06
cg02666879	chr14	103649030	-	cg02666879	83705976		TAATATCAATACCATACTTCCTATATCRCCTACAAAACTATAAACCAATC		II			rs10148353	0.018419	NA	NA	NA	NA		OpenSea	AGAAGCTGAGCTGATGTCAGTACCATGCTTCCTGTATCGCCTGCAGAACTGTGAACCAAT[CG]AACCTCTTTTCTTATAAATTACCCAGTCTCTGCTATATATTTCTATACAGCAATGCAAGA	GATGTCAGTACCATGCTTCCTGTATCGCCTGCAGAACTGTGAACCAATCG																									0.225665	0.324586	4.44519	3.54681e-05
cg02672130	chr6	139372123	-	cg02672130	84734313		TTAAACAAAAAACCRATTTCAATAACTTTATCCTAATAAAACCACTAACC		II			NA	NA	NA	NA	NA	NA		OpenSea	TACATCTTTGATTGGGCAAGAGACCGATTTCAGTAACTTTGTCCTGATAAGACCACTGAC[CG]TGGACTGATTCTGGCCAGTTTACAGAGGCTGCACACTTGTGTCTTTGTGTCTTGAAGAGA	CGGTCAGTGGTCTTATCAGGACAAAGTTACTGAAATCGGTCTCTTGCCCA																chr6:139372000-139372310	3								0.214429	0.586393	5.03131	4.17317e-06
cg02685945	chr6	22570146	-	cg02685945	25761130	68637520	AAAAAACAACAAAAACAAACCTTAACCAAAACCCAAAACCACAAAAAACA	AAAAAACAACGAAAACGAACCTTAACCGAAACCCGAAACCGCAAAAAACG	I	A	Red	NA	NA	NA	NA	NA	NA	chr6:22569584-22570705	Island	ATTAGCCTCAGAGAAGGGCAGCGGAGACGGGCCTTGGCCGGAGCCCGAGGCCGCAGAGGG[CG]ACGAGGACAAGCCGACCCACGCTGGTGGCGGCGGCGACGAATTGGGGAAGCCGGACGACG	CGCCCTCTGCGGCCTCGGGCTCCGGCCAAGGCCCGTCTCCGCTGCCCTTC	HDGFL1	NM_138574	1stExon				6:22677522-22678615			HDGFL1;HDGFL1	ENST00000230012.3;ENST00000510882.2	1stExon;1stExon	HDGFL1;HDGFL1	ENST00000230012.3;ENST00000510882.2	1stExon;1stExon	chr6:22569985-22570515	3						TRUE		0.525034	0.979204	4.92488	6.20344e-06
cg02701112	chr10	29717546	-	cg02701112	96677986		AACTCAACAAACTACTTATCCCACCTTCTTCCATCTAATTTATTCTAACC		II			rs34858886	0.085766	NA	NA	NA	NA		OpenSea	GAGAGCCAGAAGACTCAGCAAACTGCTTATCCCACCTTCTTCCATCTGGTTTGTTCTAGC[CG]CGCTGGCAGCCGATTGGATGGTGCCCACGCATATCGACGGTGGGTTTTCCTTTCCCAGTC	ACTCAGCAAACTGCTTATCCCACCTTCTTCCATCTGGTTTGTTCTAGCCG	SVIL-AS1;SVIL-AS1;SVIL-AS1;SVIL-AS1;SVIL-AS1;SVIL-AS1;SVIL-AS1;SVIL-AS1	NR_110929;NR_110926;NR_110925;NR_110922;NR_110921;NR_110920;NR_110927;NR_110928	Body;Body;Body;Body;Body;Body;Body;Body	chr10:29717478-29717478						RP11-534G20.3;RP11-534G20.3;RP11-534G20.3;RP11-534G20.3;RP11-534G20.3;RP11-534G20.3;RP11-534G20.3;RP11-534G20.3	ENST00000430295.1;ENST00000438202.1;ENST00000413405.1;ENST00000414457.1;ENST00000446807.1;ENST00000423223.1;ENST00000445521.1;ENST00000455774.1	5'UTR;5'UTR;5'UTR;5'UTR;5'UTR;5'UTR;5'UTR;5'UTR	RP11-534G20.3;RP11-534G20.3;RP11-534G20.3;RP11-534G20.3;RP11-534G20.3;RP11-534G20.3;RP11-534G20.3;RP11-534G20.3	ENST00000430295.1;ENST00000438202.1;ENST00000413405.1;ENST00000414457.1;ENST00000446807.1;ENST00000423223.1;ENST00000445521.1;ENST00000455774.1	5'UTR;5'UTR;5'UTR;5'UTR;5'UTR;5'UTR;5'UTR;5'UTR										0.278897	-0.136001	6.44114	1.73056e-08
cg02701137	chr20	34994743	+	cg02701137	62758551		CTACCTAAATCTTTAAATCAACAAAAACCAAACTAAATACRATAACTCAC		II			NA	NA	NA	NA	NA	NA		OpenSea	CAAACTCCTGACCTGAAGTGATCCACCCACCTCAGCCTCCCAAAGTTCTGGGATTACAGG[CG]TGAGCCACCGCACCCAGCCTGGTTCCTGCTGATTTAAAGATCCAGGCAGGAGCAGTGACA	TGCCTGGATCTTTAAATCAGCAGGAACCAGGCTGGGTGCGGTGGCTCACG	DLGAP4	NM_014902	TSS1500							DLGAP4;DLGAP4;DLGAP4	ENST00000401952.2;ENST00000373907.2;ENST00000373913.3	TSS1500;TSS1500;5'UTR	DLGAP4;DLGAP4;DLGAP4	ENST00000401952.2;ENST00000373907.2;ENST00000373913.3	TSS1500;TSS1500;5'UTR							TRUE	TRUE		0.169816	-0.539486	4.45849	3.38295e-05
cg02701747	chr1	191836683	+	cg02701747	78742133	21643246	TATATTTTTTATACAAACAAAATTTCCCCATATTAACCAAAATAATCTCA	TATATTTTTTATACAAACGAAATTTCCCCATATTAACCAAAATAATCTCG	I	A	Red	rs138504562	0.0105	NA	NA	NA	NA		OpenSea	CATGCCTGTAATCCCAGCACTTTGGGAGGCCGAGGTGGGAGGATCATGAGGTCAGGAGAT[CG]AGACCATCCTGGCTAACATGGGGAAACCCCGTCTGTACAAAAAATACAAAAAACTAGCCA	CGAGACCATCCTGGCTAACATGGGGAAACCCCGTCTGTACAAAAAATACA										RP11-541F9.1;RP11-541F9.1	ENST00000432083.1;ENST00000428569.1	TSS1500;3'UTR	RP11-541F9.1;RP11-541F9.1	ENST00000432083.1;ENST00000428569.1	TSS1500;3'UTR										0.215325	0.0805109	6.84931	3.35132e-09
cg02705837	chr17	7554666	+	cg02705837	45784132	86769360	AACCCCCCTCAAATATACAACTACTACAAATTCCAAAATACACAACCACA	AACCCCCCTCAAATATACAACTACTACAAATTCCGAAATACACGACCACG	I	C	Grn	NA	NA	NA	NA	NA	NA	chr17:7554139-7555338	Island	TCGCAGTTGGGGGGCCTAGGATCGGTGCATCTTCCGCCGCGCTGCCAGCACCCCGCAGCG[CG]TGGTCGTGCACCCCGGAATCTGCAGCAGCTGCATATCTGAGGGGGGTCTCCTTTGCCCGC	GACCCCCCTCAGATATGCAGCTGCTGCAGATTCCGGGGTGCACGACCACG	ATP1B2;ATP1B2	NM_001678;NM_001678	1stExon;5'UTR		DMR	TRUE	17:7494672-7496089	17:7553581-7555221	Unclassified_Cell_type_specific	ATP1B2;ATP1B2	ENST00000250111.4;ENST00000250111.4	5'UTR;1stExon	ATP1B2;ATP1B2;ATP1B2	ENST00000250111.4;ENST00000250111.4;ENST00000577026.1	5'UTR;1stExon;5'UTR	chr17:7554545-7555250	3						TRUE		-0.187907	-3.98909	-4.35667	4.85116e-05
cg02708544	chr5	17376892	+	cg02708544	83603384		AAACAAAACCCAATCTTAAACACRATCAAAAACTTCATAAATAAAACACC		II			NA	NA	NA	NA	NA	NA		OpenSea	GAAGCTCTTTAGTTTCATTAGATCCCATCTGTCAATTTTGGCTTTTGTTGCCATTGCTTT[CG]GTGTTTTACTCATGAAGTCTTTGACCGTGCCCAAGACTGGGTCTTGCTCTGTCATCCAGG	CGGTGTTTTACTCATGAAGTCTTTGACCGTGCCCAAGACTGGGTCTTGCT										CTD-2139B15.5	ENST00000511182.1	TSS1500	CTD-2139B15.5	ENST00000511182.1	TSS1500										0.298601	0.101474	6.19955	4.53631e-08
cg02709717	chr8	33425043	-	cg02709717	11804115	22791828	TTTAAAAACAAAATCTACCTCTATCACCAAAACTAAAATACAACAACACA	TTTAAAAACAAAATCTACCTCTATCGCCAAAACTAAAATACAACGACGCG	I	A	Red	rs76740401	0.049045	NA	NA	NA	NA	chr8:33423939-33424895	S_Shore	TTTACTTATGTATTTGGAGGCAGAGTCTGCCTCTATCGCCAAGGCTGGAGTGCAGCGGCG[CG]ATCTCAGCTCACTGCAACCTCTGCCTCTCGGGTTCAGGTGATTCTCCTGCCTCAGCCTCC	CGCGCCGCTGCACTCCAGCCTTGGCGATAGAGGCAGACTCTGCCTCCAAA	RNF122	NM_024787	TSS1500					8:33423608-33425093	Promoter_Associated	RNF122	ENST00000256257.1	TSS1500	RNF122	ENST00000256257.1	TSS1500			chr8:33423585-33425084	6	chr8:33422280-33425352	6		TRUE		0.238356	-0.264353	4.67788	1.53662e-05
cg02720013	chr3	178981100	+	cg02720013	3740857	94758407	ACACAAAACTTACAAACCAATCCAAATTCCAAATAAACATAAACTCAACA	ACGCGAAACTTACGAACCAATCCGAATTCCAAATAAACGTAAACTCAACG	I	A	Red	NA	NA	NA	NA	NA	NA	chr3:178978948-178979364	S_Shore	GGTGCTAAGCCCCTCACTGTCCGTGGCTTGTAGGCCGGTCGGCCACTCGGAGTGCTGGCC[CG]CTGAGTCCACGCCCACCTGGAACTCGGACTGGCCCGCAAGCTCCGCGCACAGCCCGGGTT	GCGCGGAGCTTGCGGGCCAGTCCGAGTTCCAGGTGGGCGTGGACTCAGCG	KCNMB3;KCNMB3	NM_001163677;NM_171828	Body;Body				3:180463573-180463984									chr3:178980980-178981175	3						TRUE		0.363389	0.641774	4.92193	6.2718e-06
cg02720697	chr19	3359204	-	cg02720697	84644564	77635947	CCACACATAAAAATCTCTACACATATCCATATACAATATATATATATCCA	CCGCGCGTAAAAATCTCTACGCGTATCCGTATACGATATATATATATCCG	I	T	Red	NA	NA	NA	NA	NA	NA	chr19:3358495-3361248	Island	ACGCTGTAGGCGCCGCGCGTGGGGATCTCTGCGCGTGTCCGTGTGCGGTGTGTGTGTGTC[CG]TGGCTGAGTCGAGGAGGCCCGGCCCGCCGGTGTCCCCGAGTCGCCTGCGCGTGAGTGTGT	CGGACACACACACACCGCACACGGACACGCGCAGAGATCCCCACGCGCGG	NFIC	NM_205843	TSS1500				19:3309496-3312440			NFIC	ENST00000443272.1	TSS1500	NFIC	ENST00000346156.5	TSS1500	chr19:3358745-3359755	3						TRUE		0.532888	-3.3045	4.50535	2.8622e-05
cg02722456	chr13	77460723	+	cg02722456	76650373	80640932	AAACAAAACTAATAAATAAAAAACAAATAAAAATCCAAACACCCCCAACA	AAACGAAACTAATAAATAAAAAACGAATAAAAATCCGAACGCCCCCAACG	I	C	Grn	NA	NA	NA	NA	NA	NA	chr13:77459322-77461099	Island	CGATTTGCATCTTAAACGCGGACGCCACGCGGGGCTGCTGGCTCCACCCCGGCTCGCGAG[CG]CTGGGGGCGCCCGGACTCCCACCCGCTCCCCACCCACCAGCCCCGCCCCGTGGTCCCGCC	CGCTGGGGGCGCCCGGACTCCCACCCGCTCCCCACCCACCAGCCCCGCCC	KCTD12	NM_138444	TSS200				13:76357357-76359100	13:77460102-77460825	Promoter_Associated	KCTD12;KCTD12	ENST00000377474.2;ENST00000317765.2	TSS200;TSS200	KCTD12;KCTD12	ENST00000377474.2;ENST00000317765.2	TSS200;TSS200	chr13:77459285-77461290	3						TRUE		-0.269752	-3.34348	-4.53582	2.56635e-05
cg02723063	chr8	143752436	+	cg02723063	33735850		CTCTTATCACTATTCCCTAAACAATACTATATAACAACTATCTACATAAC		II			NA	NA	NA	NA	NA	NA	chr8:143750759-143751448	S_Shore	CATCTTCCCGTATACGTTAAGTCACTTCTAGATTACTTATAATACCTAATACAATGTAAG[CG]CTATGTAGATAGTTGTTATACAGTATTGTTTAGGGAATAGTGACAAGAGAAAAATTTGTA	CGCTATGTAGATAGTTGTTATACAGTATTGTTTAGGGAATAGTGACAAGA	JRK;JRK	NM_003724;NM_001077527	TSS1500;TSS1500							JRK;PSCA	ENST00000507178.1;ENST00000505305.1	TSS1500;5'UTR	JRK;JRK;JRK;JRK;PSCA;PSCA	ENST00000507178.1;ENST00000422119.2;ENST00000503272.1;ENST00000512113.1;ENST00000505305.1;ENST00000510969.1	TSS1500;TSS1500;TSS1500;3'UTR;5'UTR;5'UTR			chr8:143744706-143752633	6	chr8:143734664-143754003	6		TRUE		0.33104	0.326584	5.81418	2.07516e-07
cg02726435	chr9	134029186	-	cg02726435	29780528		TAAACCTTAAAACCTTAAACCTAAACAATCTAACTCAAAAACCTATACTC		II			NA	NA	NA	NA	NA	NA		OpenSea	TTTACCACTAATAAACCTTGAAACCTTGAACCTGGGCAGTCTGACTCAAGAGCCTGTGCT[CG]TACTCAAGAGTCTGGTTTACAGTTCATGCAGGTTTACAATTCACTCGGGTTTGCAATTCC	CGAGCACAGGCTCTTGAGTCAGACTGCCCAGGTTCAAGGTTTCAAGGTTT	NUP214	NM_005085	Body							RP11-544A12.4	ENST00000415391.1	3'UTR	RP11-544A12.4;NUP214	ENST00000415391.1;ENST00000525980.1	3'UTR;5'UTR					chr9:134024430-134030365	4				0.31177	0.604287	5.20652	2.15842e-06
cg02726715	chr3	141682743	+	cg02726715	82725422		AAAAACCTAATACAAAAAAATCRACAAAATAAACAACAAAACCAAAACCC		II			NA	NA	NA	NA	NA	NA		OpenSea	TGTTTTTCTGCTTGTATTGATGATTATGAATGGCAGCTGAATGGTAGAGTTCAGAGCCGG[CG]GGCCCTGGTTTTGCTGCTCATTTTGTCGATTTCTCTGTACCAGGTTTTTGAAAGCGATTT	CGGGCCCTGGTTTTGCTGCTCATTTTGTCGATTTCTCTGTACCAGGTTTT	TFDP2;TFDP2;TFDP2;TFDP2;TFDP2;TFDP2	NM_001178142;NM_001178140;NM_006286;NM_001178138;NM_001178141;NM_001178139	Body;Body;Body;Body;Body;Body										TFDP2;TFDP2	ENST00000474279.1;ENST00000487734.1	TSS200;3'UTR										0.335097	0.252501	4.37247	4.58837e-05
cg02731366	chr18	45568503	+	cg02731366	64689899		ACCCAACCAAAAACTAACAAACAACCCATAACTATATTCTCTCCTTAAAC		II			NA	NA	NA	NA	NA	NA		OpenSea	CAGCCCAGGTGAACACAGTCAACTGGGACAAAATGTGGCATCTGCCAGGGCAGGTAGGGG[CG]TCCAAGGAGAGAATATAGTCATGGGTTGTTTGTTAGTTTCTGGTTGGGCCAGTAAAGCCC	CCCAACCAGAAACTAACAAACAACCCATGACTATATTCTCTCCTTGGACG	ZBTB7C	NM_001039360	TSS1500							ZBTB7C;ZBTB7C;ZBTB7C;ZBTB7C	ENST00000332053.2;ENST00000535628.1;ENST00000542101.1;ENST00000540333.1	TSS1500;5'UTR;5'UTR;5'UTR	ZBTB7C;ZBTB7C;ZBTB7C;ZBTB7C	ENST00000332053.2;ENST00000535628.1;ENST00000542101.1;ENST00000540333.1	TSS1500;5'UTR;5'UTR;5'UTR								TRUE		0.276871	-0.100997	5.57349	5.29574e-07
cg02737727	chr14	105561470	+	cg02737727	78728417		TCTAAAAAATAATTAATAATACRTATCAAAAATCCAAAATCCAACAAAAC		II			NA	NA	NA	NA	NA	NA	chr14:105559492-105560409	S_Shore	TCGCCATGTTGGCCAGGCTGGTCTCGAATTCCTGGCTGGGATTACAGGCGTGAGCCACCA[CG]CCCTGCTGGATTTTGGATTCTTGATACGTATCATCAACCACTCTCCAGAGTTTGGCCAGC	CGCCCTGCTGGATTTTGGATTCTTGATACGTATCATCAACCACTCTCCAG	LOC102723354	NR_110546	Body							RP11-44N21.1;RP11-44N21.1;RP11-44N21.1	ENST00000548104.1;ENST00000546968.1;ENST00000548361.1	5'UTR;TSS200;TSS200	RP11-44N21.1;RP11-44N21.1;RP11-44N21.1	ENST00000548104.1;ENST00000546968.1;ENST00000548361.1	5'UTR;TSS200;TSS200										0.563717	0.228659	9.89674	1.50936e-14
cg02744089	chr6	160351986	+	cg02744089	74612882		AACCATACCRTTTTACATTCCCACCAACAACTAATATCTATAAAAATTCC		II			rs9346802	0.05713	NA	NA	NA	NA		OpenSea	ACACCTGTGGCTGTTATTAAAGAAGAAAAATAACAAATGTTGGCATGGATGTGGAGAAAT[CG]GAACCCTCATAGATACCAGTTGCTGGTGGGAATGTAAAACGGTATGGTTGCTGTGAACAC	CGGAACCCTCATAGATACCAGTTGCTGGTGGGAATGTAAAACGGTATGGT																		chr6:160351685-160353181	6	chr6:160350364-160353196	6				0.239613	0.872311	4.39819	4.18988e-05
cg02745719	chr5	112251076	-	cg02745719	84780423	40772937	TTATTTACTTTTTAAAACTTTATTTTCTTTATAACACAAACAAACAAACA	TTATTTACTTTTTAAAACTTTATTTTCTTTATAACACAAACAAACGAACG	I	A	Red	NA	NA	NA	NA	NA	NA		OpenSea	AAATCATTCATCTTATTTGCTTTTTAAAACTTTATTTTCTTTATGACACAGGCAAGCGGG[CG]AACCTTAACTGAAACGCTGGCTGTCATTATTTTACAAAATAGTCACAAGTTGTTATAAGG	CGCCCGCTTGCCTGTGTCATAAAGAAAATAAAGTTTTAAAAAGCAAATAA	REEP5	NM_005669	Body			TRUE				REEP5	ENST00000474542.2	3'UTR	REEP5;REEP5	ENST00000497856.2;ENST00000474542.2	3'UTR;3'UTR								TRUE		-0.246231	1.5375	-4.79758	9.92379e-06
cg02745822	chr8	134203435	-	cg02745822	54690577		ACATAAAATAATTCCTACCCTAAACRCTAACAACAATAACAACAACAACC		II			NA	NA	NA	NA	NA	NA		OpenSea	CTGACGTCCAGGCATGAGGTGGTTCCTGCCCTGGACGCTGGCAGCAGTGACAGCAGCAGC[CG]CCAGCACCGTCCTGGCCACGGTGAGTCCTGCCTGGAGGGGCTCAGAGGGAGACCCAGCTC	CATGAGGTGGTTCCTGCCCTGGACGCTGGCAGCAGTGACAGCAGCAGCCG	WISP1;WISP1	NM_003882;NM_080838	1stExon;1stExon							WISP1;WISP1;WISP1;WISP1	ENST00000250160.5;ENST00000519433.1;ENST00000377863.2;ENST00000220856.6	1stExon;1stExon;1stExon;1stExon	WISP1;WISP1;WISP1;WISP1	ENST00000250160.5;ENST00000519433.1;ENST00000517423.1;ENST00000220856.6	1stExon;1stExon;1stExon;1stExon	chr8:134203320-134203575	3						TRUE		0.24126	1.32155	5.11925	3.00053e-06
cg02754399	chr3	124303564	-	cg02754399	98803248	41805525	ATAAATCAAAACTACAACCACAATACAAAAAAAACACAACAAAAAAAACA	ATAAATCAAAACTACGACCGCGATACGAAAAAAACACAACGAAAAAAACG	I	A	Red	NA	NA	NA	NA	NA	NA	chr3:124303529-124304092	Island	CAGTGGCTCCCAGTAAGTCAGAGCTGCGGCCGCGGTGCGGGGAGAGCACAGCGGGGAGGG[CG]GGAGCCGGCTCTCGGGCGGCGGCGCTGAAGTTTCCTTCCCGCCGCGCTCTCACCCCGGGC	CGCCCTCCCCGCTGTGCTCTCCCCGCACCGCGGCCGCAGCTCTGACTTAC	KALRN;KALRN;KALRN	NM_007064;NM_007064;NM_001024660	5'UTR;1stExon;Body			TRUE	3:125786094-125786999	3:124302932-124304069	Unclassified	KALRN;KALRN;KALRN	ENST00000428018.2;ENST00000291478.4;ENST00000291478.4	TSS200;5'UTR;1stExon	KALRN;KALRN;KALRN;KALRN;KALRN;KALRN	ENST00000428018.2;ENST00000291478.4;ENST00000291478.4;ENST00000454902.1;ENST00000454902.1;ENST00000471431.1	TSS200;5'UTR;1stExon;5'UTR;1stExon;5'UTR	chr3:124303340-124304315	3								-0.322555	-2.20477	-5.01393	4.45334e-06
cg02761061	chr7	64253339	-	cg02761061	86600203		ACACATAAAATCTTAACTATATTATTCAAACTACACTTAAACTCCTAAAC		II			NA	NA	NA	NA	NA	NA	chr7:64254700-64255067	N_Shore	AAAATTTTCATGCACATAGGATCTTAACTATGTTATTCAGGCTGCACTTGAACTCCTGAG[CG]CAAGTGATTCTCCCATCTCAGCTTGCCAAAGTGCTAGGATTATAGATGTGAGCTACCGTG	CGCTCAGGAGTTCAAGTGCAGCCTGAATAACATAGTTAAGATCCTATGTG	ZNF138;ZNF138;ZNF138;ZNF138;ZNF138;ZNF138;ZNF138;ZNF138;ZNF138	NM_001160183;NM_006524;NM_001271649;NM_001271639;NM_001271640;NM_001271638;NM_001271637;NR_073391;NR_073389	TSS1500;TSS1500;TSS1500;TSS1500;TSS1500;TSS1500;TSS1500;TSS1500;TSS1500							ZNF138;ZNF138;ZNF138;ZNF138	ENST00000307355.7;ENST00000359735.3;ENST00000494380.1;ENST00000440598.1	TSS1500;TSS1500;TSS1500;TSS1500	ZNF138;ZNF138;ZNF138;ZNF138	ENST00000307355.7;ENST00000359735.3;ENST00000494380.1;ENST00000440598.1	TSS1500;TSS1500;TSS1500;TSS1500										0.379129	0.62213	5.09335	3.30739e-06
cg02761778	chr16	69643871	+	cg02761778	94707473		TCTCTCTCTCTCTCTCTTCTTATCTCACTCTATTATCCAAATTAAAATAC		II			NA	NA	NA	NA	NA	NA		OpenSea	AAGTGTGAGGATCACTTGAGCCTGGGAGGTTGAGGCTGCAATGAGCAATGATTGTGCCAC[CG]CACTCCAATCTGGACAACAGAGTGAGACAAGAAGAGAGAGAGAGAGAGAGACAGATAGAG	CTCTCTCTCTCTCTCTTCTTGTCTCACTCTGTTGTCCAGATTGGAGTGCG	NFAT5;NFAT5;NFAT5;NFAT5;NFAT5	NM_138714;NM_001113178;NM_138713;NM_173214;NM_006599	5'UTR;Body;Body;5'UTR;Body			TRUE				NFAT5;NFAT5;NFAT5	ENST00000393742.2;ENST00000566899.1;ENST00000349945.1	5'UTR;5'UTR;5'UTR	NFAT5;NFAT5;NFAT5	ENST00000393742.2;ENST00000566899.1;ENST00000349945.1	5'UTR;5'UTR;5'UTR								TRUE		0.256288	-0.193965	5.50729	6.83852e-07
cg02775882	chr14	103210570	+	cg02775882	52726152	43806180	AAAACATAAATCACAAAATCCTCCCAATAAATCACAAAATCAAAAAATCA	GAAACGTAAATCACGAAATCCTCCCAATAAATCACGAAATCAAAAAATCG	I	A	Red	NA	NA	NA	NA	NA	NA		OpenSea	CGGCTAATTTTTTATATTTTTAGTAGAGACGGGGTTTCACCATGTTAGCCAGGATGGTCT[CG]ATCTCCTGACCTCGTGATCCACTGGGAGGACCTCGTGATCCACGCCTCGGCCTCCCAAAG	GAGGCGTGGATCACGAGGTCCTCCCAGTGGATCACGAGGTCAGGAGATCG																				chr14:103210558-103210922	4				0.4182	0.808392	8.15952	1.63587e-11
cg02785245	chr16	57810513	+	cg02785245	46757251		AAACACTAAAAATACAATACTAAACACAACAAACAAAAATCCCTACCTTC		II			NA	NA	NA	NA	NA	NA		OpenSea	ATTTGTATAATGAGGCTACCTCATGGAAGCTGTCTCGAGGATTAAACGAGATGATATATG[CG]AAGGCAGGGATTTTTGTCTGTTGTGTTCAGCACTGTACTCCCAGTGCCTGGAACAGTGCC	GGCACTGGGAGTACAGTGCTGAACACAACAGACAAAAATCCCTGCCTTCG	KIFC3;KIFC3;KIFC3	NM_001130099;NM_005550;NM_001130100	5'UTR;Body;Body							KIFC3;KIFC3;KIFC3;KIFC3;KIFC3;KIFC3	ENST00000543930.1;ENST00000562903.1;ENST00000540079.2;ENST00000465878.2;ENST00000421376.2;ENST00000566975.1	5'UTR;5'UTR;TSS1500;5'UTR;5'UTR;3'UTR	KIFC3;KIFC3;KIFC3;KIFC3;KIFC3;KIFC3;KIFC3;KIFC3;KIFC3;KIFC3;KIFC3;KIFC3;KIFC3;KIFC3;KIFC3	ENST00000565351.1;ENST00000543930.1;ENST00000562903.1;ENST00000564136.1;ENST00000569619.1;ENST00000567350.1;ENST00000540079.2;ENST00000567204.1;ENST00000465878.2;ENST00000421376.2;ENST00000569112.1;ENST00000562311.1;ENST00000565481.1;ENST00000562984.1;ENST00000566975.1	5'UTR;5'UTR;5'UTR;5'UTR;5'UTR;1stExon;TSS1500;3'UTR;5'UTR;5'UTR;5'UTR;5'UTR;5'UTR;5'UTR;3'UTR										0.169643	0.880296	4.32397	5.44232e-05
cg02785561	chr8	10262221	+	cg02785561	39683580		ACTCTAAAATAAACCCTCTAACTACCCCTAAAACCCCAAACAAATACCAC		II			NA	NA	NA	NA	NA	NA	chr8:10261900-10262222	Island	CCGCCCTCCCTCGCACACACTGATGTGTACACAAACACAGCCCGGCCCTCCGTGCCTTCT[CG]TGGCACCTGCCTGGGGTTTCAGGGGCAGCCAGAGGGCTTATTCCAGAGTCGCAGGCCCAT	CGTGGCACCTGCCTGGGGTTTCAGGGGCAGCCAGAGGGCTTATTCCAGAG	MSRA;MSRA;MSRA	NM_001135671;NM_001135670;NM_012331	Body;Body;Body							MSRA	ENST00000517594.1	5'UTR	MSRA	ENST00000517594.1	5'UTR	chr8:10261805-10262315	3						TRUE		0.268319	1.60895	4.67712	1.54092e-05
cg02802898	chr9	116140351	+	cg02802898	78613928		ACCCAAACAAATATTATACAATAACAAAATCTTAACTCACTATAAACTCC		II			rs4565531	0.167733	NA	NA	NA	NA	chr9:116138954-116139306	S_Shore	GTGCCTGTAGTCCCAGCTACTCGGGAGGCTGAGGCAGGAGAATGGCATGAACCCGGGAGG[CG]GAGCTTACAGTGAGCCAAGATTCTGCCACTGCACAATATTTGCCTGGGCAAAGAGCGAGA	CCCAGGCAAATATTGTGCAGTGGCAGAATCTTGGCTCACTGTAAGCTCCG	HDHD3;HDHD3;HDHD3	NM_001304511;NM_001304509;NM_001304510	TSS1500;TSS1500;TSS1500							HDHD3;HDHD3	ENST00000485934.1;ENST00000374180.3	TSS1500;TSS1500	HDHD3;HDHD3	ENST00000485934.1;ENST00000374180.3	TSS1500;TSS1500										0.200656	0.0506045	4.3955	4.22996e-05
cg02803189	chr3	39173722	+	cg02803189	76804849		ATACAATCACRTACTACATAACATTTCAATCAATAACAAACCACATATAC		II			rs77787383	0.013021	NA	NA	NA	NA		OpenSea	CAGCTAAACATAGAAAATGTACAGTAAAAATACAGTATTATAATCTTAAGGGACCAGCAT[CG]TATATGTGGTCTGTCATTGACTGAAATGTTATGCAGCACGTGACTGTACCAGCAAGTGGT	TACAGTCACGTGCTGCATAACATTTCAGTCAATGACAGACCACATATACG	TTC21A;TTC21A	NM_145755;NM_001105513	Body;Body							TTC21A	ENST00000493856.1	TSS1500	TTC21A;TTC21A;TTC21A;TTC21A	ENST00000493856.1;ENST00000473587.1;ENST00000481734.1;ENST00000472866.2	TSS1500;5'UTR;TSS1500;5'UTR					chr3:39173576-39175101	4				0.196492	-0.959684	5.53379	6.17393e-07
cg02804707	chr11	14925839	+	cg02804707	91770560		AATCTTTTTATTCTATCAATCTCTCAACCAATTAAATAATACCCACACAC		II			NA	NA	NA	NA	NA	NA	chr11:14926471-14927770	N_Shore	CTTTGGAAGAAGAGGTGGCACTTGTAAAAGCTGGTAAGCAGGACTGGATTTGAGCAAATG[CG]TGTGTGGGCATCATCCAATTGGTTGAGAGATTGATAGAACAAAAAGATTGGGAAAGGTTG	ATCTTTTTGTTCTATCAATCTCTCAACCAATTGGATGATGCCCACACACG										CALCB	ENST00000523376.1	TSS1500	CALCB	ENST00000523376.1	TSS1500										0.223167	0.81689	4.45912	3.37531e-05
cg02804920	chr7	5833275	-	cg02804920	85703584	44618110	AAATAAAAACCCCAACTACATACAACACTTACAAACTAACTAAAATTCCA	GAATAAAAACCCCGACTACGTACAACGCTTACGAACTAACTAAAATTCCG	I	A	Red	NA	NA	NA	NA	NA	NA		OpenSea	AGGGAGTGGCACGGGTGGGAACCCCGGCTGCGTGCAGCGCTTGCGGGCTAGCTAGAGTTC[CG]GGTGGGCGTGGGCTTGGCGGCTCTGCACTCCGAGCGGTCTGCCGACCCCGCGGGCCCCAG	GGGTGGGAACCCCGGCTGCGTGCAGCGCTTGCGGGCTAGCTAGAGTTCCG							7:5799765-5800001									chr7:5833180-5833335	3						TRUE		0.155453	1.94997	4.36808	4.66005e-05
cg02805095	chr7	12471860	-	cg02805095	69743593		CCRCTTACTAAAACCACCRTAAAAATACAATATTTAAACAAAAATATACC		II			NA	NA	NA	NA	NA	NA		OpenSea	TTCCTGGTCTGCCGCTTGCTAAGACCACCGTAAAAGTGCAGTATTTGGGCAGAAGTGTGC[CG]TTTTTCCAGGTACACTCTGTCACGGCTTCCCTTGGCTAGGAAAGGGACATCCCCCTACCC	CGGCACACTTCTGCCCAAATACTGCACTTTTACGGTGGTCTTAGCAAGCG																chr7:12471600-12471875	3								0.305303	1.09755	5.75261	2.63979e-07
cg02812757	chr13	99772568	+	cg02812757	37612130	79779928	TCCAACACTTCAAAAAACCAAAACCAACAAATCACAAAATCAAAAAATCA	TCCAACACTTCGAAAAACCAAAACCGACGAATCACGAAATCGAAAAATCG	I	A	Red	NA	NA	NA	NA	NA	NA		OpenSea	GGCTAATTTTTCGTATTTTTTAGTAGAGACGGGGTTCCACCGTGTTAGCCAGGATGATCT[CG]ATCTCCCGACCTCGTGATCCGCCGGCCTTGGCCTCCCGAAGTGCTGGAATTACAGGCGTG	TCCAGCACTTCGGGAGGCCAAGGCCGGCGGATCACGAGGTCGGGAGATCG						TRUE																	TRUE		0.151104	-0.218405	5.01005	4.51821e-06
cg02817842	chr7	55575954	+	cg02817842	26657968		TAAATAACACAATAAAACCTTATATCAAAACAAACAAAACAAAAAACTCC		II			NA	NA	NA	NA	NA	NA		OpenSea	GAAGAGGTGAGGTAAGATGGACCAAGAAGCTCTTAAATTACTGCTGAACTTTGGTAACTA[CG]GAGTTTTTTGTTTTGTTTGTTTTGACACAAGGTCTCACTGTGTCACCCAGGCTGGAGTGC	CGGAGTTTTTTGTTTTGTTTGTTTTGACACAAGGTCTCACTGTGTCACCC	VOPP1;VOPP1;VOPP1;VOPP1	NM_001284284;NM_001284283;NM_001284282;NM_030796	Body;Body;Body;Body	chr7:55575892-55575892						VOPP1;VOPP1;VOPP1;VOPP1	ENST00000453256.1;ENST00000428097.1;ENST00000428648.1;ENST00000471168.1	5'UTR;5'UTR;5'UTR;3'UTR	VOPP1;VOPP1;VOPP1;VOPP1;VOPP1;VOPP1;VOPP1;VOPP1;VOPP1;VOPP1;VOPP1	ENST00000462326.1;ENST00000481197.1;ENST00000453112.1;ENST00000453256.1;ENST00000417399.1;ENST00000428097.1;ENST00000414113.1;ENST00000455023.1;ENST00000428648.1;ENST00000452832.1;ENST00000471168.1	3'UTR;3'UTR;3'UTR;5'UTR;5'UTR;5'UTR;5'UTR;5'UTR;5'UTR;5'UTR;3'UTR	chr7:55575880-55576070	3								0.249642	0.861103	4.51638	2.75144e-05
cg02821832	chr5	34498614	-	cg02821832	21777938		AAAACACCAAACATTAAAATAACTTTCCCRAAATCACACAACTAAAAAAC		II			NA	NA	NA	NA	NA	NA		OpenSea	ATGAGGAAACTGAGGCACCAGACATTAAAATAACTTTCCCGGGATCACACAGCTGGGAAG[CG]CTTAAATCCAGGTAGTCTAGCTCCAGCACTCAGGCCCTCAAATGCTACAGTTAGGCTGCC	CGCTTCCCAGCTGTGTGATCCCGGGAAAGTTATTTTAATGTCTGGTGCCT																chr5:34498585-34498950	3								0.177182	-0.284203	4.48681	3.05816e-05
cg02831294	chr10	5566862	-	cg02831294	31664175		CTAAACTCCTATCTAAACAAAACAAACCCRAACAACCRCAAAACAAAAAC		II			NA	NA	NA	NA	NA	NA	chr10:5567122-5567828	N_Shore	ATTCGCAGGCCCTGGACTCCTGTCTAAACAGGACAGGCCCGGGCAACCGCAGGGCAGGGG[CG]TCTGCCAATGATGGGGGAGGACTCTGCTGCTTCTTAAGCTCCAGCGTCTCAAGCCAGGGC	CGCCCCTGCCCTGCGGTTGCCCGGGCCTGTCCTGTTTAGACAGGAGTCCA	CALML3	NM_005185	TSS200				10:5556849-5557828			RP11-116G8.4;RP11-116G8.4;CALML3	ENST00000542093.1;ENST00000545372.1;ENST00000315238.1	3'UTR;3'UTR;TSS200	RP11-116G8.4;RP11-116G8.4;CALML3	ENST00000542093.1;ENST00000545372.1;ENST00000315238.1	3'UTR;3'UTR;TSS200	chr10:5566705-5567015	3					TRUE	TRUE		0.16844	1.04287	4.53449	2.57861e-05
cg02839951	chr14	21493016	+	cg02839951	35723276		RAACRCTCRATTACTACRCACAAAAACTAAAACTCCAAAAACTACAAAAC		II			NA	NA	NA	NA	NA	NA	chr14:21492735-21494270	Island	TTGCGTGGCCGGTGCCAAGCGCCCCGGACCTTGCACACAACCTCGCGCGCACCCCAAACA[CG]CCCTGCAGCTCTTGGAGCCTCAGCCTTTGTGCGCAGCAACCGAGCGCCCGCTCCGTGCTG	CGCCCTGCAGCTCTTGGAGCCTCAGCCTTTGTGCGCAGCAACCGAGCGCC	NDRG2;NDRG2;NDRG2;NDRG2;NDRG2;NDRG2;NDRG2;NDRG2;NDRG2;NDRG2;NDRG2;NDRG2;NDRG2;MIR6717;NDRG2;NDRG2;NDRG2	NM_001282216;NM_001282214;NM_001282213;NM_201541;NM_201540;NM_201539;NM_201538;NM_001282212;NM_001282215;NM_201537;NM_201536;NM_201535;NM_016250;NR_106774;NM_001282214;NM_001282213;NM_001282211	5'UTR;5'UTR;5'UTR;5'UTR;5'UTR;5'UTR;5'UTR;5'UTR;5'UTR;5'UTR;5'UTR;5'UTR;5'UTR;TSS1500;1stExon;1stExon;Body				14:20562576-20564110			NDRG2;NDRG2;NDRG2;NDRG2;NDRG2;NDRG2;NDRG2;NDRG2;NDRG2;NDRG2;NDRG2;NDRG2;NDRG2;NDRG2;NDRG2;AL161668.5;AL161668.5	ENST00000556147.1;ENST00000555158.1;ENST00000553503.1;ENST00000397855.3;ENST00000554770.1;ENST00000397853.3;ENST00000554143.1;ENST00000397844.2;ENST00000298687.5;ENST00000360463.3;ENST00000350792.3;ENST00000397847.2;ENST00000556147.1;ENST00000555158.1;ENST00000553503.1;ENST00000533984.1;ENST00000532213.2	5'UTR;5'UTR;5'UTR;5'UTR;5'UTR;5'UTR;5'UTR;5'UTR;5'UTR;5'UTR;5'UTR;5'UTR;1stExon;1stExon;1stExon;5'UTR;5'UTR	NDRG2;NDRG2;NDRG2;NDRG2;NDRG2;NDRG2;NDRG2;NDRG2;NDRG2;NDRG2;NDRG2;NDRG2;NDRG2;NDRG2;NDRG2;NDRG2;NDRG2;NDRG2;NDRG2;NDRG2;NDRG2;NDRG2;NDRG2;NDRG2;NDRG2;NDRG2;NDRG2;NDRG2;NDRG2;NDRG2;NDRG2;NDRG2;NDRG2;NDRG2;NDRG2;NDRG2;NDRG2;NDRG2;NDRG2;NDRG2;NDRG2;NDRG2;NDRG2;NDRG2;NDRG2;NDRG2;NDRG2;NDRG2;NDRG2;NDRG2;NDRG2;NDRG2;NDRG2;NDRG2;NDRG2;NDRG2;TPPP2;AL161668.5;AL161668.5	ENST00000557198.1;ENST00000557669.1;ENST00000553900.1;ENST00000557318.1;ENST00000556147.1;ENST00000554489.1;ENST00000555657.1;ENST00000557274.1;ENST00000555158.1;ENST00000555384.1;ENST00000553503.1;ENST00000555733.1;ENST00000553867.1;ENST00000397855.3;ENST00000554770.1;ENST00000556688.1;ENST00000557616.1;ENST00000554379.1;ENST00000397853.3;ENST00000554143.1;ENST00000555142.1;ENST00000557676.1;ENS…	3'UTR;3'UTR;3'UTR;3'UTR;5'UTR;5'UTR;5'UTR;5'UTR;5'UTR;5'UTR;5'UTR;5'UTR;5'UTR;5'UTR;5'UTR;5'UTR;5'UTR;5'UTR;5'UTR;5'UTR;5'UTR;5'UTR;5'UTR;5'UTR;5'UTR;5'UTR;5'UTR;5'UTR;5'UTR;5'UTR;5'UTR;5'UTR;5'UTR;5'UTR;5'UTR;TSS1500;TSS1500;TSS1500;1stExon;TSS1500;TSS1500;TSS1500;TSS1500;TSS1500;TSS1500;TSS1500;TSS1500;TSS200;1stExon;1stExon;1stExon;1stExon;1stExon;1stExon;1stExon;5'UTR;5'UTR;5'UTR;5'UTR	chr14:21492725-21495575	3								-0.230079	-4.47301	-6.3033	3.00152e-08
cg02844985	chr20	35374156	+	cg02844985	71646910		AAATAACAAAAAAACCTCCCTCCRAACTCAACACCCTAAATCACAAAAAC		II			NA	NA	NA	NA	NA	NA	chr20:35374110-35374654	Island	CCCACCAAGCTCTGCCGCCTGCAGAGCCAGAGCGAGAGAAGGGTTCGCGCCTGCGGGGGG[CG]TCCCTGTGACCCAGGGTGTTGAGCCCGGAGGGAGGCTCTCTTGCTACCCACACGCTGTCG	GGTAGCAAGAGAGCCTCCCTCCGGGCTCAACACCCTGGGTCACAGGGACG	NDRG3;NDRG3	NM_022477;NM_032013	5'UTR;5'UTR				20:34807231-34808171	20:35373732-35375104	Promoter_Associated	NDRG3;NDRG3;NDRG3;NDRG3;NDRG3	ENST00000480314.1;ENST00000540765.1;ENST00000373803.2;ENST00000359675.2;ENST00000349004.1	3'UTR;5'UTR;5'UTR;5'UTR;5'UTR	NDRG3;NDRG3;NDRG3;NDRG3;NDRG3	ENST00000480314.1;ENST00000540765.1;ENST00000373803.2;ENST00000359675.2;ENST00000349004.1	3'UTR;5'UTR;5'UTR;5'UTR;5'UTR	chr20:35373940-35374470	3						TRUE		-0.163147	-3.82135	-4.4649	3.30663e-05
cg02846790	chr7	31101520	-	cg02846790	10634852		AATAATTAAAATACACATATAAAATTTACTTAAACCCCCCATAACCTCCC		II			NA	NA	NA	NA	NA	NA		OpenSea	GTGCGAAGACTAATGGTTGGGATGCACATGTAGGATTTGCTTGGGCCCCCCATGGCCTCC[CG]GGCCAGGCACCTGTGGGTTAGCAGTGCCCTGATATGGGCCTACTCAATCTCTTTTATAAT	ATGGTTGGGATGCACATGTAGGATTTGCTTGGGCCCCCCATGGCCTCCCG	ADCYAP1R1	NM_001118	5'UTR			TRUE				ADCYAP1R1;ADCYAP1R1;ADCYAP1R1;ADCYAP1R1;ADCYAP1R1	ENST00000396211.2;ENST00000409489.1;ENST00000304166.4;ENST00000381667.3;ENST00000409363.1	TSS1500;TSS1500;5'UTR;5'UTR;5'UTR	ADCYAP1R1;ADCYAP1R1;ADCYAP1R1;ADCYAP1R1;ADCYAP1R1;ADCYAP1R1	ENST00000396211.2;ENST00000409489.1;ENST00000304166.4;ENST00000381667.3;ENST00000409363.1;ENST00000431811.1	TSS1500;TSS1500;5'UTR;5'UTR;5'UTR;5'UTR								TRUE		0.425133	0.813469	4.68029	1.52324e-05
cg02850344	chr7	140134961	+	cg02850344	91752221		AACCCAAAAAAATTTAAACCACCAACTTTAATACCTATAATCTCAACTAC		II			NA	NA	NA	NA	NA	NA	chr7:140135364-140135620	N_Shore	CATTGCCCAGGCTAGTCTTGAACTCCTGGACTCAAGGGATCCTCCTGCCTCAGCCTCCTG[CG]TAGCTGAGATTACAGGTACTAAAGTTGGTGGCTCAAACTCCTCTGGGCTGGGGGTGGGCA	GCCCAGAGGAGTTTGAGCCACCAACTTTAGTACCTGTAATCTCAGCTACG																		chr7:140134858-140135758	6				TRUE		-0.402657	1.06906	-11.2796	6.9539e-17
cg02852397	chr8	56660763	-	cg02852397	9744507		TACAATATAATTATTAATTCCTCTTATTTAAAATAAAATCTTACTCTATC		II			NA	NA	NA	NA	NA	NA		OpenSea	CAACTTGATCTTGCAATATAATTATTAATTCCTCTTATTTAAGGTGGAGTCTTGCTCTGT[CG]TCCAGGCTGGAGTGCAGTGGCATGATCTAGGCTCACTGTAACCTCCGCCTCCTGGGTTTT	GCAATATAATTATTAATTCCTCTTATTTAAGGTGGAGTCTTGCTCTGTCG	TMEM68;TMEM68;TMEM68	NM_152417;NM_001286657;NM_001286661	Body;Body;Body							TMEM68	ENST00000540934.1	TSS200	TMEM68;TMEM68	ENST00000520061.1;ENST00000540934.1	3'UTR;TSS200										-0.294329	0.992732	-6.37857	2.2226e-08
cg02853731	chr10	85218481	+	cg02853731	88680467	35746847	ATACAACACTTAAACACAAAAACAAAAAAACCTATCCTCACCTAAATCCA	ATACAACACTTAAACGCGAAAACAAAAAAACCTATCCTCACCTAAATCCG	I	T	Red	NA	NA	NA	NA	NA	NA		OpenSea	AGTGCTGGGTAGAGGAGGGCATGGTCCCTGCTGAGGGCTCCACCCCAGGGCCGGTGCCCA[CG]GACCTAGGTGAGGACAGGCTTTTCTGTTTTCGCGCTTAAGTGTTGCATTTCCCAAGACCA	CGGACCTAGGTGAGGACAGGCTTTTCTGTTTTCGCGCTTAAGTGTTGCAT					CDMR																		TRUE		0.158141	-0.943178	4.53536	2.57052e-05
cg02854490	chr7	144108266	-	cg02854490	48764199	8679254	ACATATAAAAATCTTAAAATATAAATTAAAACCAAATACAATAACTCACA	ACATATAAAAATCTTAAAATATAAATTAAAACCGAATACGATAACTCACG	I	C	Grn	NA	NA	NA	NA	NA	NA		OpenSea	TTCCAGAGATTTGCATGTGAAAGTCTTAAAATGTAAATTAAGGCCGGGTGCGGTGGCTCA[CG]CCGGTAATCTCAGCAATTTGGGAGGCCAAGGCAGGAGGATCATGCGGTCAAGAGACGGAG	GCATGTGAAAGTCTTAAAATGTAAATTAAGGCCGGGTGCGGTGGCTCACG										NOBOX	ENST00000467773.1	TSS1500	NOBOX	ENST00000483238.1	TSS1500								TRUE		0.184981	0.890096	4.8839	7.22017e-06
cg02854954	chr3	101442743	+	cg02854954	6678108	84661187	ACATAAAAAAACCCCATCTATAATAAAAATACAAAAAAATTAACCTAACA	ACATAAAAAAACCCCGTCTATAATAAAAATACAAAAAAATTAACCTAACG	I	T	Red	NA	NA	NA	NA	NA	NA	chr3:101443478-101443859	N_Shore	TTCAAGCGATTCTCCTGCCTCAGCCTCCCGAGTACCTGGGATTACAGGCATGCGCCGCCA[CG]CCAGGCTAATTTTTTTGTATTTTTACTACAGACGGGGTTTCTCCATGTTGGCCAGGCGGG	CGCCAGGCTAATTTTTTTGTATTTTTACTACAGACGGGGTTTCTCCATGT	CEP97;CEP97	NM_001303401;NM_024548	TSS1500;TSS1500							CEP97;CEP97;CEP97	ENST00000327230.4;ENST00000494050.1;ENST00000341893.3	TSS1500;TSS1500;TSS200	CEP97;CEP97;CEP97;CEP97;CEP97	ENST00000489172.1;ENST00000327230.4;ENST00000494050.1;ENST00000465011.1;ENST00000341893.3	TSS1500;TSS1500;TSS1500;TSS1500;TSS200										0.40011	0.249739	7.45107	2.9208e-10
cg02862516	chr19	28295495	-	cg02862516	91785192	58771596	CAAAAATTTAAATAAACATCATAATAAACACCTATAATCTTAACTACTCA	CAAAAATTTAAATAAACGTCGTAATAAACGCCTATAATCTTAACTACTCG	I	A	Red	rs111795102	0.050778	NA	NA	NA	NA	chr19:28296843-28297103	N_Shore	GCAGTAAAAATACAAAAATTTAGATGGGCGTCGTGGTGGGCGCCTGTAGTCTTAGCTACT[CG]GGAGGCTGAGGCAGGAGAATCACTTGAACTCGGGAGGTGGAGGTTGCAGTGAGCTGAGAT	CAAAAATTTAGATGGGCGTCGTGGTGGGCGCCTGTAGTCTTAGCTACTCG																							TRUE		0.206998	1.01576	5.17765	2.40745e-06
cg02862904	chr16	5540758	-	cg02862904	6621831	38735526	CCCATAAACCAAAACAACCACATAAAAAAACAAAAATCATAAAACTACCA	CCCGTAAACCAAAACAACCGCGTAAAAAAACAAAAATCATAAAACTACCG	I	C	Grn	NA	NA	NA	NA	NA	NA		OpenSea	GCCAGGCGGATTCCCGTGGACCAGAGCAGCCGCGTGGGAGAGCAGAGATCATGAAGCTGC[CG]CGCCCCCTGCAGGCCGTGGGCTAGAAGTGCATCCGCCTCTGCACTGGGAGTTTTTCTTCT	CCCGTGGACCAGAGCAGCCGCGTGGGAGAGCAGAGATCATGAAGCTGCCG							16:5480705-5480776			RP11-420N3.2	ENST00000569895.1	5'UTR	RP11-420N3.2	ENST00000569895.1	5'UTR	chr16:5540605-5540890	3						TRUE		-0.243631	-3.07497	-4.54835	2.45351e-05
cg02883699	chr4	154340844	-	cg02883699	76635373		CAAACATAATAACCTATACCAATAATCCCAATATATTAATCCRTTCTCAC		II			NA	NA	NA	NA	NA	NA		OpenSea	AGGCAGGAAGCCAGGCATGGTAGCCTGTGCCAGTAGTCCCAGTGTATTAGTCCGTTCTCA[CG]CTGCTAATAAAGACATACCCCAGTCTGGGAAATTTATAAAGGAAAGAGGTTTAATTGACT	AGGCATGGTAGCCTGTGCCAGTAGTCCCAGTGTATTAGTCCGTTCTCACG																		chr4:154340284-154341268	4						-0.213455	0.862142	-4.32718	5.3812e-05
cg02888769	chr4	171023472	-	cg02888769	33652296		AAAAAATCCCTAAATCTTAAACAAACATCAACAATAACCAAACAATAATC		II			NA	NA	NA	NA	NA	NA		OpenSea	ATCTGCTAACTAAAGAGTCCCTGGGTCTTGAACAAACATCAGCAGTGGCCAGGCAGTAGT[CG]TGAAGGGCCTGGGACAGCGGTGGCCATGGGGAGAAACTGTTTCTGCCTGAGGAAAGGAAA	AAGAGTCCCTGGGTCTTGAACAAACATCAGCAGTGGCCAGGCAGTAGTCG																				chr4:171022703-171024073	6				0.246967	0.239244	5.05765	3.78136e-06
cg02895725	chr20	523100	-	cg02895725	23669942		AATTCTTAAAAAAATCTTCCCTTCTTAATTTTCTTTTTTCTTTTTAAAAC		II			NA	NA	NA	NA	NA	NA	chr20:524204-524503	N_Shore	ATGAAGTCTCCAATTCTTGGAAAAATCTTCCCTTCTTAGTTTTCTTTTTTCTTTTTGAGG[CG]GAGTCTCGCTCTGTCGCCCAGGCTGGAGTGCAGTGGCGGATCTCAGCTCACTGCCACCTC	CGCCTCAAAAAGAAAAAAGAAAACTAAGAAGGGAAGATTTTTCCAAGAAT	CSNK2A1;CSNK2A1;CSNK2A1	NM_177560;NM_177559;NM_001895	5'UTR;5'UTR;5'UTR							CSNK2A1;CSNK2A1;CSNK2A1;CSNK2A1;CSNK2A1	ENST00000460062.1;ENST00000400217.1;ENST00000400227.3;ENST00000381973.4;ENST00000217244.3	3'UTR;5'UTR;5'UTR;5'UTR;5'UTR	CSNK2A1;CSNK2A1;CSNK2A1;CSNK2A1;CSNK2A1	ENST00000460062.1;ENST00000400217.1;ENST00000400227.3;ENST00000381973.4;ENST00000217244.3	3'UTR;5'UTR;5'UTR;5'UTR;5'UTR					chr20:519676-525692	6		TRUE		-0.280288	1.82526	-6.18918	4.7271e-08
cg02907132	chr1	175777934	+	cg02907132	82659501		AATTATAACRCTAAATCTCAAATAAACTTCCCTAATTAACAACACTTCAC		II			NA	NA	NA	NA	NA	NA		OpenSea	CCCAGAAGAACCACAGGAGGGCCAGTTTAATTCTCCCAGCAACAATGAGTGACAACACAG[CG]TGAAGTGTTGCCAATCAGGGAAGCTCACCTGAGACTTAGCGTTATAATTGAAGGTCAGTT	ATTATAACGCTAAGTCTCAGGTGAGCTTCCCTGATTGGCAACACTTCACG						TRUE										chr1:175777800-175778035	3						TRUE		0.251702	-0.0836234	6.13905	5.76752e-08
cg02911211	chr12	297356	-	cg02911211	71709949	98667507	ATAAAACTAAATACCCTAAAACAAAAAACAACACTAATCAAAAAAACTCA	ATAAAACTAAATACCCTAAAACAAAAAACGACGCTAATCGAAAAAACTCG	I	A	Red	NA	NA	NA	NA	NA	NA	chr12:298228-298500	N_Shore	CTTGGGTGGTCGATGGGACTGGGTGCCCTGGAGCAGGGGGCGGCGCTGGTCGGGGAGGCT[CG]GGCCGCACAGGAGCCCATGGAGGGGGAGGGAGGCTCAGGCATGGCGAGCTGCAGGTTCCG	ATGGGACTGGGTGCCCTGGAGCAGGGGGCGGCGCTGGTCGGGGAGGCTCG					DMR		12:167535-168128																TRUE		0.193415	1.65957	5.018	4.38604e-06
cg02911802	chr12	112848658	+	cg02911802	9630184		TAATAATAACAATAACAAAAACTAACAATTCRCCAAATACRATAACTCAC		II			NA	NA	NA	NA	NA	NA	chr12:112846955-112847200	S_Shore	TGAACTCCTGACCTCAAGTAATCCACCCGCCTCAGCCTCCCAAAGTGCTAGGATTACAGG[CG]TGAGCCACCGCACCTGGCGAACTGTTAGCTCTTGTTATTGTCACCATCACCACTACAATC	GATGGTGACAATAACAAGAGCTAACAGTTCGCCAGGTGCGGTGGCTCACG	RPL6;RPL6	NM_000970;NM_001024662	TSS1500;TSS1500							RPL6;RPL6;RPL6	ENST00000550566.1;ENST00000424576.2;ENST00000202773.9	TSS1500;TSS1500;TSS1500	RPL6;RPL6;RPL6;RPL6;RPL6;RPL6;RPL6;RPL6;RPL6	ENST00000550566.1;ENST00000553213.1;ENST00000552455.1;ENST00000424576.2;ENST00000549562.1;ENST00000546368.1;ENST00000202773.9;ENST00000550238.1;ENST00000551291.1	TSS1500;TSS1500;TSS1500;TSS1500;TSS1500;TSS1500;TSS1500;TSS1500;5'UTR										0.225773	0.16793	4.76447	1.1205e-05
cg02912163	chr20	60423039	-	cg02912163	42785183		ACCCACCTCCAACACTAAAAAACACATTTCAAATAAAATCTAAAAAAAAC		II			rs58013932	0.042505	NA	NA	NA	NA		OpenSea	CCTCCCACCAGGCCCACCTCCAACACTGGAGGGCACATTTCAAATGAGATCTAGAAGGGA[CG]GAACATCCAAACCACGCCACACACCTCCATTCGTCTGTTTATTCTTTCTGCCTAATGCAT	CCCACCTCCAACACTGGAGGGCACATTTCAAATGAGATCTAGAAGGGACG	CDH4;CDH4;CDH4	NM_001794;NM_001252338;NM_001252339	Body;Body;Body					20:60423033-60423078	Unclassified_Cell_type_specific							chr20:60423025-60423390	3								0.250208	0.567325	4.84212	8.42418e-06
cg02915421	chr11	72825963	+	cg02915421	77773568		AACCAATAAACATAATAAAACACATAACCTAATAAAACACCAACCATAAC		II			NA	NA	NA	NA	NA	NA		OpenSea	TTGAAGCTACAAGCTGTGCGCCCAAAACTGAGGGAGGGGTGGCACAAGTACTCCCTCGGA[CG]CCATGGCTGGTGTCTCACTAGGTCATGTGCCCCACCATGTTCACTGGCTCTGAGCCCAGC	CGCCATGGCTGGTGTCTCACTAGGTCATGTGCCCCACCATGTTCACTGGC	FCHSD2	NM_014824	Body							FCHSD2;FCHSD2;FCHSD2	ENST00000458644.2;ENST00000409853.1;ENST00000311172.7	5'UTR;5'UTR;5'UTR	FCHSD2;FCHSD2;FCHSD2	ENST00000458644.2;ENST00000409853.1;ENST00000311172.7	5'UTR;5'UTR;5'UTR	chr11:72825960-72826250	3								0.239938	0.961898	5.03173	4.16667e-06
cg02917606	chr17	30208176	-	cg02917606	12804523	62627916	AAAATTACAATAAATCAAAATCACATCACTCCAACATAAACAACAAAACA	AAAATTACAATAAATCGAAATCGCATCACTCCAACATAAACGACAAAACG	I	A	Red	NA	NA	NA	NA	NA	NA		OpenSea	ACCCAGGAGGCAGAAGTTGCAGTGAGTCGAGATCGCATCACTCCAGCATGGGCGACAGAG[CG]AGACTCTGTCTCAAAAAAAAAAAAAATATATTTCCCAACAGGCTCTCCAGAATATGTTCA	CGCTCTGTCGCCCATGCTGGAGTGATGCGATCTCGACTCACTGCAACTTC	UTP6	NM_018428	Body	chr17:30208094-30208094									UTP6	ENST00000477128.1	3'UTR										0.162736	0.68179	4.89534	6.92104e-06
cg02930200	chr1	38022384	+	cg02930200	99665976		CTCCTAAACAAAAACCTCTTATACCTAACTTCTTAAACCTTCTACTCACC		II			NA	NA	NA	NA	NA	NA	chr1:38022452-38022719	N_Shore	AGACGGAGCATAGGGACTCGAACTGCCGTTTTCCTCGCCTCCAAGAGTACAGGGACGAAC[CG]GTGAGCAGAAGGCCTAAGAAGTCAGGCACAAGAGGTTTCTGCCCAGGAGGCACAGAATGA	CGGTGAGCAGAAGGCCTAAGAAGTCAGGCACAAGAGGTTTCTGCCCAGGA	DNALI1	NM_003462	TSS200				1:37794946-37795298			DNALI1;DNALI1	ENST00000541606.1;ENST00000296218.7	TSS1500;TSS200	DNALI1;DNALI1;DNALI1;DNALI1;DNALI1	ENST00000466723.1;ENST00000541606.1;ENST00000296218.7;ENST00000467181.1;ENST00000490312.1	TSS1500;TSS1500;TSS200;TSS200;TSS200	chr1:38022325-38022655	3						TRUE		-0.19637	-2.96787	-4.67465	1.55482e-05
cg02932021	chr16	19424028	+	cg02932021	68803240		TACTATAACTAATATTAATTAAACACCTACTAAATACCAAACACTATTCC		II			rs12934669	0.49635	NA	NA	NA	NA	chr16:19421816-19422498	S_Shore	GCGTGAGCCACCGCACCCAGCCCGAGCCCACCCTTTTGTGGGGATTAAAGATGAAACACT[CG]GAACAGTGCCTGGCACTTAGTAGGTGCTCAATCAACATTAGCTACAGTAAATGCTGTGAC	CGGAACAGTGCCTGGCACTTAGTAGGTGCTCAATCAACATTAGCTACAGT	TMC5;TMC5;TMC5	NM_001308161;NM_001105249;NM_001105248	5'UTR;5'UTR;5'UTR							CTA-363E6.5;TMC5;TMC5;TMC5;TMC5	ENST00000568635.1;ENST00000563675.1;ENST00000541464.1;ENST00000381414.4;ENST00000396229.2	TSS1500;5'UTR;5'UTR;5'UTR;5'UTR	CTA-363E6.5;TMC5;TMC5;TMC5;TMC5	ENST00000568635.1;ENST00000563675.1;ENST00000541464.1;ENST00000381414.4;ENST00000396229.2	TSS1500;5'UTR;5'UTR;5'UTR;5'UTR					chr16:19423955-19424262	3				0.326538	-0.208804	5.76901	2.47604e-07
cg02944716	chr12	10097153	-	cg02944716	20641571		CTATTACTTCTCTAACTTCATTTCTCTTCTATTTTATTTCCCCTTTCAAC		II			NA	NA	NA	NA	NA	NA		OpenSea	CCTATCAACAGCTATTGCTTCTCTAACTTCATTTCTCTTCTATTTTATTTCCCCTTTCAG[CG]CCATCATTTTTTGCTGCACTTTGTGTCACTAACCAATTTCCTGTTTCAATTACCTTCCTC	TATTGCTTCTCTAACTTCATTTCTCTTCTATTTTATTTCCCCTTTCAGCG	LOC100506159	NR_104634	TSS1500							AC091814.2	ENST00000412084.1	TSS1500	AC091814.2	ENST00000412084.1	TSS1500	chr12:10097080-10097410	3								-0.304336	-2.86424	-4.47057	3.2405e-05
cg02944953	chr19	38544658	+	cg02944953	98718521		AAAACACAAATTCTAAACTCAAACTACCTAAATTTAAACTCAACTCTACC		II			NA	NA	NA	NA	NA	NA		OpenSea	CCAAATACAAATGAGGCAACTGAGGCACAAAGAGATTTAAGGGACCTGTCCAAGGTCACA[CG]GCAGAGCTGAGTTCAAACCCAGGCAGCCTGAGTTCAGAATTTGTGCCCTTAACGGTGGCT	CGGCAGAGCTGAGTTCAAACCCAGGCAGCCTGAGTTCAGAATTTGTGCCC	SIPA1L3	NM_015073	5'UTR							AC011465.1;SIPA1L3;SIPA1L3	ENST00000408331.1;ENST00000222345.5;ENST00000476317.1	TSS200;5'UTR;5'UTR	AC011465.1;SIPA1L3;SIPA1L3	ENST00000408331.1;ENST00000222345.5;ENST00000476317.1	TSS200;5'UTR;5'UTR										0.264666	0.590414	4.37756	4.50673e-05
cg02953520	chr7	144347613	-	cg02953520	86784980	41736961	CAAATTCCAAATAAATATAAACTCAACAAACCCCACATTTAAAATAACCA	CGAATTCCAAATAAATATAAACTCAACGAACCCCGCATTTAAAATAACCG	I	A	Red	rs2888081	0.475387	NA	NA	NA	NA		OpenSea	TGCGGGCCAGCGCGAGTTCCAGGTGGGTGTGGGCTCAGCGGGCCCCGCATTTGGAGTGGC[CG]GCTGGTGCCACTGGCCTCAGGTAGTGAGGGGCTTAGCAACCAGGCCAGCAGCTGCGGAGG	CGGCCACTCCAAATGCGGGGCCCGCTGAGCCCACACCCACCTGGAACTCG	TPK1;TPK1	NM_022445;NM_001042482	Body;Body				7:143978488-143978782			TPK1;TPK1	ENST00000547966.1;ENST00000549981.1	3'UTR;5'UTR	TPK1;TPK1;TPK1;TPK1	ENST00000481645.1;ENST00000547966.1;ENST00000551062.1;ENST00000549981.1	3'UTR;3'UTR;3'UTR;5'UTR								TRUE		0.21785	1.74902	4.66086	1.63462e-05
cg02954104	chr16	22734481	+	cg02954104	4667545		CCCCRAATAATAAAAAACRTAACACTCAAACCAACAACTATAAAAAATAC		II			NA	NA	NA	NA	NA	NA		OpenSea	CTGAGGCTTGGTGAGAATTTGAGCGCAATGTCGGCCGGCGGGCACTCCTGGGGCACCCGT[CG]CACCCTCCACAGCTGCTGGCCTGAGTGCTACGCCCCTTACCACCCGGGGCCGGTGGCGCT	CGCACCCTCCACAGCTGCTGGCCTGAGTGCTACGCCCCTTACCACCCGGG							16:22641837-22642217																TRUE		0.2322	1.17973	5.93542	1.28937e-07
cg02956387	chr6	36331207	+	cg02956387	88693395		AAAAAATAAATAACTCCAAATATACTACTTTAAAAACTATAACACTCACC		II			NA	NA	NA	NA	NA	NA		OpenSea	TCGTTCCTCCCCGTGGGCTCATGGGCTCGCTGGCTCCAGGAGTGAAGCTGCAGACCTTCA[CG]GTGAGTGTTACAGCTCTTAAAGCAGCACATCTGGAGTCATTCATTCCTCCCGGTGGGGTC	CGGTGAGTGTTACAGCTCTTAAAGCAGCACATCTGGAGTCATTCATTCCT							6:36438942-36439247													chr6:36330164-36331758	6		TRUE		0.267795	-0.383914	7.26106	6.3217e-10
cg02956388	chr8	67398717	+	cg02956388	6650215		ATTATCCCCAAAAAACAACATCAACATCTCTAAAAACTTATTAAACATAC		II			NA	NA	NA	NA	NA	NA		OpenSea	ACAGACGCTGGGCCCTGTCCCACAGTTCCTGCTTTGGCAGACGGGATGGGGCCAAGAACT[CG]CATGTCTAACAAGTTCCCAGAGATGCTGATGCTGCTCTCTGGGGACAATTTGAGAATTAC	CGCATGTCTAACAAGTTCCCAGAGATGCTGATGCTGCTCTCTGGGGACAA													C8orf46;C8orf46;C8orf46	ENST00000482608.2;ENST00000519702.1;ENST00000470796.1	5'UTR;5'UTR;5'UTR					chr8:67397886-67398935	4				0.27848	-0.372123	5.32655	1.36782e-06
cg02967787	chr7	23572462	-	cg02967787	12678881		TAAAATTTTAACATACTACCCAAACTAATCTCRAATTTATAAACTCAAAC		II			NA	NA	NA	NA	NA	NA	chr7:23570757-23571819	S_Shore	TTTTGCAGAGATGGGGTTTTGACATGCTGCCCAGGCTGGTCTCGAATTTGTGGACTCAAG[CG]ATCTGCTCGCCTCGGCCTCCCAAAGTGCTGAGATTACAGGCCTGAGCCACCGCGCCCGGC	CGCTTGAGTCCACAAATTCGAGACCAGCCTGGGCAGCATGTCAAAACCCC	TRA2A	NM_013293	TSS1500							TRA2A;TRA2A;TRA2A;TRA2A	ENST00000474586.1;ENST00000538367.1;ENST00000392502.4;ENST00000297071.4	TSS1500;TSS1500;TSS1500;TSS1500	TRA2A;TRA2A;TRA2A;TRA2A;TRA2A;TRA2A;TRA2A	ENST00000474586.1;ENST00000538367.1;ENST00000490942.1;ENST00000494255.1;ENST00000392502.4;ENST00000448549.1;ENST00000297071.4	TSS1500;TSS1500;TSS1500;TSS1500;TSS1500;TSS1500;TSS1500					chr7:23562940-23572616	6		TRUE		0.239529	-0.539467	5.79386	2.24684e-07
cg02968405	chr5	168690633	-	cg02968405	89698875		AAACACCCAATTTATAATACATTATTACAACAACCCTAACATACAAATAC		II			rs62376934	0.195434	NA	NA	NA	NA		OpenSea	TTGCTGTTGTAAGGCACCCAGTTTGTGGTACATTGTTACAGCAGCCCTAGCATACAGATA[CG]CCCAACGTTCAGGCTTTCTCTGGGCGTATCTGTGTGCTAGGGCTGCCATAGCACAGACAC	GGCACCCAGTTTGTGGTACATTGTTACAGCAGCCCTAGCATACAGATACG	SLIT3;MIR585	NM_003062;NR_030311	Body;Body							MIR585;SLIT3	ENST00000384887.1;ENST00000521130.1	1stExon;3'UTR	MIR585;SLIT3;SLIT3	ENST00000384887.1;ENST00000518140.1;ENST00000521130.1	1stExon;3'UTR;3'UTR	chr5:168690305-168690875	3						TRUE		0.309578	0.675673	5.29712	1.53018e-06
cg02969418	chr8	120780847	+	cg02969418	55741110		TACAAATTATTCTACCCAACAACTACAAAATATATATTTCTCATCTACAC		II			NA	NA	NA	NA	NA	NA		OpenSea	TTGAATGTATTGAGACTTGCTTTCTGGCCAAGCATATGGTCAATTTGGGGGAATGTTCCA[CG]TGCAGATGAGAAATACATATTCTGCAGTTGTTGGGTAGAATAATCTGTAAATGTCTATTA	CGTGCAGATGAGAAATACATATTCTGCAGTTGTTGGGTAGAATAATCTGT	TAF2	NM_003184	Body							TAF2	ENST00000519355.1	TSS1500	TAF2	ENST00000519355.1	TSS1500					chr8:120780806-120781898	6				0.258282	-0.249544	5.42618	9.34225e-07
cg02972455	chr15	74902534	-	cg02972455	15782820		CAAACTAAACTCTAAACCAACAAACTATTAAATCATTTAATCCAAATACC		II			NA	NA	NA	NA	NA	NA		OpenSea	TGGGGGATCCCCAGGCTGGGCTCTGGGCCAACAGGCTGTTGGGTCATTTGGTCCAAATGC[CG]CTAGGCCTTTTCCACTTCTGTCTGCAGCAGCAGGATCCTGTGGGTAGAAGGGATGGTCTG	CGGCATTTGGACCAAATGACCCAACAGCCTGTTGGCCCAGAGCCCAGCCT	CLK3	NM_003992	5'UTR							CLK3	ENST00000345005.4	5'UTR	CLK3	ENST00000345005.4	5'UTR			chr15:74901078-74903638	6	chr15:74902334-74903687	6				0.184607	0.141766	4.33831	5.17499e-05
cg02986878	chr9	117275370	-	cg02986878	78686318		CCTTTTTCATTCAACAATATATCAAATACCTACTATATACCAAACACTAC		II			NA	NA	NA	NA	NA	NA		OpenSea	AGATCTATTCACCTTTTTCATTCAACAGTATATCAAGTGCCTACTATGTGCCAGGCACTG[CG]TGTGGGCTGAAAGAGCTGAACTCTACTCAGTCTACTTTATGTGGCAAAGATGCATAAAGT	CGCAGTGCCTGGCACATAGTAGGCACTTGATATACTGTTGAATGAAAAAG																		chr9:117275355-117275942	3						0.382087	-0.0177453	6.05501	8.04484e-08
cg02996092	chr3	79979116	+	cg02996092	35678572		TACAATTCTTTCATTCCATCCATTTAATTAATCCCAAATTCTTATCCTAC		II			NA	NA	NA	NA	NA	NA		OpenSea	CTGAAGCTCCTATTTGCCTTGCTCACCTATCAGTTGCCTGCGTACTTCATTCTTCCAGGA[CG]CAGGACAAGAACTTGGGACCAACCAAATGGATGGAATGAAAGAACTGTAACACAAACAGG	CGCAGGACAAGAACTTGGGACCAACCAAATGGATGGAATGAAAGAACTGT																				chr3:79977904-79980008	4				0.182408	0.58469	4.39699	4.20771e-05
cg02999208	chr15	42183840	-	cg02999208	79785186		AATTTTTATTTCCCCCAAAAAATCATTTATTAAACRTTTACCAACACACC		II			NA	NA	NA	NA	NA	NA		OpenSea	CAGCACACTGGAGTTTTTATTTCCCCCAGAGAATCATTTGTTAAACGTTTACCAGCACAC[CG]CTGATCTGGGTTCAATGAATCTGTCTCCCTTTGAAGCCAGGTGCCTTGAGGTGGGGGTCT	CGGTGTGCTGGTAAACGTTTAACAAATGATTCTCTGGGGGAAATAAAAAC	SPTBN5	NM_016642	Body							RP11-23P13.6	ENST00000309874.2	TSS1500	RP11-23P13.6	ENST00000309874.2	TSS1500			chr15:42180931-42190541	6						0.188766	-0.0336649	4.29893	5.94151e-05
cg03001875	chr1	234614834	+	cg03001875	29664598	35600914	AAAAACCCAAACCAATAACACAAACACTCAACAAATAAAATAAATACTCA	AAAAACCCGAACCGATAACGCGAACGCTCGACAAATAAAATAAATACTCG	I	C	Grn	rs941966	0.077233	NA	NA	NA	NA	chr1:234613936-234614972	Island	CTTGGCACAGCGCCCCAAGCAGGGCCCGGGGGTCCCGGCTCTGCGAGAGCAGCGCTTCCG[CG]AGCACCCACTCCATTTGCCGAGCGCCCGCGCCACCGGCCCGGGCTCCCAAAGGAAGGCGC	GGGAGCCCGGGCCGGTGGCGCGGGCGCTCGGCAAATGGAGTGGGTGCTCG	TARBP1	NM_005646	1stExon				1:232680332-232681595	1:234614746-234615121	Promoter_Associated	TARBP1	ENST00000040877.1	1stExon	TARBP1	ENST00000040877.1	1stExon	chr1:234613900-234615035	3						TRUE		0.193696	-4.61043	4.79652	9.96275e-06
cg03006531	chr8	92806132	-	cg03006531	74774926	78779400	ACAAACTTAAAAAACAATACACCATAAAATTATATCCCACACATAACTCA	ACGAACTTAAAAAACAATACACCATAAAATTATATCCCGCACGTAACTCG	I	A	Red	rs145167081	0.391	NA	NA	NA	NA		OpenSea	TGCGCTTTTCCGACGGGCTTAAAAAACAGTGCACCATGAGATTATATCCCGCACGTGGCT[CG]GACGGTCCTACGCCCACGGAGTCTCGCTGATTGCTAGCACAGCAGTCTGAGATCAAACTG	ACGGGCTTAAAAAACAGTGCACCATGAGATTATATCCCGCACGTGGCTCG							8:92875207-92875327			RP11-122C21.1;RP11-122C21.1	ENST00000521199.1;ENST00000518416.1	3'UTR;3'UTR	RP11-122C21.1;RP11-122C21.1	ENST00000521199.1;ENST00000518416.1	3'UTR;3'UTR								TRUE		0.224334	0.264561	5.66537	3.70825e-07
cg03018814	chr6	84525725	+	cg03018814	87673214		CCTCCCAACAAATACACTTACAATATAACAACATCCTTTCACACTTCCCC		II			NA	NA	NA	NA	NA	NA		OpenSea	ATAATACTCATTAAGTTCTGAAGAGAACAGAAATGCTGATAGTTTTCTCTGGTCTGTACA[CG]GGGAAGTGTGAAAGGATGCTGTTACATTGTAAGTGCATTTGTTGGGAGGTTTTCTTCCCA	CGGGGAAGTGTGAAAGGATGCTGTTACATTGTAAGTGCATTTGTTGGGAG																chr6:84525380-84525755	3								-0.498726	-2.54675	-4.6148	1.93122e-05
cg03019505	chr22	26898513	+	cg03019505	14790926		TACAAATTTATATTCRTAAACAAACCRTATTCAAAACCRTCCTAAACTAC		II			rs76370345	0.016073	NA	NA	NA	NA	chr22:26895185-26895460	S_Shelf	CTTACAATCAGGGTCTGCAAAACCTTTCTAGAGGAGGAGCTAAGGCAAGCTTGTCCAACC[CG]CAGCCCAGGACGGCTCTGAATACGGCCTGTTTACGAACACAAATTTGTAAACTTTCTTAG	ACAAATTTGTGTTCGTAAACAGGCCGTATTCAGAGCCGTCCTGGGCTGCG	TFIP11;TFIP11	NM_012143;NM_001008697	Body;Body					22:26898354-26899711	Gene_Associated	TFIP11	ENST00000496523.1	3'UTR	TFIP11;TFIP11	ENST00000496523.1;ENST00000493698.1	3'UTR;3'UTR					chr22:26898364-26899579	6		TRUE		0.226942	-1.27628	4.55518	2.39404e-05
cg03026080	chr10	36054798	+	cg03026080	86704887		AACTTTCTATTCCAAAACTACTATAAACCAAAATAATATCACTACACTCC		II			NA	NA	NA	NA	NA	NA	chr10:36054122-36054379	S_Shore	TTTTGGTTTATCCTTTTTTTTTTTTTTTCTTGAGGTAGAGTCTCGCTCTGTCGCCCAGGC[CG]GAGTGCAGTGACACCATCTTGGCTCACAGCAGTTCTGGAACAGAAAGTTCCAGAATGCTA	ACTTTCTGTTCCAGAACTGCTGTGAGCCAAGATGGTGTCACTGCACTCCG																							TRUE		0.342846	-1.54743	7.21273	7.69217e-10
cg03028972	chr1	116417648	-	cg03028972	6694267		CCAACTAATAATATTAAACAAATAATCTAACCTCTCTAAACTTCAATTTC		II			NA	NA	NA	NA	NA	NA		OpenSea	GAGTTTGAATTCCAGCTAGTGATGTTGGGCAAGTAATCTAACCTCTCTAGGCTTCAGTTT[CG]TGTTCTTTTCAGCTTTCAAGCAAGATCTATTGAACACCCCCTTATGCCACGTCACACTAT	CAGCTAGTGATGTTGGGCAAGTAATCTAACCTCTCTAGGCTTCAGTTTCG																chr1:116417625-116417870	3								0.248474	0.446327	4.98104	5.0345e-06
cg03030781	chr4	129063	-	cg03030781	82700905		CAAAATTTAAAACACRTACCCCTAACACAACCTTAAAAAATCTTAATAAC		II			NA	NA	NA	NA	NA	NA		OpenSea	GTTTATTTTGTCAAGGTTTAGGACACGTGCCCCTGACACAGCCTTAGGAAGTCTTGATGA[CG]TGTGCCCAAGGTGGTTTGGGCACAGCTTGGTTTTATACATTTTAAGGAGACATGAGACAT	AAGGTTTAGGACACGTGCCCCTGACACAGCCTTAGGAAGTCTTGATGACG	ZNF718;ZNF718;ZNF718;ZNF718;ZNF718;ZNF718	NR_110527;NM_001039127;NM_001289931;NM_001289930;NR_110529;NR_110528	Body;Body;Body;5'UTR;Body;Body							AC118278.1;ZNF718;ZNF718	ENST00000390127.1;ENST00000511079.1;ENST00000510175.1	TSS1500;5'UTR;5'UTR	AC118278.1;ZNF718;ZNF718	ENST00000390127.1;ENST00000511079.1;ENST00000510175.1	TSS1500;5'UTR;5'UTR										0.355155	0.838168	6.4149	1.92211e-08
cg03031322	chr3	121286354	+	cg03031322	89721176		CTACAATAAACCCTAATTACACCAATCTACTCCAATCTAAACAACAAAAC		II			NA	NA	NA	NA	NA	NA		OpenSea	TTTTAAAGATACACTCCTAAAACTTTACTTTTATTTTTTTGAGATAGGGTCTTGCTGTCT[CG]CTCTGTTGCCCAGACTGGAGTAGACTGGTGCAATTAGGGCTCACTGCAGCCTCAACCTCC	CGCTCTGTTGCCCAGACTGGAGTAGACTGGTGCAATTAGGGCTCACTGCA	ARGFX	NM_001012659	TSS1500																				TRUE		0.347742	-0.40535	6.12712	6.0469e-08
cg03033780	chr21	40751103	+	cg03033780	40678847		AAATAACATAATAAAATCCCCATCTCTACAATAAAATATAAAAATTAACC		II			NA	NA	NA	NA	NA	NA	chr21:40752087-40752825	N_Shore	GGCGATCCTCTCATCTCAGCCTCCCTAGTAGCTGAGGCCACAGGCACGTGCCACAGTGCC[CG]GCTAATTTTTATATTTTATTGTAGAGATGGGGATCTCACTATGTTACCCAGACTGGTTTC	GGTAACATAGTGAGATCCCCATCTCTACAATAAAATATAAAAATTAGCCG	WRB	NM_004627	TSS1500							WRB;WRB;WRB	ENST00000333781.5;ENST00000541890.1;ENST00000398753.1	TSS1500;TSS1500;TSS1500	WRB;WRB;WRB;WRB;WRB;WRB;TMPRSS3	ENST00000333781.5;ENST00000541890.1;ENST00000487869.1;ENST00000471468.1;ENST00000398753.1;ENST00000442773.1;ENST00000553129.1	TSS1500;TSS1500;TSS1500;TSS1500;TSS1500;TSS1500;3'UTR								TRUE		0.213004	-0.771655	4.41257	3.98204e-05
cg03047400	chr14	73496407	+	cg03047400	75628453	30807828	AATTCTCTTATCTCAATCCCTCTAATTACTAAAATTACAAATACACACCA	AATTCTCTTATCTCAATCCCTCTAATTACTAAAATTACAAATACACGCCG	I	C	Grn	NA	NA	NA	NA	NA	NA	chr14:73493461-73493970	S_Shelf	CATGGTAAAAACCCATCTCTACTAAAACACACACACACACAAAAAATTAGCCAGGCATGG[CG]GCGTGCACCTGTAATCCCAGCAACTAGAGGGACTGAGACAAGAGAATCACTTGAACCCGG	CGGCGTGCACCTGTAATCCCAGCAACTAGAGGGACTGAGACAAGAGAATC																							TRUE		0.324542	0.815934	6.92536	2.46447e-09
cg03057072	chr10	32186554	-	cg03057072	30703545		AAACACTAATATCTAAAAAATTTAAAACCTCTAATACCTACAACTACAAC		II			NA	NA	NA	NA	NA	NA		OpenSea	CTCTTAGAGACAAACACTGATGTCTGAAGAATTTAAAGCCTCTGGTACCTACAACTACAG[CG]AACATTAAAAGCAATCCAGTTTCTACTCAGATAACCCAATACCCCACTTCAGTTCCTATC	CGCTGTAGTTGTAGGTACCAGAGGCTTTAAATTCTTCAGACATCAGTGTT	ARHGAP12	NM_018287	Body			TRUE										chr10:32186500-32186770	3						TRUE		0.202764	0.15145	5.09638	3.26997e-06
cg03057182	chr1	46252470	-	cg03057182	28690926		ATCACACCACTCACCACTATATTAAATCCTAAATAACAAAATAAAACTCC		II			NA	NA	NA	NA	NA	NA		OpenSea	AGTGAGCCGTGATCACACCACTCACCACTGTATTGAATCCTGGGTGACAGAGTGAGACTC[CG]TCTCAAAAAAAAAAAAATGCTTAGAGGTAGGCATTCCAGGGTTAGAGCAGTTGCTCCAGG	CGGAGTCTCACTCTGTCACCCAGGATTCAATACAGTGGTGAGTGGTGTGA													MAST2	ENST00000470809.1	TSS200										0.476766	-0.02644	6.05307	8.10672e-08
cg03058862	chr1	40725250	+	cg03058862	14757520		TATCTCTAAATACAATAAATATTCTATCCTAACCAAAATAATAAAACCCC		II			NA	NA	NA	NA	NA	NA	chr1:40723796-40724010	S_Shore	TAGCTAGGATTACAGGCACGTGCCACCACGCCCAGCTAATTTTAGTATTTTTAGTAGAGA[CG]GGGTTTCACCATCTTGGCCAGGATAGAATATTTATTGTATTTAGAGACAGGGGCTCACTC	CGGGGTTTCACCATCTTGGCCAGGATAGAATATTTATTGTATTTAGAGAC	ZMPSTE24	NM_005857	Body							ZMPSTE24	ENST00000479131.1	5'UTR	ZMPSTE24;ZMPSTE24	ENST00000479131.1;ENST00000472583.1	5'UTR;5'UTR			chr1:40724980-40725270	6						0.221712	0.025266	5.27992	1.63364e-06
cg03061911	chr4	140334850	-	cg03061911	56685846		TACATATAATTATCTAACTTTCCCCCACACCATTTATTAAAAAAACCATC		II			NA	NA	NA	NA	NA	NA		OpenSea	TTTCATTCTTCTGCATATAGTTATCTAGCTTTCCCCCACACCATTTATTGAAAAGACCAT[CG]TTTCCTCATTGTATGTTCTTGGCACCTTTGTTAAAGATGAGTTGGTATATCTAGATTCTC	CGATGGTCTTTTCAATAAATGGTGTGGGGGAAAGCTAGATAACTATATGC				chr4:140334690-140334690																					0.322859	1.34879	6.02647	9.0051e-08
cg03065661	chr11	93517413	+	cg03065661	84725937		CTTTCRAAACAAAACTAAACAAACRCRAAAACTCCAAAATTCCCTAAAAC		II			rs74691257	0.032205	NA	NA	NA	NA	chr11:93517309-93518130	Island	CGGCCACGCCTCTTATAGGCCCGGAAGTTTACCCCACCCTGCACCGTGATTCACCGGAAG[CG]CTCTAGGGAACCCTGGAGCTTCCGCGCCTGCCCAGTTTTGCTCCGAAAGACTTACCGAGG	CGCTCTAGGGAACCCTGGAGCTTCCGCGCCTGCCCAGTTTTGCTCCGAAA	MED17;MED17	NM_004268;NM_004268	5'UTR;1stExon				11:93156981-93157798	11:93516769-93518603	Promoter_Associated	MED17;MED17;MED17	ENST00000530819.1;ENST00000251871.3;ENST00000251871.3	TSS200;5'UTR;1stExon	MED17;MED17;MED17;MED17;MED17;MED17;TAF1D	ENST00000528786.1;ENST00000530819.1;ENST00000533359.1;ENST00000533133.1;ENST00000251871.3;ENST00000251871.3;ENST00000527690.1	TSS1500;TSS200;TSS200;TSS200;5'UTR;1stExon;5'UTR	chr11:93517325-93517535	3					TRUE	TRUE		-0.18562	-4.37204	-4.52384	2.67885e-05
cg03068687	chr2	192172025	-	cg03068687	62614894		ACRTAAAATAACTTCCCAACATTACCATAACATTTATAAACTATCCTAAC		II			NA	NA	NA	NA	NA	NA		OpenSea	TTTTTTAGACCACGTAGAGTAACTTCCCAACATTGCCATGGCATTTGTAAACTGTCCTGG[CG]CTGCTGGTAGTGTCTTCTAGCATGCTAAAGCATTATAATTAGTGTATAATGAGCAGTGAG	CGCCAGGACAGTTTACAAATGCCATGGCAATGTTGGGAAGTTACTCTACG	MYO1B;MYO1B;MYO1B	NM_012223;NM_001161819;NM_001130158	Body;Body;Body			TRUE							MYO1B	ENST00000471904.1	5'UTR					chr2:192169641-192172906	4				0.161035	-0.90578	4.75787	1.1479e-05
cg03093689	chr4	189697688	+	cg03093689	89687889		ACCCTTCAAACTACCRAATACRTAAAAACTAAATAAAACCTAAAACTACC		II			NA	NA	NA	NA	NA	NA		OpenSea	CAGGGAGAGTATGGCTGTTTCTGTTGCATCACACATGTCGCCAGGGAAGTGGGGGAAAGC[CG]GCAGCCCCAGGCCTCACCCAGCTCCCACGCATCCGGTAGCCTGAAGGGCCAGTCTCACTT	CGGCAGCCCCAGGCCTCACCCAGCTCCCACGCATCCGGTAGCCTGAAGGG										RP11-756P10.5;RP11-756P10.4	ENST00000504165.1;ENST00000505178.1	TSS200;5'UTR	RP11-756P10.5;RP11-756P10.4	ENST00000504165.1;ENST00000505178.1	TSS200;5'UTR										0.224261	1.00702	5.97058	1.12267e-07
cg03095607	chr2	1846569	+	cg03095607	22642843		CTTAAATATAACATCAACRAAACCTAAAAAAAACAAAACTCAACAAAAAC		II			rs4077156	0.060086	NA	NA	NA	NA	chr2:1846426-1846908	Island	CCAAAATTAGACTCATCGTCCACGTCACCAACCCAAAGCCCCAGTCCAGCAGACCGGGTG[CG]TCCTTGCTGAGTTTTGCTTCCCTCAGGTTCCGTTGATGTCACACCCAAGGCCTCTCCTCG	TTGGGTGTGACATCAACGGAACCTGAGGGAAGCAAAACTCAGCAAGGACG	MYT1L	NM_015025	Body			TRUE	2:1825205-1826128			MYT1L;MYT1L;MYT1L;MYT1L	ENST00000407844.1;ENST00000471668.1;ENST00000407844.1;ENST00000471668.1	5'UTR;1stExon;1stExon;3'UTR	MYT1L;MYT1L;MYT1L;MYT1L	ENST00000407844.1;ENST00000471668.1;ENST00000407844.1;ENST00000471668.1	5'UTR;1stExon;1stExon;3'UTR								TRUE		0.244157	0.739771	4.57471	2.23168e-05
[truncated: 4,449 more rows]
[truncated: 71 more columns]
