# Supplementary material for: Role and Diagnostic Performance of Host Epigenome in Respiratory Morbidity after RSV Infection: The EPIRESVi Study
Source: Front Immunol. 2022 May 10;13:875691. doi: 10.3389/fimmu.2022.875691 (PMC9128527; doi:10.3389/fimmu.2022.875691)
Supplement: Supplementary file 6 [file Table_3.xlsx]

## Sheet: Phenotype_module_correlation
Table S2: Correlation and p values of the detected modules with the AS/RW-RSV phenotype.
Module	ModuleTrait Correlation	ModuleTrait Pvalue
MEpink	-0.652376675	1.667159e-09
MElightcyan	0.475376484	4.193405e-05
MEgrey	0.348591178	3.577022e-03
MEtan	-0.334203314	5.346310e-03
MEdarkgreen	0.281477142	2.005506e-02
MEsalmon	-0.274126916	2.368991e-02
MEpurple	0.257242280	3.419825e-02
MEyellow	-0.222355029	6.838205e-02
MEcyan	-0.220675574	7.054980e-02
MEorangered1	-0.216208735	7.658417e-02
MElightcyan1	-0.212983381	8.119170e-02
MEgrey60	-0.205237258	9.315645e-02
MEbrown4	-0.168343624	1.699775e-01
MEdarkolivegreen	0.162364267	1.858805e-01
MEwhite	-0.162089093	1.866374e-01
MElavenderblush3	-0.158984567	1.953312e-01
MEthistle	-0.158165112	1.976735e-01
MEorange	-0.158050368	1.980031e-01
MEcoral2	0.157273690	2.002444e-01
MEmidnightblue	-0.156164027	2.034778e-01
MEbrown2	-0.155758360	2.046691e-01
MEplum	-0.152652649	2.139539e-01
MEred	-0.151755271	2.166911e-01
MEblue2	-0.150797510	2.196395e-01
MEsteelblue	-0.150483693	2.206117e-01
MEindianred4	0.148588491	2.265469e-01
MEmediumorchid	0.147165575	2.310756e-01
MEpink4	-0.146409679	2.335067e-01
MEantiquewhite4	-0.145571945	2.362217e-01
MEsalmon4	0.145217398	2.373773e-01
MEpalevioletred3	-0.143874321	2.417903e-01
MEthistle2	0.143258235	2.438333e-01
MElightsteelblue1	-0.143228526	2.439321e-01
MEdarkturquoise	-0.143184880	2.440773e-01
MEmediumpurple3	0.141946854	2.482213e-01
MEdarkorange	0.141281511	2.504682e-01
MEgreen	0.140113507	2.544460e-01
MEpalevioletred2	-0.139637629	2.560789e-01
MEskyblue3	-0.139538595	2.564196e-01
MEcoral3	0.139467882	2.566631e-01
MEmagenta4	-0.138707841	2.592898e-01
MEthistle1	0.138460496	2.601486e-01
MEivory	-0.138230119	2.609501e-01
MEskyblue4	-0.137722657	2.627216e-01
MEplum1	-0.137277021	2.642840e-01
MEhoneydew1	0.134290620	2.749155e-01
MEdarkolivegreen4	-0.134065274	2.757292e-01
MEorangered4	-0.133461139	2.779184e-01
MEfloralwhite	0.131918771	2.835598e-01
MEdarkviolet	-0.131772910	2.840972e-01
MElightpink4	0.131277542	2.859273e-01
MEmediumpurple2	-0.131068950	2.867003e-01
MEyellow3	0.131037095	2.868185e-01
MElightcoral	-0.130881569	2.873958e-01
MEsienna3	-0.130127968	2.902044e-01
MEcoral1	-0.130068864	2.904254e-01
MEmaroon	-0.128484458	2.963918e-01
MEorangered3	0.127388973	3.005635e-01
MEthistle3	0.126561940	3.037382e-01
MElightpink3	-0.126512691	3.039279e-01
MEnavajowhite2	0.126089352	3.055620e-01
MEyellowgreen	0.124843988	3.104021e-01
MEfirebrick4	-0.123637054	3.151397e-01
MElightsteelblue	-0.122729843	3.187312e-01
MEdarkslateblue	-0.122509345	3.196081e-01
MEhoneydew	0.122477554	3.197347e-01
MEyellow4	-0.122477484	3.197349e-01
MElightyellow	0.122006247	3.216145e-01
MEbisque4	0.121835518	3.222973e-01
MEskyblue1	-0.120200348	3.288828e-01
MEnavajowhite1	-0.119952848	3.298870e-01
MEcoral	0.119736108	3.307679e-01
MElavenderblush2	-0.118780981	3.346678e-01
MEdarkmagenta	0.118038197	3.377206e-01
MEskyblue	-0.117927096	3.381787e-01
MElightgreen	0.117450516	3.401483e-01
MEpaleturquoise	-0.117022659	3.419226e-01
MEviolet	0.115080633	3.500486e-01
MEsalmon2	-0.111842836	3.638602e-01
MEskyblue2	-0.109499805	3.740596e-01
MEdarkorange2	0.107708375	3.819732e-01
MEantiquewhite2	0.107239423	3.840613e-01
MEplum2	0.105137903	3.935019e-01
MEsaddlebrown	0.104603693	3.959234e-01
MEdarkseagreen4	0.101242574	4.113597e-01
MEbrown	-0.098495601	4.242307e-01
MEmediumpurple4	0.096577546	4.333525e-01
MEdarkseagreen3	0.095756284	4.372919e-01
MEturquoise	0.081732135	5.075901e-01
MEroyalblue	0.081174300	5.105012e-01
MEdarkred	-0.075433010	5.409506e-01
MEdarkgrey	-0.059421834	6.302705e-01
MEplum3	0.059380348	6.305098e-01
MEgreenyellow	0.047365366	7.013055e-01
MEsienna4	0.016475779	8.939143e-01
MEblack	0.015367732	9.010117e-01
MEmediumpurple1	0.014767360	9.048606e-01
MEmagenta	-0.009392848	9.394023e-01
MEblue	-0.007000934	9.548148e-01

## Sheet: Pink CpGs GS and MM values
Table S2: Gene significance (GS) and module membership (MM) values for the CpG sites included in the pink module. Significance p values for GS and MM are also showed.
CpG	GS.Phenotype	p.GS.Phenotype	MM.pink module	p.MM.pink module
cg24509398	-0.825251537614825	4.94634794674526e-18	0.903363103116609	5.85012458918894e-26
cg00614413	-0.819083276999831	1.39974085235025e-17	0.828497010590444	2.8147288739238e-18
cg25621735	-0.812268134955062	4.223606377743e-17	0.781733969270402	3.61281097223303e-15
cg15619333	-0.798016142402785	3.70321115254575e-16	0.82652507866574	3.97017156881825e-18
cg19118037	-0.792068237672449	8.71227351550526e-16	0.791720230180276	9.15159455954647e-16
cg20994248	-0.789338348476089	1.27834548826538e-15	0.870737227737824	5.05438116926863e-22
cg23499977	-0.778395412207492	5.62722319720964e-15	0.819931416254903	1.21605309516088e-17
cg15119683	-0.777263701614905	6.52796463003116e-15	0.862299259152113	3.5417545450691e-21
cg01918066	-0.774884532360366	8.89450749825521e-15	0.788743791155965	1.38863997758087e-15
cg00941856	-0.774621825547863	9.20144435885996e-15	0.911704989042833	3.40536217644449e-27
cg05751616	-0.773668089706912	1.04035449583736e-14	0.825075566600955	5.098193930808e-18
cg03991533	-0.773479990227512	1.06578068489881e-14	0.770958045893322	1.46995547983332e-14
cg22973062	-0.7615796354911	4.69247714205891e-14	0.729846703794933	1.65669884912541e-12
cg02254698	-0.753723057630205	1.19200410040651e-13	0.870487841413955	5.36414493423225e-22
cg00756450	-0.7531341426274	1.27648908495631e-13	0.779594133496829	4.80373584562678e-15
cg08823985	-0.752511169137536	1.37210103170992e-13	0.781973163069605	3.49887063257736e-15
cg27485605	-0.749358600459127	1.97116254469277e-13	0.734350434721927	1.03047301172971e-12
cg16659151	-0.74886377819452	2.08548343536796e-13	0.895472891319378	6.85711193405680e-25
cg15822108	-0.746536055783373	2.71411795243983e-13	0.880911045935841	3.99647769948802e-23
cg05587970	-0.744660030515039	3.34927164432984e-13	0.795029262158799	5.71068700667725e-16
cg21202700	-0.744591324394191	3.37504713889671e-13	0.852130640368227	3.13894129501953e-20
cg17477835	-0.743508359316528	3.80733177404268e-13	0.773968161522246	1.00099437497842e-14
cg05797594	-0.738556502357458	6.55641070942924e-13	0.908826139090912	9.36953975909681e-27
cg16512438	-0.738441630073825	6.63863712203877e-13	0.872908055716896	2.99584277661731e-22
cg15493018	-0.737940163448779	7.00930657519713e-13	0.845992135473248	1.08431446482975e-19
cg01897092	-0.737428289154178	7.40808114885384e-13	0.873395844656334	2.66014673342892e-22
cg14485581	-0.735946644526824	8.68863238291803e-13	0.729802338031674	1.66438750943387e-12
cg00502002	-0.735350013380011	9.26200796093436e-13	0.887584921576677	6.64866315607314e-24
cg01509884	-0.734591836379359	1.00430685961931e-12	0.733028063095741	1.1858017312984e-12
cg22999003	-0.73413937184615	1.05388465115543e-12	0.798021478647012	3.70032268329193e-16
cg07834934	-0.733498305553298	1.12815861524608e-12	0.755628188680015	9.53890454533101e-14
cg26163463	-0.732763028099262	1.21952232740746e-12	0.631777325521405	7.59048155351092e-09
cg17381040	-0.728207715547834	1.96458027345381e-12	0.802413164696936	1.93137728749769e-16
cg10524283	-0.726839862883215	2.26277963910631e-12	0.848953037890029	6.00409669992905e-20
cg15794525	-0.726475757366944	2.34918303946586e-12	0.824298801068001	5.82381436129759e-18
cg16858871	-0.724970291984125	2.74114957447175e-12	0.838483924689507	4.5990132577407e-19
cg13272676	-0.724834927083307	2.77930969445551e-12	0.814482421093241	2.96486930141758e-17
cg19453726	-0.724603447943415	2.84574615608454e-12	0.81293453450498	3.79880694513673e-17
cg05289466	-0.724551341860325	2.86090927651206e-12	0.745478527189854	3.05636295761172e-13
cg24297421	-0.723974024411181	3.03417139719193e-12	0.732576552720308	1.24379612069511e-12
cg08988609	-0.723807014706958	3.08613811761731e-12	0.782632757777488	3.20227856032846e-15
cg10122826	-0.721784078497651	3.78726775615978e-12	0.684524605512132	1.22398492269672e-10
cg09007977	-0.7182234702451	5.40685203482148e-12	0.847127893859453	8.65620194673813e-20
cg11173261	-0.716505028986962	6.40805494538477e-12	0.764633735657904	3.23446192498313e-14
cg00699996	-0.71567655391279	6.95190977146567e-12	0.81481864210497	2.80861277825603e-17
cg10279667	-0.715348589023697	7.17917565440227e-12	0.812426138852873	4.11893316009019e-17
cg10130460	-0.715209301754352	7.27783092622008e-12	0.677247029937193	2.27484251823565e-10
cg25038305	-0.714102302727153	8.10934780436159e-12	0.803694715201546	1.59269472976028e-16
cg11335679	-0.713958274485156	8.22399164886921e-12	0.787308247031823	1.69393603949471e-15
cg02084259	-0.713309136481756	8.76021253141322e-12	0.841611866102053	2.54216190773891e-19
cg22771861	-0.712665576795518	9.32473779967816e-12	0.877566937633932	9.43328479250012e-23
cg26513988	-0.711192189050805	1.07511259795772e-11	0.824393445300537	5.73035028952911e-18
cg19434769	-0.710591643876514	1.13904415149142e-11	0.852644640391268	2.82230514568569e-20
cg23231093	-0.710442046184103	1.15552638536645e-11	0.756975932711617	8.13766995051601e-14
cg06820859	-0.710164473426602	1.18671459790931e-11	0.753754039884878	1.1877112939134e-13
cg10490335	-0.710161099851538	1.18709856016497e-11	0.758512032050806	6.78128660147872e-14
cg24384817	-0.709008827350416	1.32543196373466e-11	0.807763708009065	8.55345794662964e-17
cg24619785	-0.708783634594633	1.35421001494042e-11	0.712710560405124	9.28417354302416e-12
cg27325395	-0.705679089044807	1.81719730535167e-11	0.829971804925848	2.1700822401014e-18
cg05610699	-0.704283929193133	2.07139181173096e-11	0.813918498759012	3.24591405945923e-17
cg08237400	-0.703181566855993	2.29592578315396e-11	0.761463930745717	4.75857643497418e-14
cg01145124	-0.701918223042164	2.5818511366118e-11	0.847077493035241	8.74350196916736e-20
cg11874143	-0.701398874577164	2.70900068945771e-11	0.853067173962956	2.58530083855259e-20
cg13774015	-0.700782551661166	2.86766036633524e-11	0.841814933637277	2.44509964362148e-19
cg26253523	-0.700478083464123	2.94927891116522e-11	0.827713347069743	3.22867866639603e-18
cg02078279	-0.699957873920542	3.09389193905619e-11	0.878818781749078	6.86004811555016e-23
cg26301777	-0.699917124120556	3.10550167822904e-11	0.764467118390279	3.30126817838153e-14
cg21547845	-0.699165952749392	3.32711708429549e-11	0.762861449828095	4.0167290427526e-14
cg00703849	-0.698140998369018	3.65399157652651e-11	0.884717186166758	1.45652507185576e-23
cg25547286	-0.698111899667339	3.66370525298236e-11	0.871931387316951	3.79512229768366e-22
cg15039355	-0.696187493202273	4.36384675701866e-11	0.782798562462432	3.13161296525393e-15
cg02278087	-0.69594197381627	4.46186641940133e-11	0.751714510374313	1.50441011813423e-13
cg13602987	-0.695403734019592	4.68416072856734e-11	0.766637301794423	2.52616247248877e-14
cg05651550	-0.695363898859935	4.70102649148639e-11	0.845254246614364	1.25398374970776e-19
cg25195309	-0.695305826479468	4.72571763599068e-11	0.770785386097239	1.5024471199097e-14
cg07612877	-0.693938457125513	5.34419530209662e-11	0.857947681609965	9.19814762884651e-21
cg20142014	-0.693329586904096	5.64380913063653e-11	0.828319784787638	2.90361319916336e-18
cg15794350	-0.69149121295299	6.64888129570398e-11	0.758192553011141	7.04417217628218e-14
cg01709096	-0.691409352839659	6.69739234573944e-11	0.855813547490216	1.45204633207988e-20
cg24502297	-0.691315977202768	6.75314019216331e-11	0.762238857582943	4.33236764738375e-14
cg04604638	-0.690704655313143	7.129211905686e-11	0.855584420707413	1.52433039495163e-20
cg16870607	-0.689988489423932	7.59522311354632e-11	0.904308879176026	4.29429984746172e-26
cg15318425	-0.689982865163188	7.59899540756664e-11	0.753314588711781	1.25001052962331e-13
cg17812839	-0.689080951666284	8.22763090714906e-11	0.873882790586322	2.36139327299071e-22
cg26013057	-0.689079843355883	8.22843309866519e-11	0.856034364174564	1.38551946228273e-20
cg01388301	-0.688999245951055	8.2869698049021e-11	0.870220076306303	5.71712080336536e-22
cg09535795	-0.688547839030697	8.62223892535427e-11	0.865807718605243	1.60180309098489e-21
cg09665900	-0.687547324316643	9.41209565771638e-11	0.753745792825261	1.18885253076346e-13
cg10024100	-0.686117598486335	1.06615530308642e-10	0.728260691632574	1.95382394769061e-12
cg18565206	-0.685841806570696	1.09201238861452e-10	0.843119621919374	1.90153135589517e-19
cg06143886	-0.685021231406288	1.17253296400311e-10	0.660778461836604	8.68587530130658e-10
cg23131559	-0.68472780973514	1.20267717707333e-10	0.886012761665954	1.02465847409493e-23
cg24009362	-0.683850173253711	1.29731709431228e-10	0.71517427061285	7.30284634973633e-12
cg15433497	-0.683143193163637	1.37868050905808e-10	0.810249455850956	5.80805499259555e-17
cg17860201	-0.683042326521328	1.39067833610771e-10	0.691436966177867	6.6809907814981e-11
cg24185998	-0.682916365610603	1.40580097774233e-10	0.727445263819498	2.12581158243552e-12
cg02240671	-0.681417308201379	1.59825541749127e-10	0.876652014194992	1.1879936179356e-22
cg02457725	-0.68137981395637	1.60337719547361e-10	0.839506681767816	3.79390996518448e-19
cg11204311	-0.681070528948238	1.6462274831092e-10	0.828111880222759	3.01133204545314e-18
cg26372202	-0.680136157650118	1.78241718418631e-10	0.791485449263893	9.45992804759669e-16
cg16909526	-0.679656652433055	1.85641585912816e-10	0.865841862252408	1.58930745208273e-21
cg03230491	-0.679047998020285	1.95457180854021e-10	0.870692238705989	5.1089553017232e-22
cg13307690	-0.678925615340973	1.97489696792168e-10	0.812044143134432	4.37639232091779e-17
cg12059309	-0.678716500214651	2.01009387125948e-10	0.678717577661646	2.00991099846344e-10
cg04339694	-0.678360066023893	2.07146963221234e-10	0.8146019511204	2.90838333037151e-17
cg17643023	-0.677884481108491	2.15615045689834e-10	0.773262965758742	1.09585842957636e-14
cg01787545	-0.677450268788798	2.23633931062684e-10	0.72082136862036	4.17220509633248e-12
cg10151248	-0.677405736846487	2.24472225445336e-10	0.739594277579429	5.85649912095912e-13
cg04638428	-0.676135947511696	2.49676347501935e-10	0.855863493814455	1.4367342701386e-20
cg15733611	-0.675933963345781	2.53926338544515e-10	0.825746891986193	4.54193075718877e-18
cg09208919	-0.675350502938774	2.66593947890627e-10	0.831519908648839	1.6471444660202e-18
cg21221785	-0.675259518640244	2.68622833464216e-10	0.767014601817613	2.41061609944961e-14
cg16300745	-0.675178734716537	2.70436589494909e-10	0.836595450140047	6.5384074998924e-19
cg27340313	-0.675072929182401	2.72829796990623e-10	0.742699090292825	4.1645067103088e-13
cg14775487	-0.674811726938906	2.78824673436409e-10	0.871294885141848	4.42292219608042e-22
cg11168534	-0.674742065774943	2.80444563441819e-10	0.563627072123696	5.60317558607523e-07
cg00546808	-0.674495731914161	2.86245040403876e-10	0.821405721731027	9.50576549949259e-18
cg26779114	-0.674023978169311	2.97674326992059e-10	0.673532860966732	3.10034338947263e-10
cg21471367	-0.673961050357728	2.99231384950522e-10	0.795548726369124	5.29903476959803e-16
cg20925075	-0.673602714401629	3.08246956647959e-10	0.811474060922758	4.78962782272516e-17
cg11302666	-0.673550544144563	3.09580936987221e-10	0.859388965499451	6.72912664622574e-21
cg21595549	-0.67324750071441	3.17439179851516e-10	0.867601789315704	1.05832664076452e-21
cg14627974	-0.672818586744706	3.28887060605584e-10	0.834468452810865	9.66659801892525e-19
cg15403961	-0.672107201610813	3.48746613060671e-10	0.762289179865914	4.3059960471944e-14
cg04120002	-0.671283215931626	3.7317847026988e-10	0.865656516292226	1.65828776921279e-21
cg16586648	-0.671282504874408	3.73200241624877e-10	0.677648171404383	2.19944483010494e-10
cg15609150	-0.670959065194827	3.83229940450215e-10	0.865877270007494	1.57644855775214e-21
cg24390275	-0.668929736818638	4.52269688116745e-10	0.788559672796652	1.42461143238769e-15
cg16796215	-0.668505675260713	4.68122621047841e-10	0.840698682628908	3.02649021297292e-19
cg15124881	-0.668186753573305	4.80392435149427e-10	0.834676513747463	9.30614808558664e-19
cg26346442	-0.668088715157292	4.84225421546704e-10	0.780121745613098	4.47918114457164e-15
cg03432746	-0.667796992061048	4.95803980385815e-10	0.905167654216578	3.23412251452756e-26
cg01679663	-0.66675293392638	5.3944244069501e-10	0.814873812366201	2.7837419577347e-17
cg06911002	-0.665873399262318	5.79021041754187e-10	0.861974603027851	3.80738708903367e-21
cg12234423	-0.665740653507428	5.85229640432142e-10	0.780435032767548	4.29654800253408e-15
cg16324015	-0.665550933023903	5.94213171750134e-10	0.806221715725039	1.08444230351161e-16
cg01272967	-0.665424423826674	6.00276403020317e-10	0.758653554734007	6.66786627087212e-14
cg20114271	-0.664732551422732	6.34492388231862e-10	0.722656939078055	3.46783411131695e-12
cg17846723	-0.66464761403471	6.38818721417326e-10	0.839530519484293	3.7768704836154e-19
cg05042110	-0.663607654233918	6.94120610578356e-10	0.785795772557844	2.08504175377045e-15
cg15118519	-0.663543300616778	6.97688450471288e-10	0.856567401907038	1.23681875673902e-20
cg17004038	-0.663400596382239	7.05662556261956e-10	0.721739615032561	3.80427144084495e-12
cg14036226	-0.662919460541108	7.33192334081322e-10	0.794023050747946	6.59721688807518e-16
cg23022819	-0.662875607165394	7.35751790049222e-10	0.750876869483586	1.65668989252454e-13
cg14541281	-0.66256066918726	7.54384399625112e-10	0.668453468215329	4.70110520722865e-10
cg08886201	-0.662429156171751	7.6229734596172e-10	0.867900733654492	9.87127526457394e-22
cg11913696	-0.662341713519896	7.67602327674951e-10	0.788097329987745	1.51893210806887e-15
cg21002735	-0.662029232254634	7.86848762831519e-10	0.618819028018819	1.8624066612442e-08
cg06196636	-0.661825312095321	7.99655548372216e-10	0.861801326578079	3.95692554487427e-21
cg14333403	-0.661145236850605	8.43816555421963e-10	0.759026022185179	6.37799252821568e-14
cg11312037	-0.66111459849611	8.45859756319672e-10	0.517594775231275	6.18386257261162e-06
cg20191924	-0.660839877954633	8.64391944950469e-10	0.877460552383546	9.69057048623606e-23
cg05445097	-0.660684156047121	8.75067712983701e-10	0.871567472148511	4.14267159290372e-22
cg27044944	-0.660543537991359	8.84815786699055e-10	0.745529723396159	3.03888231517271e-13
cg20646889	-0.660424626225644	8.9313972135861e-10	0.795781067915299	5.12429300175146e-16
cg19923471	-0.659510346162205	9.59677379429684e-10	0.876609975802927	1.20059543728744e-22
cg05583946	-0.659387288836609	9.68985373683124e-10	0.692781559172622	5.92714279327364e-11
cg26654766	-0.659256989276319	9.78934831889583e-10	0.774790707337728	9.00298275104911e-15
cg06567042	-0.658696185160848	1.02287793544232e-09	0.818032137815352	1.66465860512306e-17
cg24470929	-0.658417488314898	1.04540825945319e-09	0.818685641827323	1.49479431568602e-17
cg03994617	-0.657343867934962	1.13669646990032e-09	0.861422853906331	4.3035114141563e-21
cg00655231	-0.657220289732858	1.14767828971076e-09	0.755566712838201	9.60804844833786e-14
cg24456235	-0.657065479444761	1.16157810586752e-09	0.827700512865835	3.23592329012174e-18
cg12380054	-0.656827006926625	1.18330360994524e-09	0.759445483679873	6.0660227871564e-14
cg06013872	-0.656470151138923	1.21653797861816e-09	0.84067268426625	3.04150487246297e-19
cg09786062	-0.656468641149522	1.21668047509128e-09	0.896304549290842	5.34016516620048e-25
cg19120943	-0.655992118184988	1.26245204215681e-09	0.797021624732407	4.28113809093381e-16
cg01301842	-0.655964667824525	1.26513805146531e-09	0.816284937489584	2.21506588419666e-17
cg03256616	-0.655897800380858	1.27170379171728e-09	0.856457945785415	1.26603892341032e-20
cg23558966	-0.655843558932097	1.27705359196454e-09	0.787042607732164	1.75709389759348e-15
cg17333895	-0.65553276720994	1.30812216967281e-09	0.78088188006889	4.04838812704916e-15
cg10017641	-0.654806746049595	1.38352673256741e-09	0.799506239879631	2.97546738645653e-16
cg15435391	-0.65427797387964	1.44102934080833e-09	0.757059893077886	8.05725121353337e-14
cg09618387	-0.654016925157946	1.47024941695066e-09	0.751577850841361	1.52830265562965e-13
cg03325085	-0.652671275271517	1.630037160558e-09	0.845624686781954	1.16583416061366e-19
cg00668174	-0.652633369956637	1.63476906534367e-09	0.755165587531917	1.00711529761841e-13
cg02596190	-0.651471915465026	1.78626072436113e-09	0.762415495043687	4.24047701475518e-14
cg16904377	-0.651129929371446	1.8333531106189e-09	0.845780328590578	1.13060788000743e-19
cg15556863	-0.651042107016713	1.8456357339371e-09	0.823914758091598	6.21835854892085e-18
cg13691345	-0.651002566311213	1.8511913231741e-09	0.798453889768647	3.47332729398831e-16
cg02854954	-0.65093055145788	1.8613505271094e-09	0.770050078955612	1.64870682164822e-14
cg11380499	-0.650882261921817	1.8681924611977e-09	0.758239560869183	7.00488703419069e-14
cg26749978	-0.650576632076707	1.91205391369671e-09	0.782315435491173	3.34181621492943e-15
cg19190632	-0.650234779435629	1.96227407205779e-09	0.795907019380549	5.03189615735391e-16
cg22717779	-0.649805451900239	2.02712355035399e-09	0.655217604276553	1.34036156805269e-09
cg27647681	-0.649487491794254	2.07645964066884e-09	0.822978891249989	7.29058282710155e-18
cg08017956	-0.648851348615589	2.1786157970299e-09	0.650334735178254	1.94746164971822e-09
cg08803415	-0.648523235944898	2.23315745273452e-09	0.814180836115156	3.11212149679289e-17
cg17391569	-0.648466327730084	2.24274840195224e-09	0.638401095606921	4.72003185243408e-09
cg11162741	-0.648273929125334	2.27546499975158e-09	0.840413795352618	3.19499005037481e-19
cg19853434	-0.648208986211236	2.28661037637371e-09	0.738943111601542	6.28678199047301e-13
cg20137918	-0.648083448667598	2.30830223869732e-09	0.796245672981931	4.79133916122423e-16
cg05804856	-0.647966645413503	2.32866053045918e-09	0.683999217945897	1.28075903137586e-10
cg25039753	-0.647279080344822	2.45200485627299e-09	0.841542433568977	2.57619336822965e-19
cg01424973	-0.647190356339035	2.46836666145143e-09	0.796662219115214	4.51059578813905e-16
cg20399618	-0.647129215740343	2.47970211475784e-09	0.68608920739975	1.06878990586437e-10
cg02761778	-0.646852066824929	2.53170915242441e-09	0.72734555122028	2.14781126778282e-12
cg13644846	-0.646657216696925	2.56889199166661e-09	0.702553961269531	2.43396095469226e-11
cg08314899	-0.646203416519214	2.65751316418349e-09	0.860105630268219	5.7530881504527e-21
cg23217542	-0.646189890874145	2.6601986438183e-09	0.842733074310487	2.04907572585324e-19
cg08090769	-0.644796808336666	2.95104740726194e-09	0.687859371291684	9.15862435323635e-11
cg19017206	-0.644654059007315	2.9825019731917e-09	0.802148716956837	2.00941507212768e-16
cg00397678	-0.644384247378865	3.04282712917639e-09	0.682169790548427	1.49870541140918e-10
cg01068252	-0.644036723982951	3.12223786522695e-09	0.795187493070938	5.58214570506797e-16
cg05186188	-0.643569989771299	3.23199305911633e-09	0.707311021208885	1.55766107808221e-11
cg03949031	-0.643331826863111	3.28940208878001e-09	0.755284627377372	9.93153137458605e-14
cg14911807	-0.643155932878412	3.33242216917675e-09	0.79482436860277	5.88136956787506e-16
cg15127853	-0.64294094251689	3.38573096234434e-09	0.819443584785243	1.31865780666159e-17
cg15735388	-0.642866146932928	3.40446652984537e-09	0.828805889289852	2.66604415141962e-18
cg05429013	-0.642492636403446	3.49951159430037e-09	0.779679730052746	4.74958908986095e-15
cg19191888	-0.642440991837594	3.51285008480154e-09	0.797251622970761	4.14023473520027e-16
cg03030781	-0.642365600948539	3.53240844550097e-09	0.692936536548888	5.84567027131497e-11
cg26103331	-0.642270212830317	3.55730296396593e-09	0.756344765523141	8.76735260432112e-14
cg08270825	-0.641197018169831	3.84912747544785e-09	0.924099639196327	2.82666792526562e-29
cg22489991	-0.640517878036838	4.04540547973547e-09	0.801367988037256	2.25790682225605e-16
cg11670321	-0.639404919701053	4.38777423029758e-09	0.70468390377443	1.9952382024286e-11
cg27475235	-0.639224919519709	4.4456692048433e-09	0.84289726784634	1.98510277924052e-19
cg22064129	-0.639092144787385	4.48883907052462e-09	0.890835925808347	2.66248681492091e-24
cg17294198	-0.638732092322173	4.6079188369488e-09	0.722799077144077	3.41832243259278e-12
cg09463890	-0.638543213159228	4.67158087047765e-09	0.796666615853933	4.50771859553869e-16
cg15803261	-0.638411849246749	4.71634906857036e-09	0.842847183247512	2.00440977223851e-19
cg01441738	-0.63840041786064	4.72026405075287e-09	0.732509515506747	1.25263501626965e-12
cg16465369	-0.63830285118186	4.75380422732193e-09	0.721920885928801	3.7354049655608e-12
cg09635009	-0.638073104305112	4.83368021414492e-09	0.81917234521827	1.37926162549057e-17
cg08862717	-0.638056023528855	4.8396693276052e-09	0.835156145142562	8.52388745763549e-19
cg15817341	-0.637543486242503	5.02269799892927e-09	0.897037691284038	4.2762681919647e-25
cg07397958	-0.637023415067438	5.21512740633464e-09	0.813573242812781	3.43045492150874e-17
cg15646544	-0.63675935880613	5.31549057706452e-09	0.605617915996593	4.46030890637173e-08
cg13795652	-0.636758468673353	5.31583198342427e-09	0.765589660483007	2.87555135285441e-14
cg23415810	-0.636695838704449	5.33990578763133e-09	0.835211298481793	8.43810680589322e-19
cg25213418	-0.636311108485189	5.49007659178725e-09	0.804244062301573	1.46571841178179e-16
cg02144030	-0.635705331470261	5.73468704517323e-09	0.726167514842735	2.42479059415046e-12
cg04650133	-0.635372570379624	5.87342420365467e-09	0.661888579758042	7.95661064636681e-10
cg00275125	-0.634937350438377	6.05969572489402e-09	0.811788821304678	4.55703759187046e-17
cg00857851	-0.634325325954525	6.33115279874649e-09	0.629649490116401	8.82095068640352e-09
cg14168958	-0.634100201405779	6.43387931100016e-09	0.812049181956841	4.37289755971453e-17
cg09915978	-0.633291721097359	6.81600127846067e-09	0.74423878390169	3.51032404698403e-13
cg01848236	-0.6332802539669	6.82157305280292e-09	0.667051753120684	5.26592530543849e-10
cg08757624	-0.633117555947343	6.90109406351062e-09	0.791933970722952	8.87931318558985e-16
cg13024585	-0.632461943271037	7.23054434036686e-09	0.781742677151368	3.6086011416501e-15
cg26756119	-0.632063154447011	7.43818598784375e-09	0.792208363446337	8.54116831128236e-16
cg25437757	-0.631669179499724	7.64887231423924e-09	0.833701588504561	1.11149111540139e-18
cg27591595	-0.631574005401284	7.70061179136125e-09	0.884181972564458	1.6822219832706e-23
cg15128638	-0.631171993884282	7.92284615298662e-09	0.853593468609435	2.31684535474223e-20
cg19212550	-0.631070712251068	7.97978803041636e-09	0.831982253699908	1.51612257188474e-18
cg14590262	-0.630902309375125	8.07532738036058e-09	0.767851029314872	2.17227900844238e-14
cg09749867	-0.630641486373751	8.22544549284193e-09	0.806821757260245	9.89031683836295e-17
cg21028671	-0.630590802750887	8.25492251555734e-09	0.647909849238306	2.33862144870852e-09
cg04342169	-0.630539647986754	8.28477522048409e-09	0.859124579985289	7.12805837236251e-21
cg01600661	-0.630527015930843	8.29216275183035e-09	0.870848782867356	4.92147518978642e-22
cg25287541	-0.63042270916589	8.35340334388912e-09	0.790964326203011	1.01803993342304e-15
cg08904369	-0.630283646779406	8.435717716795e-09	0.876446711565771	1.25077215406588e-22
cg18054654	-0.630083906758378	8.55529701745682e-09	0.741866435634673	4.56542291953955e-13
cg13357330	-0.630018785925357	8.59462981710922e-09	0.890538656305112	2.89833162209941e-24
cg10622068	-0.629538369307915	8.89015021981837e-09	0.842195453328753	2.27275102891316e-19
cg03760158	-0.628959822812388	9.25884023530575e-09	0.869450049822129	6.86165160215074e-22
cg22731190	-0.6287302158707	9.40914677358348e-09	0.472527436078875	4.72951274143427e-05
cg10655371	-0.628673196309964	9.44683062737972e-09	0.723247803062235	3.26641627761884e-12
cg12390269	-0.628247276632002	9.73288403903321e-09	0.820762988803226	1.05861856433574e-17
cg06757863	-0.628007259021306	9.89768524715857e-09	0.700056700965999	3.06590781195247e-11
cg02969418	-0.627822494577437	1.00263489219809e-08	0.787683758185749	1.60836578426648e-15
cg26099730	-0.627385208395111	1.03372137678864e-08	0.782579149846622	3.22545212625414e-15
cg13339291	-0.627314486011249	1.03883414022807e-08	0.813721828723959	3.34982973242583e-17
cg24636244	-0.627113908722733	1.05346543128126e-08	0.875070349771926	1.7623377494681e-22
cg22698031	-0.627058035118029	1.05757587825424e-08	0.783491670146614	2.85210354561512e-15
cg13511633	-0.627014539428243	1.06078625197008e-08	0.843295531933056	1.83782913248118e-19
cg26549527	-0.626655724788509	1.08762511764992e-08	0.617902847956061	1.98136895839803e-08
cg20559736	-0.626569364151974	1.09418032329392e-08	0.75597038346829	9.16266559602395e-14
cg09661437	-0.626476511242824	1.10127014372156e-08	0.838318065059335	4.74420739671401e-19
cg19544510	-0.626390371984946	1.10788630206229e-08	0.797934401211677	3.74772899941819e-16
cg10996336	-0.626236184008304	1.11982341478212e-08	0.884240504247622	1.65598378344173e-23
cg20859099	-0.626006446703076	1.13783613230335e-08	0.621876084029354	1.51257826046351e-08
cg24981504	-0.625890184392965	1.14705620251568e-08	0.750771760486661	1.67681103406364e-13
cg08489682	-0.62574712256529	1.15849888532455e-08	0.881214934734325	3.69173352630572e-23
cg16767327	-0.625417018980693	1.18531664781835e-08	0.82752880828987	3.33436568582037e-18
cg24610403	-0.624992783899426	1.22064730572898e-08	0.719275773429053	4.86961689268371e-12
cg13937686	-0.624868151982461	1.23121518027051e-08	0.790377544807759	1.1054783839379e-15
cg18029933	-0.623726409706092	1.33215115407439e-08	0.54018610291569	1.98956912871181e-06
cg20325796	-0.623546396929084	1.34876450415817e-08	0.755373069578284	9.82900195493367e-14
cg09734647	-0.623481499161512	1.3548019658602e-08	0.720579863246885	4.27449021677372e-12
cg23848181	-0.623251094782579	1.376444305225e-08	0.781688054869728	3.63508647378286e-15
cg05675926	-0.623048537754115	1.3957414101987e-08	0.772192184770227	1.25659216965753e-14
cg22751438	-0.622621106252746	1.43730718103589e-08	0.683469807234764	1.3405045918673e-10
cg18935740	-0.622616896543059	1.43772233573812e-08	0.783339428654137	2.9113634808575e-15
cg27133310	-0.621676542257598	1.53336437810007e-08	0.643944413314015	3.14366016355717e-09
cg20573956	-0.621583596607291	1.54313867794469e-08	0.892042088411144	1.88203136917597e-24
cg23479303	-0.621473880326404	1.55475265147067e-08	0.812424201174395	4.12020156360184e-17
cg02610070	-0.620627083005701	1.64722045718243e-08	0.905847973854517	2.57853700127673e-26
cg16656180	-0.620531676325739	1.65795951293565e-08	0.775171407905818	8.57056951551645e-15
cg24844397	-0.620479390241435	1.66387300844245e-08	0.668391617082315	4.72476051281647e-10
cg10588706	-0.620203011641311	1.69546486251742e-08	0.824152068084753	5.97162652921744e-18
cg02932021	-0.620165213139516	1.69982943397827e-08	0.636972713666921	5.23425739071127e-09
cg05193584	-0.620119314714069	1.70514362347662e-08	0.871885458474243	3.83738137539676e-22
cg09852744	-0.619962532523834	1.72341517325501e-08	0.838362714439857	4.70469237596368e-19
cg16415336	-0.619769099143405	1.74621397594871e-08	0.735426983200325	9.18605190303726e-13
cg04606981	-0.619089082720951	1.82865433669438e-08	0.700474473711848	2.95025975996991e-11
cg01866220	-0.618848284983888	1.85872169898121e-08	0.793866941414866	6.74610401097762e-16
cg15203270	-0.618783328399468	1.86691246921764e-08	0.810358722803228	5.70932146832113e-17
cg04797274	-0.618739835082832	1.87241592172435e-08	0.869880255935972	6.19746187182567e-22
cg13582500	-0.618716600464236	1.87536222795973e-08	0.857213914078564	1.0770499294505e-20
cg06516751	-0.618423199714523	1.91294768062636e-08	0.867285263602181	1.13910839988745e-21
cg05659345	-0.617873771118071	1.98525992810489e-08	0.763997303400723	3.49685237831165e-14
cg00827176	-0.61762034238055	2.01948102961459e-08	0.591075098003287	1.11613750924846e-07
cg12884351	-0.617554579531628	2.02845210742069e-08	0.685550814376527	1.1199430016156e-10
cg02731366	-0.61753900411846	2.03058236334004e-08	0.78135478390519	3.80077543832419e-15
cg15947466	-0.617262229073193	2.06879254862915e-08	0.695781999946611	4.52686114170661e-11
cg21921473	-0.617200514384984	2.077405016641e-08	0.821629317225321	9.15543407717793e-18
cg24716494	-0.616211366162921	2.22016815566074e-08	0.746561149975479	2.70646106839758e-13
cg00303641	-0.615902105850539	2.26667906423829e-08	0.764824083765535	3.15972858029695e-14
cg03319894	-0.615802094725066	2.28191672445361e-08	0.728257960196329	1.95437716014063e-12
cg17455939	-0.615679944084307	2.30065927437459e-08	0.851439411713305	3.61918527255465e-20
cg24592831	-0.615508730237907	2.32717570753472e-08	0.759393981825223	6.10352296082431e-14
cg23412112	-0.615490029476178	2.33008943713237e-08	0.836611162877722	6.51941443476796e-19
cg07497296	-0.615476407642079	2.33221400504501e-08	0.80234445415514	1.95136848489006e-16
cg09580755	-0.615019764584127	2.4045074548293e-08	0.796533212151741	4.59580748844442e-16
cg12995372	-0.614240143523715	2.53286540316115e-08	0.853290769212098	2.46777193021728e-20
cg08077890	-0.613836383006645	2.60186720848864e-08	0.846834672873001	9.17612942426087e-20
cg14001871	-0.613400791400445	2.67830480659171e-08	0.790294727821061	1.11838611231626e-15
cg00108459	-0.611760695456432	2.98563307681056e-08	0.851355587961496	3.68202932589276e-20
cg21839284	-0.611467503124233	3.04397890678268e-08	0.794498564056257	6.16291929291844e-16
cg00094875	-0.611464540180189	3.04457401443481e-08	0.801109143678552	2.34663000179164e-16
cg03031322	-0.611239714619965	3.09005314330178e-08	0.80798156672983	8.27000175119113e-17
cg18241189	-0.611024132357268	3.13426632707394e-08	0.755435530661769	9.75720457030245e-14
cg25494966	-0.610999029847588	3.13945331109719e-08	0.801407988682562	2.24448710599977e-16
cg19952216	-0.610967953840971	3.1458858762116e-08	0.814609585492937	2.90481099225965e-17
cg22052041	-0.610943630854528	3.15092931109482e-08	0.709384253226514	1.27875077715412e-11
cg24494707	-0.609581882773867	3.44583510992906e-08	0.725721016763714	2.53845408951286e-12
cg14185323	-0.609536493837062	3.45610122806125e-08	0.803159604281877	1.72651543393504e-16
cg13395712	-0.609407310204032	3.48547891256169e-08	0.523045434016909	4.7386762408589e-06
cg14408978	-0.60937149343669	3.49366579614882e-08	0.692618513356062	6.01402691668691e-11
cg27163167	-0.608659773798299	3.66017495932923e-08	0.728656766894869	1.87517244349493e-12
cg20777401	-0.608424134458582	3.71694016086309e-08	0.778536811927628	5.523454688982e-15
cg26484916	-0.608288219527413	3.75005996905881e-08	0.837378350838299	5.65404733717786e-19
cg08213398	-0.608167779797925	3.77964214877899e-08	0.851994166209448	3.22860649346952e-20
cg21618529	-0.607758560067889	3.88181355974181e-08	0.818163796997777	1.62900689143352e-17
cg26016402	-0.607202118176207	4.02494452771322e-08	0.698299505742475	3.60150947353482e-11
cg20105087	-0.607023121324798	4.07203954902381e-08	0.878064042099575	8.315949923565e-23
cg22339151	-0.607009897181543	4.07553951010712e-08	0.73480927623943	9.8128384673493e-13
cg23675000	-0.606824300201612	4.12496194724256e-08	0.85306287231545	2.58761401624636e-20
cg07003739	-0.606495372937216	4.21394868152675e-08	0.795963874938011	4.99071424967712e-16
cg20646533	-0.606469643112455	4.22098564469527e-08	0.863248980385772	2.86337044486888e-21
cg11318571	-0.606467035368738	4.22169946864826e-08	0.485635497317618	2.6948898839774e-05
cg02284293	-0.606274138779954	4.27481959829521e-08	0.774612008614219	9.21310903684947e-15
cg15397624	-0.605747966308251	4.42295371108989e-08	0.721011736213946	4.09323360346972e-12
cg20803076	-0.605566922087255	4.47503757609483e-08	0.807754960026791	8.56503299885411e-17
cg11415852	-0.605549713724851	4.48001828298747e-08	0.805184552995637	1.27061086098138e-16
cg05835573	-0.605510959066581	4.49125447279091e-08	0.853466480220774	2.37904534254026e-20
cg00339806	-0.60507470212574	4.61959342898787e-08	0.715964650747801	6.75796363369158e-12
cg07800627	-0.604965606051916	4.65222594459387e-08	0.82300100810258	7.26330429577079e-18
cg15473993	-0.604801511954963	4.70172054731114e-08	0.7872177781378	1.71519666003932e-15
cg26682689	-0.604620352273564	4.75694130289313e-08	0.784279719314194	2.5634213251174e-15
cg24069126	-0.604467845890285	4.80390340311017e-08	0.788560181614423	1.424510800696e-15
cg21132759	-0.603952456837455	4.96587847261191e-08	0.74409619019623	3.56650342760958e-13
cg13223329	-0.603906333702454	4.98062322399862e-08	0.856311374720917	1.30621178195169e-20
cg12549480	-0.602957182051264	5.29341007081541e-08	0.731916833585513	1.33344185159305e-12
cg13684113	-0.602763450842847	5.35949702921863e-08	0.887572558353016	6.67148295327111e-24
cg03865418	-0.602474319510673	5.45958151808456e-08	0.790713420199206	1.05458237730217e-15
cg19662708	-0.602351564815649	5.5026064250894e-08	0.784245237988479	2.57544266907076e-15
cg15947658	-0.602241716920174	5.54137941885621e-08	0.706436304282714	1.69201224554853e-11
cg11359770	-0.601900648727493	5.66342045432266e-08	0.854942240335206	1.74590244262652e-20
cg17148379	-0.601330978471703	5.87294975519958e-08	0.711644178727829	1.02927426155083e-11
cg26990517	-0.601307230400337	5.88184179386749e-08	0.875264508607561	1.67953652910138e-22
cg09143779	-0.60090971392973	6.03258928804642e-08	0.786266045891441	1.95497560666471e-15
cg12433408	-0.600267176046472	6.28400988945738e-08	0.744435777082973	3.43410603152328e-13
cg00649211	-0.600246080441014	6.29243019891339e-08	0.73528066166887	9.33096123622877e-13
cg14212045	-0.599939041356615	6.41619961246289e-08	0.878909670936273	6.7023021955129e-23
cg09899541	-0.59990405775374	6.43044698452855e-08	0.845321224885052	1.23758364680035e-19
cg05363350	-0.599863642643432	6.44694364530416e-08	0.772057483887544	1.27834741991188e-14
cg04983519	-0.599637086870737	6.54016309097334e-08	0.722899956162825	3.38359400824781e-12
cg08739385	-0.599609109332051	6.55176288803565e-08	0.813812961556469	3.30128532439245e-17
cg10166994	-0.599608531559051	6.55200264410973e-08	0.727847094720164	2.03932225184489e-12
cg03600868	-0.599147504565356	6.74598181329283e-08	0.840265628945437	3.28616311961226e-19
cg07312150	-0.598056904550405	7.22670736284464e-08	0.801508294756647	2.21117223661799e-16
cg14707886	-0.598037388392629	7.23559798005687e-08	0.734139944115234	1.05382049010582e-12
cg04116507	-0.597979576143828	7.26199519612724e-08	0.644152719394104	3.09551583583801e-09
cg18224798	-0.597798766773044	7.3451423626249e-08	0.763223489233428	3.84346072272982e-14
cg02915421	-0.597690251392507	7.39547586113636e-08	0.740194761312837	5.48483203073621e-13
cg26799806	-0.597356797799001	7.55219338397431e-08	0.798506562158396	3.44660967647276e-16
cg27393573	-0.597181664534772	7.6357558995059e-08	0.838366532361153	4.70132824906688e-19
cg11899080	-0.596851169697613	7.79583468192031e-08	0.771522126896297	1.36844151843096e-14
cg00047843	-0.596654353025206	7.89266731407485e-08	0.752762938398411	1.3326611518924e-13
cg16983788	-0.596458980978353	7.98991335490067e-08	0.756568040884393	8.53943924212521e-14
cg07090470	-0.596324693009699	8.05741079289673e-08	0.782453282188324	3.28049709379341e-15
cg05848378	-0.596296254715677	8.07177380941893e-08	0.837808818556706	5.21813777450154e-19
cg00838189	-0.596249861907907	8.09525689301881e-08	0.778309266703014	5.69135781436974e-15
cg12436870	-0.596118859438532	8.16191692134987e-08	0.7415384668105	4.73327867878972e-13
cg04410039	-0.595899840412076	8.27452449091071e-08	0.822344770631303	8.11603268543823e-18
cg21379682	-0.595881656573802	8.28393937600106e-08	0.671057488422623	3.80151009168852e-10
cg07651182	-0.595681896720721	8.38803634990754e-08	0.757165444958836	7.95723310750285e-14
cg17032507	-0.59491671345639	8.79833796705602e-08	0.750460502148539	1.7377795216859e-13
cg24516304	-0.59444923042754	9.05827034731568e-08	0.77872848334276	5.38572449124558e-15
cg11147497	-0.59426114902015	9.1648825971662e-08	0.83721814248918	5.82507530654098e-19
cg21226224	-0.594210729778348	9.19366327675603e-08	0.633850974944876	6.54944948493685e-09
cg11553654	-0.594064567740451	9.2775802135494e-08	0.779409324874638	4.92267206237524e-15
cg05467318	-0.593280707384183	9.74011845695028e-08	0.728320820665092	1.94168360517858e-12
cg25203036	-0.593150098077638	9.81927558827071e-08	0.803207985943616	1.71398471926601e-16
cg23775846	-0.593087443317484	9.85746361749185e-08	0.772143484604764	1.26441627138007e-14
cg27527798	-0.593086252899582	9.85819053348261e-08	0.611817848289043	2.97438364956363e-08
cg21301655	-0.59260734668486	1.01547763524824e-07	0.794226538043847	6.40788134104813e-16
cg20149362	-0.592584026809776	1.01694315048736e-07	0.783675934446665	2.78192841788374e-15
cg20129610	-0.592149151233659	1.04464147984618e-07	0.781847297206756	3.55838958032093e-15
cg26238560	-0.5919758246402	1.05587857501842e-07	0.697738525218994	3.79055423923093e-11
cg11678481	-0.591887205041597	1.0616679973014e-07	0.730114177605032	1.61106091092255e-12
cg03333727	-0.591861774954617	1.06333484908487e-07	0.729477385290425	1.72175323586676e-12
cg12526084	-0.591783600127101	1.0684744333202e-07	0.806311667403263	1.06959537023038e-16
cg22562363	-0.591765643537872	1.06965829604677e-07	0.867037161703241	1.2065559037183e-21
cg11817804	-0.591742122263634	1.07121090933187e-07	0.796488555207532	4.62566337292642e-16
cg26157020	-0.591723744019365	1.07242551889767e-07	0.693810785663174	5.40573310925714e-11
cg10476763	-0.59159183967415	1.08118128733048e-07	0.781496620527851	3.72939175362059e-15
cg14230859	-0.591413212462957	1.09314624418648e-07	0.799723370457922	2.88165708049717e-16
cg02474109	-0.591102197790189	1.11427805120177e-07	0.777504683842086	6.32526079039754e-15
cg11369958	-0.591019326635687	1.11997350562604e-07	0.819746808046458	1.25394317190565e-17
cg01996643	-0.590919164078303	1.12689406105754e-07	0.845139465720687	1.28257705114039e-19
cg00005164	-0.590645857321359	1.14598386652831e-07	0.786175126581914	1.9794976561624e-15
cg07286753	-0.590446644191174	1.16009052693403e-07	0.813932904416004	3.23842566869856e-17
cg12164564	-0.590295566009304	1.17089789707369e-07	0.838768974301402	4.35942737248751e-19
cg04995537	-0.590206174242805	1.17733725897046e-07	0.71243579388806	9.53460440745842e-12
cg21844246	-0.58858420535361	1.30015146828518e-07	0.723340243708049	3.23593558117136e-12
cg15424903	-0.588065422925953	1.34192255919555e-07	0.803735648200101	1.58287972117938e-16
cg17065810	-0.588028253433434	1.3449635176099e-07	0.732929361934252	1.19825383318874e-12
cg05696006	-0.587985408773973	1.34847685650966e-07	0.735265276059384	9.34632496707203e-13
cg16939412	-0.587711762560849	1.37112167682306e-07	0.856280681859708	1.31477855624872e-20
cg23788434	-0.587219191428241	1.41279099473322e-07	0.745573624098149	3.02396904961465e-13
cg06626980	-0.587117709420662	1.42152323182591e-07	0.906828506798364	1.85461335196007e-26
cg03720898	-0.586988497727904	1.43271531864947e-07	0.644434661613057	3.03146797791666e-09
cg24782981	-0.586939811615725	1.43695397114267e-07	0.790132435539802	1.1441021530051e-15
cg11449496	-0.586571150641392	1.46943645788898e-07	0.645355098608585	2.83103174955739e-09
cg08343142	-0.586435949329729	1.4815218190593e-07	0.81406777894591	3.16911679017688e-17
cg16523267	-0.586279150889896	1.49565526139686e-07	0.72826220123294	1.95351826456024e-12
cg06073550	-0.586207673232896	1.5021402576777e-07	0.758106878272342	7.11631615825511e-14
cg06145081	-0.585645978258658	1.55403373346884e-07	0.798622759899193	3.38836658513413e-16
cg16760291	-0.585585859505537	1.5596871520322e-07	0.63955327669328	4.34059623118983e-09
cg19461907	-0.585561400886001	1.56199273356561e-07	0.713980678286553	8.20605737933039e-12
cg14820191	-0.585489310474304	1.56880704414503e-07	0.715862289248247	6.82627265968371e-12
cg16278661	-0.585205500191478	1.5959078545944e-07	0.617367518502177	2.05417717878481e-08
cg06966593	-0.584820159057264	1.63341198105359e-07	0.794339285091851	6.30523636817268e-16
cg25374040	-0.584801178384847	1.6352806524525e-07	0.808201365179139	7.99319274753163e-17
cg12741436	-0.58462196671053	1.65302405768865e-07	0.637581739018783	5.0088138555019e-09
cg27313007	-0.584396527519422	1.67560259185918e-07	0.75726403137501	7.86489195236723e-14
cg11396122	-0.583842336805802	1.73235086733624e-07	0.833310637295425	1.19315909157291e-18
cg14793995	-0.583399076430535	1.77904110794936e-07	0.777797465667624	6.08711414753023e-15
cg21331290	-0.583073508262177	1.81408843331749e-07	0.691939206789976	6.38928215033099e-11
cg02283964	-0.582927430050835	1.83002464740436e-07	0.808319238848413	7.84844067199595e-17
cg00781795	-0.581829929375554	1.95405146641163e-07	0.757435203127639	7.70700052532565e-14
cg09849186	-0.581754622615816	1.96284633409243e-07	0.662820433313529	7.38984043011668e-10
cg11745539	-0.581734557474726	1.96519598244721e-07	0.815955615800957	2.33680884764892e-17
cg06382895	-0.58141077775284	2.00347992053114e-07	0.706054539266914	1.75405915887351e-11
cg16531718	-0.581324281624682	2.01382579937439e-07	0.79822647458447	3.59098579960448e-16
cg00463109	-0.581213379254189	2.02716471547189e-07	0.787394136283424	1.67398620820526e-15
cg15297608	-0.581138687642973	2.03619528447539e-07	0.781446117093705	3.75466021704976e-15
cg12164975	-0.581111086567865	2.03954198241214e-07	0.800922760131405	2.41258280212709e-16
cg22007329	-0.580980104844929	2.05549473448437e-07	0.819074565723343	1.40175945845596e-17
cg12290615	-0.580581307358869	2.10479399234489e-07	0.843826450965802	1.65779725197974e-19
cg25348336	-0.580391855762395	2.12860296448887e-07	0.795545194208212	5.30173498492008e-16
cg01608315	-0.58005641052325	2.17138403865992e-07	0.858117175435457	8.86777748779461e-21
cg03364247	-0.579573086922945	2.2344536878438e-07	0.754071493856319	1.14457171166519e-13
cg24236004	-0.579472801981327	2.24775477123938e-07	0.64918108162446	2.12508269703149e-09
cg01575450	-0.57924755605475	2.2779026550208e-07	0.802666996972113	1.85921978079984e-16
cg10007520	-0.579205300538302	2.28360064910532e-07	0.779847050922977	4.64543363020015e-15
cg18669627	-0.579190384250486	2.28561526288701e-07	0.857452639555867	1.02324659011998e-20
cg02224535	-0.578991674796774	2.31261371006952e-07	0.863286068017647	2.83960216155876e-21
cg13533803	-0.578884516144751	2.32729785300872e-07	0.701062471528984	2.79453039730065e-11
cg20987444	-0.578870229790952	2.32926217073057e-07	0.773537261178298	1.0579766105218e-14
cg22813165	-0.578828472785394	2.33501256761722e-07	0.80232075851208	1.95830873239777e-16
cg02968405	-0.578819924114052	2.33619146387342e-07	0.757554777734325	7.59851216841125e-14
cg23608949	-0.578660233035631	2.35831700432796e-07	0.832202600547904	1.45727013704024e-18
cg15378445	-0.578267129736974	2.41362765799436e-07	0.829983535530973	2.16557569596234e-18
cg27245656	-0.57823053511415	2.41883841752627e-07	0.901800044995693	9.6843538453077e-26
cg11471638	-0.5781266578367	2.43368753111003e-07	0.777216756697697	6.56817230356775e-15
cg13496494	-0.578022332000433	2.4486872953395e-07	0.803881332058161	1.54841723359832e-16
cg26685825	-0.577742044985992	2.48941952434107e-07	0.690301988520372	7.38775766999367e-11
cg06084379	-0.577733113763332	2.49072788793285e-07	0.759259699662821	6.2023471984611e-14
cg02155543	-0.577470260461304	2.52952588123308e-07	0.825900866284504	4.42284863677988e-18
cg00308479	-0.577465016052549	2.53030574278994e-07	0.656229517079455	1.23944800511501e-09
cg19754246	-0.576906668527966	2.61464395110991e-07	0.797681536395158	3.88872672777521e-16
cg12811775	-0.57649405380918	2.67866557211185e-07	0.66914024689343	4.44591386157434e-10
cg08942342	-0.576211354891365	2.72337982985856e-07	0.71045334525261	1.15427356715631e-11
cg08863967	-0.57614358762294	2.73420264364751e-07	0.67981962307201	1.83094302712808e-10
cg02081773	-0.575872086346791	2.777971095212e-07	0.741597018185016	4.70288440440426e-13
cg07029084	-0.575736787390575	2.80002840426168e-07	0.711060453893098	1.08883571189758e-11
cg12124032	-0.575163660156832	2.89530816396568e-07	0.815475570616063	2.52587417054975e-17
cg20114879	-0.57474879927939	2.96617563611394e-07	0.860352149189283	5.45008553249006e-21
cg26856604	-0.574567068144484	2.99773178920793e-07	0.817801045422618	1.72905986969779e-17
cg19064302	-0.574279732963999	3.04827198132766e-07	0.695462928551033	4.65920513216749e-11
cg06141346	-0.574190074283443	3.06420605296923e-07	0.720559940897946	4.28303426686582e-12
cg26697116	-0.574157746211335	3.06997061284518e-07	0.788841419341507	1.36992209395771e-15
cg15053410	-0.574142277243759	3.0727325677836e-07	0.742280329927358	4.36172198461925e-13
cg11928198	-0.57398987265781	3.10006966371765e-07	0.617803279638682	1.99472296373852e-08
cg12900061	-0.573665210650434	3.15907136460286e-07	0.824978668239374	5.18371441073107e-18
cg24363392	-0.573211478630559	3.24330514093837e-07	0.677960688035668	2.14236274250432e-10
cg13810964	-0.572859402799073	3.31012110373494e-07	0.581011616240029	2.05164612182204e-07
cg10636144	-0.572729840555816	3.33503407960278e-07	0.598474122053489	7.03909671144045e-08
cg05377754	-0.572687038866422	3.34330300497792e-07	0.761604051118549	4.67864211904078e-14
cg05116443	-0.572538297270341	3.37218916875935e-07	0.745285223964988	3.12323836438153e-13
cg05154896	-0.572265253572921	3.42582862265681e-07	0.806954320456614	9.69070327489897e-17
cg20592707	-0.572074307053456	3.46381688882565e-07	0.588486698300749	1.3079075484201e-07
cg16192293	-0.571834844073854	3.5120187197093e-07	0.72040108001315	4.35175175560896e-12
cg26275827	-0.571713391736529	3.53670701569388e-07	0.583941314936265	1.72208434653568e-07
cg02563827	-0.571508619245164	3.57870306885846e-07	0.815873025497077	2.36833641459021e-17
cg00588047	-0.57146597434777	3.58750789179819e-07	0.737270039566423	7.5357023849669e-13
cg08396593	-0.571237593094733	3.63500993527125e-07	0.857666727141291	9.77208689176635e-21
cg00395990	-0.571137583568256	3.65599746330648e-07	0.730870927068936	1.48836932187825e-12
cg14090292	-0.570576705018327	3.77583311316783e-07	0.785795714402841	2.08505834086344e-15
cg07585513	-0.57049785918514	3.79297288702325e-07	0.725607870665493	2.56805732376112e-12
cg08938155	-0.570023300327291	3.89769292230861e-07	0.723956113511591	3.03970419330239e-12
cg17489280	-0.569962895298061	3.9112161932412e-07	0.800467627908329	2.5812121812852e-16
cg03762258	-0.569882203886306	3.92935010388866e-07	0.817917169911208	1.69640390769355e-17
cg00402311	-0.569687875444638	3.97334755229342e-07	0.78551837918905	2.16561982861134e-15
cg15057214	-0.569613063766218	3.99040892295555e-07	0.81645710419681	2.15387398202446e-17
cg19643901	-0.569370645983223	4.04616965310045e-07	0.738003910920529	6.96110909217948e-13
cg12959367	-0.569266390185895	4.07037555837705e-07	0.625761981022475	1.15730542235718e-08
cg03571290	-0.568743374883336	4.19388140625588e-07	0.641264930606361	3.83000582400141e-09
cg12497171	-0.56844671486756	4.26549596748224e-07	0.824832421271052	5.31541058512055e-18
cg15339796	-0.568069726027763	4.3581651377481e-07	0.892771418843973	1.52285663471066e-24
cg06381000	-0.567675005788761	4.45722366832797e-07	0.771712790187004	1.3356776778086e-14
cg02353767	-0.567628779512813	4.46896232047858e-07	0.699703500541197	3.1670479288559e-11
cg17771850	-0.567052869182674	4.61767146133219e-07	0.752347301563607	1.39836987317724e-13
cg03523485	-0.566957970205056	4.64261876961708e-07	0.484197681796287	2.86962276417696e-05
cg24846791	-0.566685659684329	4.71491123370666e-07	0.680665004764082	1.70406871221062e-10
cg24436207	-0.566536629743469	4.75492303165638e-07	0.801586044566291	2.18567680021362e-16
cg12515449	-0.565945514577157	4.91679852301145e-07	0.670975576593251	3.82711767655563e-10
cg15703165	-0.565416309890177	5.06611017758156e-07	0.773258116894682	1.09653966313538e-14
cg24155309	-0.565106697326173	5.15543461759166e-07	0.707066942343912	1.59408729608457e-11
cg02723063	-0.564730920249353	5.26584041485398e-07	0.73540046964558	9.21214862382009e-13
cg13776507	-0.564607608196521	5.30255287818884e-07	0.769601657151579	1.74451231856597e-14
cg04777988	-0.564561109028524	5.31645908400384e-07	0.722820985794607	3.41075132223838e-12
cg08969328	-0.564355194343397	5.37845445528842e-07	0.838932882079969	4.22715761120285e-19
cg02252638	-0.564353418075945	5.37899219104603e-07	0.798531046469518	3.43425762162351e-16
cg18898435	-0.564333614586673	5.38499080122359e-07	0.663194921929243	7.17308209518e-10
cg04684390	-0.564239259102552	5.41365831911631e-07	0.728798554954389	1.8477606711698e-12
cg20274300	-0.564219062931389	5.41981305558552e-07	0.575354476638629	2.86325136826484e-07
cg10460284	-0.563623730554735	5.6042269842211e-07	0.799010256282882	3.20090108963591e-16
cg11920243	-0.563295516557996	5.70840691416657e-07	0.647522686729631	2.4076095214241e-09
cg24166144	-0.563070825880786	5.78077547098974e-07	0.75156155395345	1.53117605016311e-13
cg20854277	-0.563002035771279	5.80310357489976e-07	0.760654955428178	5.2463279170601e-14
cg21942282	-0.562973958375274	5.81224033385192e-07	0.815336275995758	2.58343643357215e-17
cg09231608	-0.562400087925135	6.00197916891205e-07	0.812710691190363	3.93668963053498e-17
cg02576071	-0.562309149434863	6.03257611273545e-07	0.78484196670536	2.37484808336148e-15
cg19609713	-0.562110806059417	6.09982035579183e-07	0.785896267829825	2.05656694494297e-15
cg20328726	-0.561146304956878	6.43699359084134e-07	0.682767956003064	1.42382012744624e-10
cg12271759	-0.56095497296917	6.50593204214231e-07	0.78161101173123	3.67276098273313e-15
cg11865296	-0.56094141664648	6.5108427620721e-07	0.678263643926661	2.08837760898687e-10
cg21740507	-0.56048668348011	6.67760363128066e-07	0.705829896398554	1.79157982621958e-11
cg19114388	-0.560334475382559	6.73431389179479e-07	0.721268863889702	3.98883580075147e-12
cg07506902	-0.560240293655124	6.76963113793767e-07	0.51892602362098	5.79708362867203e-06
cg14343544	-0.559980318150991	6.86802625850088e-07	0.63640738334666	5.45212594134865e-09
cg01717609	-0.559612389020844	7.00958171327682e-07	0.729032600602166	1.80335032528529e-12
cg18581437	-0.558312954496408	7.53180087264056e-07	0.755801474269767	9.34656411005699e-14
cg12595699	-0.557809476879981	7.74380826801971e-07	0.854652641182944	1.85569904767261e-20
cg12530242	-0.557517467075359	7.86932870132241e-07	0.819789789248865	1.24502123186943e-17
cg17091196	-0.557256727791394	7.98302259341665e-07	0.773262175698596	1.09596940011429e-14
cg25877386	-0.557227687280435	7.99578073688725e-07	0.722591294343835	3.49093149078786e-12
cg19422854	-0.557148385413244	8.03071758110323e-07	0.704902729483275	1.95471484284149e-11
cg06557577	-0.55711360052988	8.04608750225975e-07	0.788862974346732	1.36582224230236e-15
cg13370357	-0.556697205361923	8.23223547345887e-07	0.712718531300413	9.27700336230446e-12
cg12156301	-0.556399625235084	8.3677413039802e-07	0.769286369975159	1.8150500979349e-14
cg24986225	-0.556258846274303	8.43257471689053e-07	0.823242107556125	6.97224113313939e-18
cg03808840	-0.556165893856469	8.47564105043849e-07	0.8584204268758	8.30503785792155e-21
cg14053272	-0.555850804938006	8.6231708852355e-07	0.784283671273857	2.56204698904992e-15
cg23100000	-0.555734596790626	8.678188488113e-07	0.731975475474768	1.32522923996357e-12
cg01231021	-0.555550110020674	8.76621046482702e-07	0.861654330784942	4.08821213711427e-21
cg15526747	-0.555501533682578	8.78952636828505e-07	0.79091678473879	1.02486915385263e-15
cg25726864	-0.555410489903564	8.83338316329734e-07	0.718586628789818	5.21533969691552e-12
cg15417549	-0.555367100512483	8.85435664325775e-07	0.623030107593161	1.39750988592931e-08
cg19480682	-0.555293281874402	8.89014660076015e-07	0.666432404058974	5.53557851733044e-10
cg16356630	-0.555143222190447	8.96332075723843e-07	0.675014832656588	2.74152452125411e-10
cg01337968	-0.55487224938743	9.09689308468054e-07	0.789712565851179	1.21329758220418e-15
cg26546435	-0.554681030844829	9.19227566235048e-07	0.788569777110969	1.42261432548445e-15
cg17044356	-0.554647542185873	9.20907675544942e-07	0.634698306027511	6.16437868438313e-09
cg02387695	-0.554338958294877	9.3652564748974e-07	0.655073241542607	1.3553802882507e-09
cg08763559	-0.554178422452644	9.44748798001739e-07	0.868006780292348	9.62999415466456e-22
cg03209267	-0.553956259623033	9.56240709249168e-07	0.756306351700584	8.80714819052029e-14
cg20036711	-0.553600213501815	9.7493254360861e-07	0.777177265474167	6.60218012651388e-15
cg20163776	-0.553211971073207	9.957058781437e-07	0.706838809965208	1.62886886354281e-11
cg25133762	-0.553183134847968	9.97265276899483e-07	0.673714883612339	3.05397351469183e-10
cg24522339	-0.553138299210914	9.99694448959064e-07	0.702305073976177	2.49086797449368e-11
cg13591497	-0.553087307527097	1.00246391276487e-06	0.766484429924124	2.57447646856648e-14
cg10719673	-0.553055293607694	1.00420633878456e-06	0.87924623230886	6.14810821081735e-23
cg20432372	-0.553045621305448	1.00473333429539e-06	0.601994041251092	5.62975224066973e-08
cg02726435	-0.552941449074602	1.01042566262592e-06	0.720975958429533	4.10796553956765e-12
cg22019742	-0.552785588514167	1.01899905856029e-06	0.741050807122868	4.99384347321474e-13
cg02944953	-0.552446933373506	1.0378636818243e-06	0.79336169396851	7.25045246081958e-16
cg20770838	-0.552362941860768	1.04259293348877e-06	0.447803517948124	0.00012863649875038
cg04642971	-0.552312401268977	1.0454484412842e-06	0.817567101973883	1.79669588119419e-17
cg10712835	-0.552263130704153	1.04823926866966e-06	0.67395852445222	2.99294046650626e-10
cg04971161	-0.551759791186431	1.07715389552585e-06	0.754838654934595	1.04643658012718e-13
cg01403906	-0.551598329073704	1.08658686333765e-06	0.74818572915412	2.25250304321436e-13
cg27544759	-0.551466101464843	1.09436965678773e-06	0.448526712005436	0.000125060442048306
cg04976850	-0.551394643179475	1.09859740167739e-06	0.774727688716768	9.0765534721794e-15
cg05859257	-0.551394438172656	1.09860955271512e-06	0.809174845493951	6.87080324917622e-17
cg05885975	-0.551210547502219	1.10956002643968e-06	0.720846219945629	4.16181371374286e-12
cg12757037	-0.551094696579115	1.11651139442446e-06	0.783191194067746	2.9701995172953e-15
cg18730307	-0.551006024975316	1.1218595591149e-06	0.842845615556234	2.00501700997712e-19
cg14260480	-0.55084026015329	1.13192217838171e-06	0.722278872314136	3.60289135450503e-12
cg24704248	-0.550681092305286	1.14166410611602e-06	0.718789638279363	5.11112859266011e-12
cg13305609	-0.550622079316625	1.14529599797316e-06	0.638826782849573	4.57631430508149e-09
cg17193244	-0.550508026204583	1.15234606626269e-06	0.793309655967296	7.30441045424419e-16
cg14037088	-0.550463176598028	1.15512955070339e-06	0.838676503235452	4.43580007360566e-19
cg10988013	-0.550093866843083	1.17829129175232e-06	0.756093197693961	9.03113746465783e-14
cg04869735	-0.549922504221259	1.18918610460862e-06	0.811979638503038	4.4213687688867e-17
cg09381497	-0.549747046606969	1.20043929293117e-06	0.661637542950919	8.1162334484815e-10
cg14722402	-0.54967529671404	1.20506982045425e-06	0.724541809056781	2.86369172431176e-12
cg03920223	-0.549632043325177	1.2078693697678e-06	0.633729704548234	6.60639490998432e-09
cg00367070	-0.549539299598528	1.21389276305402e-06	0.81968058050641	1.26781115514149e-17
cg18930928	-0.549338856043772	1.22700744360446e-06	0.786347171090908	1.93334185231589e-15
cg19362080	-0.549218561925396	1.23494188010472e-06	0.685634703571297	1.11182180204826e-10
cg23656485	-0.548919746787312	1.25486041775896e-06	0.764581590496551	3.25522908509802e-14
cg13789938	-0.548896031553154	1.25645409669509e-06	0.82117784303989	9.87607423221108e-18
cg03355286	-0.548792286355547	1.26344822048491e-06	0.772600704165778	1.19276576782674e-14
cg11857452	-0.548690631859001	1.27033686169248e-06	0.840613125933371	3.07617232182331e-19
cg20594433	-0.548568909395374	1.27863183296007e-06	0.742692847345723	4.16738304647664e-13
cg13507489	-0.548460929951792	1.28603282835398e-06	0.764766939572237	3.1819883049664e-14
cg02034293	-0.548430191670785	1.28814700121333e-06	0.697254773471322	3.961151378141e-11
cg25699136	-0.548403527592299	1.28998359534297e-06	0.739708150545588	5.78421251362288e-13
cg11731031	-0.548377467681046	1.29178095173446e-06	0.671206049341378	3.75548255851446e-10
cg04510155	-0.548377305510263	1.29179214404198e-06	0.798372294945311	3.51510925774199e-16
cg18867970	-0.548261715494796	1.29979286821836e-06	0.687942104624199	9.0925219859023e-11
cg23826579	-0.548174959127518	1.30582838581772e-06	0.752720766995724	1.33919064750646e-13
cg20889774	-0.548173481742772	1.30593139299023e-06	0.80612230123901	1.10108178290909e-16
cg05387083	-0.548043711081342	1.3150091871911e-06	0.757050099235423	8.0665924991468e-14
cg19482941	-0.547838930664913	1.32945476783057e-06	0.7285676698152	1.89259627589343e-12
cg27184646	-0.547795652699008	1.33252669271417e-06	0.658400033135011	1.04683497444648e-09
cg07929029	-0.547770563853846	1.33431058242017e-06	0.648164301654373	2.29430918444905e-09
cg14686207	-0.547746806409598	1.33600187325353e-06	0.719990793975369	4.53414230132551e-12
cg25070532	-0.547708201797491	1.33875442817091e-06	0.71390343785137	8.26804676131289e-12
cg07771804	-0.547684533175845	1.34044466232815e-06	0.684719067464796	1.2035865478234e-10
cg17875028	-0.547435142735438	1.35837649420768e-06	0.509472864235629	9.11715550271097e-06
cg04127262	-0.547430339703209	1.35872404618047e-06	0.769504666073203	1.76592647643051e-14
cg04754212	-0.54725896923478	1.37117937094547e-06	0.877175685134918	1.04133057628382e-22
cg26310969	-0.54724727212093	1.37203342313409e-06	0.762160581814637	4.37369670433733e-14
cg21821108	-0.547173545160261	1.37742802775886e-06	0.871194456168132	4.53071773328257e-22
cg10404078	-0.547112354449533	1.38192047642656e-06	0.653466351670629	1.53373628184238e-09
cg04680247	-0.546933710381982	1.39511488021347e-06	0.695009271963991	4.85374983663613e-11
cg18371539	-0.54637791932004	1.43692552572754e-06	0.702754874039634	2.3889315636875e-11
cg07966869	-0.546368025561796	1.43768035696818e-06	0.741185617081221	4.92046904424987e-13
cg01799186	-0.546225066371582	1.44862888804885e-06	0.614962199517456	2.41377017173162e-08
cg06506461	-0.54598111925962	1.46749258129812e-06	0.799093772547112	3.16182450664698e-16
cg09692604	-0.545405534607734	1.51291898918319e-06	0.644750294648535	2.96126181154098e-09
cg20818191	-0.544853761988308	1.55770286132857e-06	0.662924392916946	7.3290499228249e-10
cg16762000	-0.544789394546667	1.56300746845495e-06	0.803480680424543	1.64497749788182e-16
cg12335041	-0.54471262691977	1.56935616695363e-06	0.625843685406963	1.1507635695855e-08
cg08317416	-0.544548289559089	1.58302837944036e-06	0.767340482660405	2.31491569230693e-14
cg10210928	-0.544515679613214	1.58575465950489e-06	0.655485790212918	1.31288039749109e-09
cg01050612	-0.543664444331844	1.65849921968786e-06	0.787678549325382	1.60952382861975e-15
cg17505557	-0.54349962648753	1.67294132927539e-06	0.761131491882465	4.95349978324614e-14
cg24747539	-0.542778536580788	1.73752582651494e-06	0.81157790101949	4.7116609103495e-17
cg24797360	-0.542668653082826	1.74757062616223e-06	0.744829004927882	3.28668018041838e-13
cg11799704	-0.541976884998126	1.81206970725918e-06	0.490998131930882	2.12664026019431e-05
cg25004737	-0.541921937143922	1.81728756433096e-06	0.711888018840214	1.0053276360911e-11
cg21593606	-0.541848599698378	1.82427367029247e-06	0.664484968183779	6.47181724459916e-10
cg16101080	-0.541765377042858	1.8322319638536e-06	0.597924658184416	7.28715521266703e-08
cg13963572	-0.541677975239633	1.8406249627131e-06	0.772764129720681	1.16811440596126e-14
cg27553988	-0.541424268658215	1.86519265974729e-06	0.747791831029527	2.35534142087749e-13
cg21677767	-0.540968161680885	1.91013542446572e-06	0.740209308111431	5.47611501432068e-13
cg13766172	-0.540720387365566	1.93497395488072e-06	0.687734672886994	9.25912342324371e-11
cg09528440	-0.540608199539753	1.94631978948122e-06	0.729888052660211	1.64956365343979e-12
cg26080096	-0.540455178651614	1.96189583124001e-06	0.820012501132826	1.19976144276626e-17
cg03629096	-0.54043353355712	1.96410850999503e-06	0.798718342684257	3.34116728121765e-16
cg06006628	-0.540342772396735	1.97341212456241e-06	0.755745054110223	9.4087761465966e-14
cg11236401	-0.540340483481472	1.97364728703538e-06	0.766700928817835	2.50631122228726e-14
cg06570311	-0.540250680631575	1.98289438360756e-06	0.75021621119615	1.78711389410245e-13
cg24574478	-0.540239687066195	1.98402919138937e-06	0.707332894506147	1.55443585689474e-11
cg21797046	-0.539959792360061	2.01312731303021e-06	0.732895048206962	1.20261210628956e-12
cg17429234	-0.539908194911353	2.01853494847343e-06	0.783948205360701	2.68126599420645e-15
cg13785196	-0.539710402560878	2.03939094549133e-06	0.65292270534122	1.59897827822968e-09
cg20402659	-0.539639301047576	2.04693743648784e-06	0.801268807607209	2.2915143802539e-16
cg07797560	-0.539556722567048	2.0557349353911e-06	0.795807671075539	5.10464227189666e-16
cg18899516	-0.539375450665497	2.07517128111572e-06	0.817019754521825	1.96503870762606e-17
cg11797265	-0.539301284910803	2.08317306906801e-06	0.743715110622804	3.72090320189013e-13
cg09090068	-0.539286813583334	2.0847377601656e-06	0.716985487615549	6.11156092322792e-12
cg09077819	-0.539206983987637	2.09338905192603e-06	0.781626251859518	3.66527883573814e-15
cg18499171	-0.539045074955231	2.11103897393198e-06	0.793059865714186	7.56883712374084e-16
cg09685961	-0.53874357522979	2.14427844195424e-06	0.723706881274635	3.11770301371815e-12
cg21396558	-0.538640718933694	2.15572990722305e-06	0.753948706250397	1.16107629390837e-13
cg10037754	-0.538564860435882	2.16421230942698e-06	0.715267537840031	7.23642636239795e-12
cg20737880	-0.538542337519576	2.16673681466201e-06	0.801657568500248	2.16247283477773e-16
cg18009959	-0.538370822133095	2.18605210017776e-06	0.797279733940222	4.12332218827982e-16
cg20646500	-0.538317190688882	2.19212489754778e-06	0.815669672255728	2.44771845465021e-17
cg00102726	-0.537899014546584	2.24002139211034e-06	0.693615260214549	5.50129013408992e-11
cg10558993	-0.537164445658272	2.32654083798094e-06	0.745293137809922	3.12047315620188e-13
cg02330195	-0.536951089628405	2.3522517496157e-06	0.786436095904712	1.90989252933072e-15
cg17942096	-0.536864521329923	2.36275962911159e-06	0.680911465522787	1.66868835998122e-10
cg21849780	-0.536777997950483	2.3733060249913e-06	0.742385836707328	4.31120649581611e-13
cg11943545	-0.536602697084071	2.39480902600281e-06	0.639745150476354	4.28029431433814e-09
cg22754654	-0.536586219195812	2.39683962489599e-06	0.850393482753865	4.48304020613692e-20
cg22405194	-0.536571761708327	2.39862257579694e-06	0.774476130002765	9.37602871944283e-15
cg23133198	-0.536531497275899	2.40359469151086e-06	0.759479331346131	6.0414977036776e-14
cg17196244	-0.536367944325496	2.42389080401039e-06	0.710466597619642	1.15280582618585e-11
cg06583549	-0.536347543871546	2.42643364109605e-06	0.709490161584279	1.26586888092326e-11
cg21858113	-0.536047239736435	2.46415597804251e-06	0.430109434702673	0.000251515658922942
cg04451615	-0.535991311224507	2.47124182494602e-06	0.717218962389895	5.97226537150886e-12
cg12218359	-0.53593706390942	2.47813292001856e-06	0.769013162678014	1.8783809749456e-14
cg02577078	-0.535202964606432	2.57317562606292e-06	0.787172005570024	1.72605090870817e-15
cg02345566	-0.535100631578442	2.58669269910174e-06	0.782011613028998	3.48088012481707e-15
cg12934569	-0.53496466024551	2.6047560200027e-06	0.7733425832216	1.08473065833078e-14
cg12878615	-0.534864927896301	2.61808021495009e-06	0.82544033200537	4.7882823495246e-18
cg05008661	-0.534653667258914	2.64651582650372e-06	0.846656573216776	9.50649079684377e-20
cg02761061	-0.534278039376507	2.69779144984909e-06	0.791469996892043	9.48056787793662e-16
cg08492625	-0.534222138098124	2.70550145929525e-06	0.796255696233509	4.78439059730731e-16
cg16324369	-0.534006584531378	2.7354247889072e-06	0.740244533435065	5.45506157428368e-13
cg21777965	-0.533997391954403	2.73670778069041e-06	0.711839979005016	1.01000289801715e-11
cg27076525	-0.533977376007236	2.73950332244795e-06	0.757242008647798	7.88542997040184e-14
cg18675644	-0.533686675563752	2.78040710912521e-06	0.831303087337283	1.7122829620615e-18
cg05290582	-0.533582719466943	2.7951729588618e-06	0.701569167614397	2.66666345505553e-11
cg15236717	-0.533546606355658	2.80031961562392e-06	0.777942152795169	5.97263032255973e-15
cg03630756	-0.533230148071743	2.84580107198627e-06	0.881114658785366	3.78972258443386e-23
cg08194519	-0.533145324703471	2.85810902480548e-06	0.493146022187871	1.93203604618544e-05
cg13587495	-0.533076686276292	2.86810502281025e-06	0.663469446885558	7.01804513237083e-10
cg21394834	-0.533039668192592	2.87350965510343e-06	0.720111811375574	4.47959761885281e-12
cg20401786	-0.532995882819282	2.87991463032021e-06	0.770557710502049	1.54634738167136e-14
cg14153452	-0.532929546109057	2.88964393460262e-06	0.698348033039125	3.58558650508146e-11
cg24265138	-0.532787499111591	2.91058100696974e-06	0.682997135245083	1.39608597734861e-10
cg12008613	-0.532787255573879	2.9106170250624e-06	0.714201979670947	8.03090355202326e-12
cg01571169	-0.532703696609063	2.92299969239212e-06	0.759479983252327	6.04102628564324e-14
cg21850026	-0.532664285484759	2.92885717337819e-06	0.693268379180465	5.67480025768677e-11
cg00806959	-0.53251502039195	2.95114157116713e-06	0.805701038057487	1.17435698515131e-16
cg26252271	-0.532363175837315	2.97397401019489e-06	0.723063779685459	3.3279148617209e-12
cg19278057	-0.532198699762507	2.99889250512777e-06	0.66448679940564	6.47086987982522e-10
cg12961870	-0.532082483608167	3.01661731560295e-06	0.648590759279738	2.22182810035696e-09
cg26253397	-0.532054827951541	3.02084967669665e-06	0.640728421392346	3.98356140236377e-09
cg10516204	-0.531955317202699	3.03612465414591e-06	0.763592821830068	3.67410465059732e-14
cg11867858	-0.531930847017124	3.03989191652557e-06	0.630133876876063	8.52523114223037e-09
cg00312000	-0.531859125185397	3.05095896491635e-06	0.793806314042356	6.80479314365405e-16
cg22893398	-0.531846544975959	3.05290404313064e-06	0.75751761184343	7.63207434463215e-14
cg13713663	-0.531701574467385	3.07540252883461e-06	0.735655448039509	8.96409450125447e-13
cg11589703	-0.53157265737125	3.09554002618702e-06	0.722757964458509	3.43257343968401e-12
cg02618467	-0.531490022077643	3.10851297359786e-06	0.798618698809078	3.39038610963245e-16
cg24595041	-0.531397155416709	3.12315292495488e-06	0.770824457775361	1.49503467071586e-14
cg25090569	-0.531219825206943	3.1512877235652e-06	0.823373959469219	6.81785056914886e-18
cg27133716	-0.531142791273553	3.16358357294359e-06	0.504027172003775	1.17627808978163e-05
cg14290775	-0.530872331561052	3.20711010020758e-06	0.792902294869804	7.74034923523244e-16
cg25395945	-0.530766857639216	3.22423612904417e-06	0.820218156473383	1.15937794057103e-17
cg18175395	-0.530708746977726	3.2337082463561e-06	0.642778102220947	3.42664716272599e-09
cg15812046	-0.530323221317202	3.29721262574735e-06	0.732373514423235	1.27075202996163e-12
cg01624081	-0.530134885802226	3.32865850193066e-06	0.764121366235941	3.44415074892477e-14
cg21523795	-0.529883179640075	3.37112392450814e-06	0.702843187390718	2.36939131129322e-11
cg12984017	-0.529808387839763	3.38383952526535e-06	0.767344308695725	2.3138140760556e-14
cg21660300	-0.529450404598415	3.4453259309519e-06	0.614627487216937	2.46830182146829e-08
cg13714895	-0.529016045127062	3.52133550487989e-06	0.767283229642897	2.33146060606226e-14
cg25906788	-0.52882430263454	3.55538611686224e-06	0.774713435065723	9.09327370589471e-15
cg24428016	-0.528385282731157	3.63451417963916e-06	0.83790693927029	5.12340899409314e-19
cg04276245	-0.528382176514151	3.63507986736923e-06	0.75607778362003	9.04754524387905e-14
cg10044143	-0.528379350067586	3.63559467643141e-06	0.745046606970748	3.20772642438019e-13
cg10144645	-0.527994560680108	3.70632105518742e-06	0.585455400285144	1.5720220875417e-07
cg20382810	-0.527977567937723	3.70947392020206e-06	0.697594864029517	3.84047011003903e-11
cg12175713	-0.527952687136867	3.7140948808362e-06	0.73415021973021	1.05266905635662e-12
cg16060034	-0.527884715903548	3.72674625580415e-06	0.683414768601021	1.34686626307406e-10
cg13830667	-0.527653246151358	3.77013265623667e-06	0.669340708135635	4.37395205672681e-10
cg15836597	-0.527581182819143	3.78373635403654e-06	0.695743602664475	4.54259535677231e-11
cg19870125	-0.527570154438167	3.78582227794264e-06	0.76339141865631	3.76554869320645e-14
cg14975015	-0.527438489854168	3.81080880287521e-06	0.653867856488957	1.48718719564016e-09
cg09632901	-0.527403822234137	3.81741344941277e-06	0.717860227686129	5.60512925449756e-12
cg00291316	-0.52730297572121	3.83668704268348e-06	0.77419371840991	9.72354027108667e-15
cg09464367	-0.52723605778764	3.84952651141943e-06	0.663159081761734	7.19356180793374e-10
cg08399593	-0.527228851192645	3.8509116293585e-06	0.694081690609866	5.27595295636681e-11
cg26880777	-0.527111302629151	3.87357060962604e-06	0.903945612236608	4.83760266128532e-26
cg12057517	-0.52702120277751	3.89102293595058e-06	0.624444901981579	1.26775537453512e-08
cg13709876	-0.52702027665099	3.89120270810578e-06	0.720270017454851	4.40923776259287e-12
cg06775669	-0.526955478441512	3.9038001315615e-06	0.82185126572774	8.81999727094377e-18
cg17241289	-0.526899445632933	3.91472424363207e-06	0.791725674061823	9.14456111014825e-16
cg19288514	-0.526566696154809	3.98018863573748e-06	0.798718783964823	3.34095084799321e-16
cg13505245	-0.526558751982389	3.9817640072204e-06	0.846273353478748	1.02566656398571e-19
cg09522699	-0.526214886970678	4.0505163867624e-06	0.705250506822579	1.89192571564759e-11
cg09317658	-0.526086640073599	4.07644136815033e-06	0.76419132920694	3.41476769837903e-14
cg24577940	-0.52590126434765	4.11418949450811e-06	0.786286671468042	1.94945340640069e-15
cg15609002	-0.525604434124443	4.17531518741489e-06	0.705007044450284	1.93567526399189e-11
cg00634941	-0.525479774890548	4.2012385962309e-06	0.698001024891358	3.70094383330367e-11
cg21748874	-0.524825489388675	4.33978804652921e-06	0.665189379660948	6.11698222472217e-10
cg17950186	-0.524546076407237	4.40024877859183e-06	0.767131800021126	2.37576958456207e-14
cg24640065	-0.524465107547817	4.4179159585674e-06	0.56638857062274	4.79499073301219e-07
cg27402845	-0.524203615038454	4.47542728291117e-06	0.683437475741799	1.3442381625855e-10
cg11809123	-0.524109749932388	4.49624180215306e-06	0.700566316384861	2.92540075342706e-11
cg04106436	-0.524063618611007	4.50650455351064e-06	0.61655606809439	2.16939350394188e-08
cg26727370	-0.52392904798921	4.53656760037375e-06	0.715052773909218	7.39024493122429e-12
cg24252354	-0.523848641666512	4.55461980185963e-06	0.69729985383411	3.94494882316932e-11
cg18341957	-0.523839891445382	4.55658838326494e-06	0.742152875256072	4.42350268899972e-13
cg00714416	-0.523704333088617	4.58718750966529e-06	0.849626180235102	5.23988416459564e-20
cg05800416	-0.5234547803494	4.64402153592519e-06	0.698178744693356	3.64142781958952e-11
cg05850030	-0.523405730483295	4.65526951115453e-06	0.744429341207523	3.43657085224995e-13
cg20755681	-0.523399865604946	4.65661613294925e-06	0.801641350974773	2.16771329698271e-16
cg13776199	-0.52334137613037	4.67006572690425e-06	0.71169319626951	1.02441704582114e-11
cg13810766	-0.523079293035606	4.73077894415122e-06	0.687303232071396	9.61502137241116e-11
cg18499432	-0.522977033086882	4.75466775030145e-06	0.507375894418568	1.00621840090004e-05
cg26662969	-0.52280874196103	4.79422783713463e-06	0.644495436509599	3.01782799203548e-09
cg07746263	-0.522704717551282	4.81883454870438e-06	0.737860583627934	7.06992324675953e-13
cg02652891	-0.522450168226813	4.87954671343218e-06	0.844025413372057	1.5948122070529e-19
cg26988984	-0.521630547716444	5.07992943811989e-06	0.769856715499455	1.68938260397118e-14
cg06686789	-0.521615974447314	5.08356100623244e-06	0.771960216972218	1.29428119326264e-14
cg13645565	-0.521525807729233	5.1060840333847e-06	0.513594488045852	7.49619440258658e-06
cg02627723	-0.521473718429862	5.11913807905569e-06	0.864849254729583	1.99391942367468e-21
cg10013501	-0.521392650608784	5.13951650606825e-06	0.742711469575021	4.1588087842741e-13
cg17193281	-0.521228067157071	5.18112226204432e-06	0.698394389368772	3.57043870817601e-11
cg13319501	-0.521145293745901	5.20216574965829e-06	0.577834443093613	2.47592182480652e-07
cg10034884	-0.520621441394155	5.33720954164298e-06	0.581340552674601	2.01187576206982e-07
cg18216386	-0.520360116866103	5.40579526481041e-06	0.708636121976088	1.37338389983234e-11
cg03764818	-0.520321929674625	5.41588639277896e-06	0.544081190877579	1.62250229470173e-06
cg05920539	-0.520102977481003	5.47408629252294e-06	0.632911265553874	7.00318760390216e-09
cg21078247	-0.51999341358703	5.50342861586608e-06	0.530758728010243	3.22555970420661e-06
cg16903122	-0.519918011083541	5.52370752930787e-06	0.686448012933379	1.03594615300303e-10
cg20434574	-0.519902054837543	5.52800778373322e-06	0.666106513387356	5.68269714875562e-10
cg20895054	-0.519785527651311	5.55950722532469e-06	0.57993250281669	2.18739085311483e-07
cg02138320	-0.519475448345226	5.64414671863351e-06	0.667902741978796	4.91576588113264e-10
cg18743492	-0.519466598653917	5.64657992689251e-06	0.814595952024724	2.91119344323669e-17
cg22722807	-0.519215470083761	5.71603747203206e-06	0.856981702830113	1.13199740863899e-20
cg05453016	-0.519183347889152	5.7249792751193e-06	0.626108163860395	1.12982727000907e-08
cg25380415	-0.519021856018222	5.77013197499683e-06	0.753001073252718	1.29635937799002e-13
cg08956604	-0.518777709368254	5.8390272452144e-06	0.675227125744542	2.69348719527755e-10
cg17928916	-0.518566398220619	5.89927675528133e-06	0.755327370845158	9.88185221013672e-14
cg07276140	-0.518478122574156	5.92461778368584e-06	0.652693437553415	1.62727657554257e-09
cg12948213	-0.518363475556121	5.95768106556169e-06	0.590047397630442	1.18885736063511e-07
cg04822733	-0.518342195817507	5.96383691721813e-06	0.727630481993119	2.08551803761886e-12
cg20170399	-0.517439285024603	6.23057892234978e-06	0.640290531545403	4.1132094123691e-09
cg05587736	-0.51736387478108	6.25335417809557e-06	0.74777645038062	2.35944693629782e-13
cg08606818	-0.517253403985045	6.28685886338386e-06	0.793886317083489	6.72745062367183e-16
cg17062078	-0.517147676524344	6.31908198968169e-06	0.797123208687357	4.2183454381979e-16
cg19060203	-0.51709212430081	6.33607472915255e-06	0.739336818455148	6.02313924418587e-13
cg00531853	-0.517003991680483	6.36312104809008e-06	0.711945895418709	9.99722542863564e-12
cg02685945	-0.516700130034024	6.457200225401e-06	0.765662266256253	2.84991229404289e-14
cg09775795	-0.516516054130904	6.51482284089092e-06	0.699999110176212	3.08218582882838e-11
cg00771653	-0.516455525618569	6.53387525256397e-06	0.472209442189696	4.79313379056851e-05
cg17642776	-0.516377020814551	6.55866357494908e-06	0.765425485071382	2.93434504155879e-14
cg07911444	-0.516300067861155	6.58304715298302e-06	0.674966379676174	2.75260230924433e-10
cg08968899	-0.516109106615425	6.64392218363234e-06	0.740808428462586	5.128410916205e-13
cg14944152	-0.516068113938072	6.65705830382973e-06	0.77511143836474	8.63733562056788e-15
cg07344096	-0.515897067970608	6.71213237230325e-06	0.603401396818069	5.14477613332233e-08
cg26360161	-0.515818623167332	6.73753247087966e-06	0.584525481100363	1.6626520403253e-07
cg25837984	-0.515711816525742	6.77226041154099e-06	0.742293255762852	4.35550287890821e-13
cg16736799	-0.515196554542715	6.94215876429326e-06	0.746127363360609	2.84178262340616e-13
cg24947615	-0.515128748195615	6.96481083511965e-06	0.685149157100133	1.15961765225582e-10
cg26065836	-0.51511006144926	6.97106564343111e-06	0.705524945753672	1.84374311401156e-11
cg25483596	-0.515060735941878	6.98760104150586e-06	0.761348956310358	4.82514308954984e-14
cg23007689	-0.514755390172655	7.09078038086038e-06	0.689629930722707	7.83932621545803e-11
cg17676428	-0.514710908253342	7.10592947904369e-06	0.742701627313746	4.16333836309949e-13
cg10320454	-0.514514131951085	7.17330850536375e-06	0.755919878344035	9.21728568602678e-14
cg16059092	-0.514441362489164	7.19837661192023e-06	0.729769556451073	1.67009055153517e-12
cg15684274	-0.51423746701485	7.2690524129726e-06	0.736711857628596	8.00288239815539e-13
cg01688293	-0.514159121684401	7.29638102487702e-06	0.749124551913999	2.02446591066036e-13
cg08635139	-0.514094791024751	7.31889272336554e-06	0.659434871501877	9.65376098081558e-10
cg26012742	-0.513750650501411	7.44042614183368e-06	0.577211175903047	2.56832498320786e-07
cg08038982	-0.513611511572054	7.49009610893239e-06	0.521341049750527	5.15252716223133e-06
cg00061114	-0.513534001548223	7.51789985241397e-06	0.831000479602464	1.80735669296141e-18
cg19497939	-0.513491627158415	7.53314075877558e-06	0.741701381361222	4.64917228577788e-13
cg13793438	-0.513044421683345	7.69575713387915e-06	0.691334512659181	6.74203888409051e-11
cg03585070	-0.51286408625569	7.76225486266408e-06	0.53850404879591	2.17103478716813e-06
cg27189155	-0.512753471973772	7.80330837554022e-06	0.449774132456571	0.000119106554255878
cg23215256	-0.512538282355084	7.88375560377062e-06	0.682322130762086	1.47928481164601e-10
cg08571238	-0.512346806055422	7.95598820842795e-06	0.737522966595736	7.3327208861895e-13
cg16857756	-0.511845575562904	8.14800929277379e-06	0.784458977039738	2.50178987127631e-15
cg17046348	-0.511770040253776	8.17731920104398e-06	0.858907130448427	7.47317792369489e-21
cg02802898	-0.511652987980237	8.22293342432778e-06	0.702782131520411	2.38288418944468e-11
cg13027361	-0.511488197320363	8.28755360202214e-06	0.695205348920726	4.76873139005658e-11
cg02720013	-0.51145712857705	8.29978973323671e-06	0.644871321809082	2.93475403432693e-09
cg14749262	-0.511406039593673	8.3199473223668e-06	0.581830510234813	1.95398377425351e-07
cg24399162	-0.511334666681761	8.34818463876767e-06	0.741561754808643	4.72116729639808e-13
cg25783497	-0.511280007023912	8.36987014435182e-06	0.709393911751281	1.27757081223381e-11
cg17159629	-0.51125314821111	8.38054528560509e-06	0.666203503925828	5.63852729814007e-10
cg24578875	-0.511198471865187	8.4023158996222e-06	0.721622720159583	3.84932353917644e-12
cg14100977	-0.511142917834591	8.42449004705182e-06	0.579102669553604	2.29749609479221e-07
cg16389027	-0.511042077067478	8.46487983260328e-06	0.817933179508699	1.69194861187929e-17
cg27046434	-0.510919258892006	8.51431637896884e-06	0.718799024115264	5.10635906363605e-12
cg21813478	-0.510803802253219	8.56103541357164e-06	0.754598869435041	1.07620814481765e-13
cg16175479	-0.510674646520211	8.61358123943087e-06	0.717749871657975	5.6667326439985e-12
cg12941884	-0.510389140387925	8.73080689783449e-06	0.714930314587883	7.47934795744133e-12
cg18555295	-0.510203523825558	8.80781593134115e-06	0.724039483622784	3.01403249191231e-12
cg17802231	-0.509915566278759	8.92854008503951e-06	0.725715207106581	2.53996612208271e-12
cg01664843	-0.509809499691682	8.97339560849277e-06	0.821931643118034	8.70146514207903e-18
cg02655549	-0.509763880769799	8.99275243849681e-06	0.8431665761781	1.8843226077172e-19
cg15473007	-0.509761586420395	8.99372699570053e-06	0.836112042795762	7.14949941324347e-19
cg10760823	-0.509326669950474	9.18025458518459e-06	0.777614150289863	6.2351924445838e-15
cg07905191	-0.509296193724959	9.19345969134962e-06	0.804378343975734	1.43619493324305e-16
cg02911802	-0.509249983520709	9.21351602335499e-06	0.699958929869372	3.0935916480209e-11
cg07560882	-0.509151013961814	9.25660862136361e-06	0.734133667383615	1.05452442254582e-12
cg05171921	-0.508818034019787	9.40297711932985e-06	0.455469545960481	9.50971969668003e-05
cg13036971	-0.508772230224743	9.42327929251317e-06	0.76618181567822	2.67274430172677e-14
cg22656997	-0.508659510932899	9.47341554797111e-06	0.764678353742939	3.21679348673168e-14
cg04564233	-0.50841394046177	9.58350551976852e-06	0.556177673269226	8.47017203762419e-07
cg12052101	-0.508250292079119	9.65753110090113e-06	0.707969855860003	1.46326704995922e-11
cg19954255	-0.508145826730981	9.7050641142712e-06	0.570479846094247	3.79689890991682e-07
cg16592391	-0.508070363977797	9.7395362785125e-06	0.697301931587662	3.94420357584647e-11
cg07958308	-0.507960353693627	9.78999481251166e-06	0.654321269000394	1.43623691961145e-09
cg06511917	-0.507750335086405	9.88700218007783e-06	0.419511288557332	0.000369407007689082
cg14304014	-0.507539413520906	9.9853285617917e-06	0.604001407173723	4.95027511247491e-08
cg06595251	-0.507316293387963	1.00903339865417e-05	0.672915010578473	3.26279682838305e-10
cg21817668	-0.507251795966269	1.01208793163485e-05	0.685998679433494	1.07723216991534e-10
cg22486192	-0.506999052800248	1.0241409131937e-05	0.807485169722628	8.92950401445804e-17
cg23816184	-0.506898712706537	1.02896302015593e-05	0.72080155150499	4.18050925438789e-12
cg18105688	-0.506563089904909	1.04524658292155e-05	0.713993251147303	8.19600918333055e-12
cg13550546	-0.506533353295114	1.04670085846273e-05	0.770039637951727	1.6508789527508e-14
cg21565802	-0.506493393060016	1.04865809475228e-05	0.611427512245532	3.05202038108645e-08
cg03583841	-0.506375832587363	1.05443597066223e-05	0.631372280969695	7.81137588212746e-09
cg15842559	-0.506355811494483	1.05542292356188e-05	0.767588793887678	2.24445444766939e-14
cg25597976	-0.506109212152128	1.06765007083262e-05	0.738147000885425	6.85407691100184e-13
cg25195924	-0.505910346681392	1.07760651494311e-05	0.553854475800479	9.6154950863447e-07
cg17509893	-0.505812423847668	1.08254089504823e-05	0.784599919862871	2.45433416512374e-15
cg20153829	-0.505614288769612	1.0925895364838e-05	0.714221469720484	8.01565025112369e-12
cg27142604	-0.505532334501685	1.09677131317891e-05	0.470590540705861	5.12949504255551e-05
cg14918243	-0.505514171883815	1.09770009222009e-05	0.780641789357239	4.17995989892968e-15
cg23105130	-0.505342809812345	1.10649918455443e-05	0.715747310131897	6.90378944841501e-12
cg09270060	-0.505336649735062	1.10681671321981e-05	0.676827544544514	2.35632167890146e-10
cg02314586	-0.50527054921991	1.11022929631712e-05	0.734739368907328	9.88630073528483e-13
cg17858098	-0.505158953927865	1.11601291948478e-05	0.683288419051499	1.36157959705726e-10
cg00454010	-0.505078770575067	1.12018589499326e-05	0.738139110928285	6.8599373386532e-13
cg21069829	-0.504941862480657	1.12734463738308e-05	0.794182834389392	6.44809970391724e-16
cg16006396	-0.50465318432127	1.1425792566948e-05	0.725074675557704	2.71206630457309e-12
cg09973606	-0.504579060692446	1.14652189030131e-05	0.717925644976512	5.56891479584494e-12
cg00591225	-0.504555988304336	1.14775169613839e-05	0.650714273913389	1.89218081488808e-09
cg19497259	-0.504292581844772	1.16187924702788e-05	0.733835109257608	1.08853278872893e-12
cg09870092	-0.504228608898304	1.16533475707362e-05	0.800261421413405	2.66129247540619e-16
cg20357807	-0.503603099512693	1.19963027855824e-05	0.574632809607744	2.98627994246315e-07
cg06840167	-0.503586556870364	1.20054992266261e-05	0.67549513221361	2.63398860849424e-10
cg07776590	-0.503374288637961	1.21240887658541e-05	0.798827684638978	3.28794900791549e-16
cg20932762	-0.503321982990486	1.21534779798623e-05	0.74859870328443	2.14931274841619e-13
cg25344142	-0.503083023738772	1.22885897274958e-05	0.726953144572904	2.2365239657417e-12
cg24226529	-0.503077341539207	1.22918195185466e-05	0.404970509020235	0.000613500253254369
cg15497527	-0.503009342162811	1.2330532148567e-05	0.846663126181678	9.49413490119337e-20
cg11251178	-0.502823030589707	1.24371839547036e-05	0.694114113278555	5.26062138543107e-11
cg03398844	-0.502787034040734	1.2457888591853e-05	0.641027896212153	3.8971411170313e-09
cg00936689	-0.502749144449075	1.24797167769193e-05	0.450095545368791	0.000117615351996975
cg06193995	-0.502558952344674	1.258982597827e-05	0.782256457758132	3.36838668244544e-15
cg22012693	-0.502381343499441	1.2693467185858e-05	0.804348289829117	1.44275259087723e-16
cg01734338	-0.50226229614294	1.27633801379049e-05	0.684950543808458	1.17972831107813e-10
cg15371497	-0.502014471016581	1.2910073038705e-05	0.788181302691393	1.50136653044082e-15
cg08198713	-0.501890083154259	1.29842915907589e-05	0.722073353396365	3.67840653660584e-12
cg14523095	-0.501830426553692	1.30200278131323e-05	0.66230376734565	7.6991537392126e-10
cg23699098	-0.501637926554205	1.31359675096824e-05	0.597091938680675	7.67890541721979e-08
cg25766677	-0.501531845504517	1.32002688649922e-05	0.752611146852341	1.35630724773928e-13
cg17659775	-0.501531123519104	1.32007075018015e-05	0.751189656286492	1.59817327619437e-13
cg00310845	-0.501325022082164	1.33264797019516e-05	0.727940594174668	2.01968633595822e-12
cg20623645	-0.501129374387439	1.34469047806263e-05	0.696903346851725	4.0896568357791e-11
cg18346402	-0.501104929442452	1.34620221855018e-05	0.775302959516678	8.42584067435486e-15
cg16567836	-0.501047364219086	1.34976846260295e-05	0.645505771647418	2.7994456565202e-09
cg10426482	-0.500636937067947	1.37545122919247e-05	0.560345607056473	6.73015109794535e-07
cg13273963	-0.500632258305516	1.37574661320379e-05	0.684763541566935	1.19896716469884e-10
cg11702503	-0.500596976076048	1.37797598783937e-05	0.768613519231164	1.97485548600799e-14
cg20671006	-0.500385375463438	1.39141715119191e-05	0.744391906461361	3.4509413190706e-13
cg11617879	-0.500233662550949	1.40112923444933e-05	0.730791103662803	1.50087618298816e-12
cg22919686	-0.499818520777954	1.42802882313963e-05	0.711146380941521	1.07986565427129e-11
cg09037196	-0.499701564699273	1.43569352533018e-05	0.827052417547831	3.62283233271895e-18
cg02007364	-0.499424072836311	1.45403250097551e-05	0.788266413344541	1.48376223938786e-15
cg21594014	-0.498494860838659	1.51704342994712e-05	0.767413557049196	2.29396242477237e-14
cg26920100	-0.498307989081031	1.53001865330449e-05	0.649108903176281	2.13669300317414e-09
cg15469704	-0.497930628260887	1.5565359081621e-05	0.721248819738731	3.99688157545537e-12
cg00986191	-0.497579597410796	1.58158654274351e-05	0.753215377891955	1.26450276340572e-13
cg22119878	-0.497329736443465	1.59964551414739e-05	0.726291359113608	2.39413751710307e-12
cg24790837	-0.497274978550664	1.6036287614887e-05	0.759518827258076	6.01300033698122e-14
cg13165070	-0.49718842238069	1.60994394694783e-05	0.715333015812121	7.19014209539374e-12
cg18872215	-0.497019585827654	1.62232903651678e-05	0.514936561176549	7.02939053608715e-06
cg27104437	-0.496961721898715	1.62659404251052e-05	0.792973449043445	7.6624419080235e-16
cg17272899	-0.496805949180727	1.63812759185992e-05	0.637426859996532	5.06525443409396e-09
cg26044128	-0.496787925681466	1.63946697037637e-05	0.647819445093431	2.35456016641237e-09
cg25993248	-0.496635455226891	1.65083835147098e-05	0.740215158858033	5.47261276091907e-13
cg25154455	-0.496539996449981	1.65799507947869e-05	0.760801725185754	5.15441335309265e-14
cg17203533	-0.49643053850201	1.66623689308398e-05	0.586311038733157	1.4927706913493e-07
cg13931323	-0.496337501274284	1.67327224937443e-05	0.722733617584183	3.44103965676681e-12
cg25612428	-0.496304881604936	1.6757454469038e-05	0.725435409459619	2.61381627304329e-12
cg08435603	-0.49604675084301	1.69543705896618e-05	0.703897130925301	2.14767362774688e-11
cg02041641	-0.495679609133686	1.72381585844216e-05	0.752362996834078	1.39583309965211e-13
cg27085072	-0.495563452646886	1.73288601599824e-05	0.76036952491505	5.42960244152007e-14
cg13231067	-0.495530293770874	1.73548338701278e-05	0.660052257311283	9.19690935046175e-10
cg01636631	-0.495011784224978	1.77657303222265e-05	0.584159788908062	1.69962608086712e-07
cg23132859	-0.495010767197248	1.77665450951861e-05	0.758181295818591	7.05361129862578e-14
cg19934703	-0.494812470352671	1.79260729978903e-05	0.760337466889159	5.45056651010931e-14
cg22151411	-0.494701639454643	1.80158150683758e-05	0.571911450747837	3.49653009864789e-07
cg00346123	-0.494692968149819	1.80228540077806e-05	0.768443793219876	2.01725114048753e-14
cg07365951	-0.494636905924256	1.80684243629975e-05	0.657363127843594	1.13499396740797e-09
cg11321691	-0.494566776364529	1.81255803438167e-05	0.720680283380143	4.2316710065479e-12
cg13593647	-0.494171716970662	1.84507116986127e-05	0.786643819626278	1.85617641572325e-15
cg27001137	-0.494166148277336	1.84553332394319e-05	0.701717644504287	2.63026666063718e-11
cg17739400	-0.493350816930962	1.91437336311497e-05	0.687911962050753	9.11655242238844e-11
cg21969990	-0.493283582778598	1.92015539441981e-05	0.571843608115499	3.51024350268726e-07
cg04965365	-0.493094371232967	1.93651459894092e-05	0.737857465822079	7.07230830312892e-13
cg05600514	-0.492938304022314	1.95010562336759e-05	0.687774528951618	9.22688804354807e-11
cg13626513	-0.492739100381348	1.96758207034949e-05	0.653234929470596	1.56119300999799e-09
cg09435245	-0.492629265063845	1.97728029146486e-05	0.4961578227517	1.68693764051724e-05
cg08846853	-0.492535825266289	1.98556580694863e-05	0.709878473540022	1.21969087604976e-11
cg16435316	-0.492497628531132	1.9889620861113e-05	0.760861465621195	5.11744514740489e-14
cg26968803	-0.492273830079622	2.00897004078519e-05	0.623418558149168	1.36068187289034e-08
cg20972078	-0.4920022724943	2.0334990985359e-05	0.754478302892725	1.09148288994853e-13
cg04122422	-0.491858247263304	2.04662126332198e-05	0.701562922738443	2.6682047874019e-11
cg01559779	-0.4918457704963	2.04776172241675e-05	0.52612863037516	4.06793601894891e-06
cg04746356	-0.491630221481443	2.06755787042543e-05	0.652942444143002	1.59656395386353e-09
cg10194899	-0.49160969084714	2.06945266946186e-05	0.814773981847172	2.82890220125116e-17
cg00582987	-0.491364463175773	2.09221023917011e-05	0.732445440318802	1.2611395787602e-12
cg16838795	-0.491243854318715	2.10348813219432e-05	0.566161654041425	4.85701651421068e-07
cg05913586	-0.490983451802169	2.12803090467029e-05	0.724590861957843	2.84940167554784e-12
cg04814054	-0.490980327864693	2.12832694348214e-05	0.511767384622513	8.17835145256365e-06
cg24736951	-0.490812987409102	2.14424098341247e-05	0.730216890713763	1.59385739481834e-12
cg17381139	-0.490707051611938	2.15437256973461e-05	0.815082277514691	2.69166578556167e-17
cg00391018	-0.49069038945537	2.15597016559231e-05	0.779350413403049	4.96117641492266e-15
cg11603556	-0.490687433074704	2.156253743423e-05	0.655645477578223	1.29677275024956e-09
cg05476998	-0.490505038718442	2.17381634374259e-05	0.688462972983565	8.68669990464837e-11
cg11445226	-0.490072271104126	2.21602070803495e-05	0.683072464427236	1.38708311352893e-10
cg21698848	-0.489632575996977	2.25967979888332e-05	0.577054463040967	2.5920652141054e-07
cg12069991	-0.489630324756964	2.25990537671645e-05	0.772180460551533	1.25847150629349e-14
cg07703480	-0.489368815887496	2.28625189352676e-05	0.85088408514418	4.05561182486488e-20
cg23803486	-0.489366860893374	2.28644992620212e-05	0.738455868752505	6.62839158009412e-13
cg22608964	-0.489142940886157	2.30923787429477e-05	0.646912370548729	2.52030561564301e-09
cg07103943	-0.489068883403881	2.31682090843678e-05	0.749644486584033	1.90787804414736e-13
cg02879927	-0.489043670329556	2.31940784998811e-05	0.796801947946325	4.42001653301121e-16
cg19127724	-0.488882086468767	2.33605070967659e-05	0.753663751870181	1.20026287057517e-13
cg07140270	-0.488627984786622	2.36244740557402e-05	0.733295887294106	1.15263448323913e-12
cg06033407	-0.488400839457877	2.38627820083918e-05	0.764538788557882	3.27237082733168e-14
cg16158671	-0.488328722223962	2.39389093009556e-05	0.75278220146341	1.3296887767104e-13
cg03040334	-0.488100885693142	2.41809000240025e-05	0.738971320605781	6.26753008124902e-13
cg23849483	-0.488099967282935	2.4181880073529e-05	0.526871434761599	3.92019594310787e-06
cg03461577	-0.488031941241394	2.42545744063724e-05	0.710442077540702	1.15552290681072e-11
cg13694347	-0.487996024258392	2.429303805879e-05	0.708489708723234	1.39267139184228e-11
cg07630716	-0.487596342805119	2.47249005682536e-05	0.695632443837748	4.58844041284441e-11
cg07808590	-0.487490742158617	2.48401893238997e-05	0.511412811085148	8.31727294845593e-06
cg08472781	-0.487445347180679	2.48899023115057e-05	0.677760897710736	2.17868980443609e-10
cg04236079	-0.487407603729152	2.49313063187248e-05	0.788446420415884	1.44718082864063e-15
cg02306639	-0.48728782982797	2.50631206581226e-05	0.798894450705959	3.25585493793498e-16
cg21409857	-0.487248930987707	2.51060689594543e-05	0.827264338957466	3.49165805899722e-18
cg03272597	-0.486960670453644	2.54264754033977e-05	0.692338012741064	6.16635363169817e-11
cg11895632	-0.486899893504128	2.54945131130474e-05	0.731388298149223	1.4096941300574e-12
cg25902925	-0.486889636995157	2.5506011589404e-05	0.674577606481986	2.8430454757367e-10
cg04939480	-0.486664312742472	2.57598393218808e-05	0.718215648202656	5.41105012051177e-12
cg19030994	-0.486602787116344	2.58295546675124e-05	0.373304875811297	0.00171582573430347
cg06316818	-0.486500232434916	2.59461501731249e-05	0.754097413875797	1.14111653708063e-13
cg16193078	-0.486469539085248	2.59811407143406e-05	0.821614622485476	9.1780709718169e-18
cg10545691	-0.48625397418832	2.62281233096428e-05	0.562075908218322	6.11172450216757e-07
cg08011255	-0.486209577248923	2.62792610070818e-05	0.768460873799844	2.01294537603883e-14
cg19941681	-0.486193839228984	2.62974107436022e-05	0.766740221917369	2.49412689991196e-14
cg14109822	-0.486154125422848	2.63432621262823e-05	0.435345826029828	0.000207033431554819
cg09766792	-0.485993600146188	2.65293535760943e-05	0.76657412248719	2.54602333834079e-14
cg21292473	-0.485875097136095	2.66675126677176e-05	0.803002890315123	1.76771186682387e-16
cg03496777	-0.485780895935188	2.6777815467344e-05	0.700788468536773	2.86609581843066e-11
cg25959474	-0.485757787272119	2.68049386929729e-05	0.476702633264301	3.96358266414901e-05
cg23880496	-0.48575046436862	2.68135390939566e-05	0.576815338955891	2.62868908100449e-07
cg23471351	-0.485731225982931	2.68361458737039e-05	0.674716017546347	2.81052586724689e-10
cg13445128	-0.485667035557129	2.69117033581253e-05	0.668540781011021	4.66790398217487e-10
cg01062412	-0.485379989630541	2.72520039139157e-05	0.629782794494707	8.73861109507142e-09
cg17301114	-0.48507321189382	2.76201121704166e-05	0.741718052224949	4.64064701514376e-13
cg13527494	-0.484950790237564	2.77682929927008e-05	0.655463137394023	1.31518074921044e-09
cg02608538	-0.484921042739371	2.78044110862332e-05	0.755167048060235	1.00694285718352e-13
cg11438280	-0.484529443786505	2.82839583837425e-05	0.79984968128651	2.82840081094224e-16
cg22074871	-0.484420171888883	2.84191354560909e-05	0.637230299814035	5.13775465308651e-09
cg25954083	-0.484416945588901	2.8423135719921e-05	0.748042938045654	2.28927507302711e-13
cg25933400	-0.484383315528758	2.84648645063752e-05	0.70195995018489	2.57188664349414e-11
cg14779973	-0.484347641817782	2.85091912624853e-05	0.620385876540463	1.67449920941835e-08
cg26980124	-0.484293466399071	2.85766301078902e-05	0.666488015519339	5.51083879390172e-10
cg11844927	-0.484266249174225	2.86105666278487e-05	0.787998317264923	1.53989761647479e-15
cg13586170	-0.484213056512742	2.86769993700402e-05	0.645572347161909	2.7855962060537e-09
cg07120900	-0.484038248793178	2.88963282451905e-05	0.775129167921361	8.61754487170623e-15
cg23828635	-0.483689089811631	2.93390831508784e-05	0.719436471800718	4.79221212010725e-12
cg13622401	-0.483454000776501	2.96407294349056e-05	0.675576026123796	2.61627744419353e-10
cg00947446	-0.483262930968142	2.98880122364071e-05	0.776986880482128	6.76851720365993e-15
cg07367519	-0.483054679976281	3.01597112872547e-05	0.686660274904789	1.0169723298245e-10
cg13242999	-0.482796979303058	3.04990997985925e-05	0.590886361763481	1.12916924980564e-07
cg13527866	-0.482610727388675	3.074659445331e-05	0.725669969285839	2.55176933640349e-12
cg01145066	-0.48199935886162	3.15721547689942e-05	0.720707448119763	4.22015867195963e-12
cg01879556	-0.4819122446838	3.16914497523316e-05	0.706676502519294	1.6540550564664e-11
cg12186796	-0.48187287749419	3.17454966731952e-05	0.48777348891039	2.45326184914632e-05
cg03231430	-0.481423908721819	3.23679630164946e-05	0.730489383112366	1.54906564279299e-12
cg22972976	-0.481353542735012	3.24665413783085e-05	0.765047381716723	3.07417066689876e-14
cg25173392	-0.481296728845218	3.25463372934433e-05	0.698070941497853	3.6774196435421e-11
cg20730587	-0.481200317037976	3.26821656230497e-05	0.615619990659304	2.30991170064581e-08
cg08047902	-0.48118046553194	3.27101983412355e-05	0.606186349214347	4.29920418564012e-08
cg13101314	-0.481130543644819	3.27807926925903e-05	0.596133248378017	8.15456987772016e-08
cg18252037	-0.481125483493327	3.27879561189768e-05	0.561834112217164	6.19480718215143e-07
cg26180128	-0.480885848561957	3.31288643298492e-05	0.765010327125911	3.08821277760636e-14
cg02225550	-0.480799907514137	3.32519244649638e-05	0.677329187991275	2.25920231873032e-10
cg03611544	-0.480772041625543	3.32919169695069e-05	0.692148078092274	6.27158261400408e-11
cg13332525	-0.480769892032609	3.32950038708962e-05	0.689849200632998	7.68917482199147e-11
cg23905126	-0.480642366113415	3.34786121239566e-05	0.524980622454777	4.30655613088235e-06
cg00148252	-0.480602837319104	3.35357150185097e-05	0.702685564463949	2.40437479643669e-11
cg07018790	-0.480443843503121	3.3766309794763e-05	0.640755959813772	3.97553915284044e-09
cg18414429	-0.48035597112172	3.38943847608343e-05	0.819387389783677	1.33099915375186e-17
cg09090376	-0.480288052460018	3.39936855924524e-05	0.568661857454119	4.21344623571326e-07
cg07285331	-0.480181750775162	3.41496464464665e-05	0.828768644074666	2.68356334902436e-18
cg17582712	-0.480093882650945	3.42790632870344e-05	0.735129542807803	9.48291923489104e-13
cg02726715	-0.479874434856142	3.4604267401102e-05	0.643189748171724	3.32411033027374e-09
cg18141295	-0.479816172058805	3.46910877295766e-05	0.745098489641707	3.18917177197097e-13
cg07618979	-0.479576425670301	3.50504766751006e-05	0.732390226082475	1.26851238167127e-12
cg11002709	-0.479501825355597	3.51630079316347e-05	0.53256019312357	2.94438084005687e-06
cg04499670	-0.479470485594107	3.52103824552941e-05	0.653481496951187	1.53195550686774e-09
cg14067657	-0.479358397383525	3.53803047426089e-05	0.66557780961651	5.92932587812995e-10
cg17897505	-0.479264686877403	3.55229504283238e-05	0.537263264729488	2.31472194990301e-06
cg13435432	-0.479201847741846	3.56189024421078e-05	0.512336946611445	7.95972426617701e-06
cg24360742	-0.479016151906843	3.59038567170132e-05	0.48649396104026	2.59532960276125e-05
cg07511899	-0.478994610978126	3.59370482418873e-05	0.7156836478137	6.94707087398453e-12
cg17145196	-0.47893920124577	3.60225576005238e-05	0.673565595494454	3.09195513957443e-10
cg01333532	-0.478751552271417	3.63135447190952e-05	0.715139463875797	7.3277829782775e-12
cg27016525	-0.478611618073953	3.65319578705597e-05	0.60971830793306	3.41515191615255e-08
cg01398168	-0.478465886037374	3.67607150175055e-05	0.719060010553608	4.97542835299634e-12
cg08529574	-0.478385233267361	3.68878868441044e-05	0.684805616226782	1.19461258171635e-10
cg20531282	-0.478338333424215	3.69620251407813e-05	0.67417760996561	2.93905314014709e-10
cg21214969	-0.478246179792434	3.71081023380806e-05	0.763875056622089	3.54953915019353e-14
cg25503540	-0.47818770985998	3.72010632645212e-05	0.852386734273898	2.97712335158035e-20
cg24609471	-0.478046575385312	3.74263424144959e-05	0.701933073678034	2.57830056533641e-11
cg07116310	-0.477731174342225	3.79343661714142e-05	0.628328098520615	9.67797861306319e-09
cg26752450	-0.477701654108372	3.79822408685016e-05	0.69854506954095	3.52162234294723e-11
cg19540895	-0.477559904872757	3.82129052547822e-05	0.775206949207869	8.53123443462639e-15
cg19091575	-0.477474998563546	3.83516920825863e-05	0.567799363853304	4.42578833086654e-07
cg11116176	-0.477412010668337	3.84549531254923e-05	0.849174031167916	5.74206691297435e-20
cg14004833	-0.477347363249287	3.85612027565987e-05	0.680030536490446	1.7984712416381e-10
cg03464143	-0.477156652068041	3.88762291448331e-05	0.72910873183005	1.78912600337109e-12
cg15533761	-0.47711180587939	3.89506540340734e-05	0.645864565195863	2.72557405124504e-09
cg12240529	-0.477092438745092	3.8982835754087e-05	0.723578829307764	3.15851909846022e-12
cg11357768	-0.476993579761184	3.91474908185826e-05	0.689714041468357	7.78140099091189e-11
cg17457379	-0.476900330989483	3.93033924341133e-05	0.700246762986982	3.01276770190609e-11
cg09600088	-0.476575750600142	3.98505545865331e-05	0.488343307017678	2.39234953412556e-05
cg09764506	-0.47655534613447	3.98851862532214e-05	0.79120669253252	9.83899085589415e-16
cg25542053	-0.476243657702361	4.04176822385873e-05	0.764256901241087	3.3874472940947e-14
cg24860356	-0.476185290250814	4.05181281660761e-05	0.841348951837124	2.67335882516509e-19
cg14392168	-0.476080406573295	4.06992066355872e-05	0.705803096658076	1.79610690186215e-11
cg27624769	-0.47597547951058	4.08811102955889e-05	0.663591486693235	6.95015319864015e-10
cg20725539	-0.475961542556392	4.09053282895296e-05	0.624244924794118	1.28537559247379e-08
cg19118562	-0.475955764070472	4.09153733592799e-05	0.633598550526256	6.66851056413179e-09
cg01572696	-0.475930417955206	4.09594609622301e-05	0.446341346027659	0.000136155891020906
cg24345551	-0.475764226687925	4.1249630381131e-05	0.747022758635099	2.56925227770373e-13
cg18343527	-0.475688792853587	4.138196523382e-05	0.771074939193754	1.44834233058948e-14
cg23637624	-0.475462328322938	4.17816232985714e-05	0.702160475917991	2.52451132748688e-11
cg16486409	-0.475079337566314	4.24656638414788e-05	0.624709765293092	1.24477050019655e-08
cg12767937	-0.475064269382132	4.24927873568943e-05	0.541040712044747	1.90291931859715e-06
cg10122800	-0.475048699185476	4.25208313849077e-05	0.762221537868298	4.34147991745261e-14
cg16663808	-0.474972238986766	4.26587956062693e-05	0.7599221235378	5.7292979736751e-14
cg01690573	-0.474926915402732	4.27407728467895e-05	0.534054748236975	2.72871187470947e-06
cg10124062	-0.474601241322874	4.33341297671104e-05	0.683735662146433	1.31017720952888e-10
cg18238683	-0.474373207942397	4.37541247873007e-05	0.671249747773978	3.74204521557272e-10
cg27394814	-0.474352785147259	4.37919231974689e-05	0.703901438826497	2.14680945446431e-11
cg03161223	-0.474121709028279	4.42217106263189e-05	0.676965583954795	2.32920706270252e-10
cg18741768	-0.474065103616854	4.43275874475366e-05	0.664021449033115	6.71591109596915e-10
cg21861639	-0.473988019184927	4.44721466631464e-05	0.58583373560771	1.53650183658733e-07
cg25024980	-0.473692711640771	4.50299986126517e-05	0.735649504572924	8.96980302048147e-13
cg22395253	-0.473045717647282	4.6274938977642e-05	0.719867553082223	4.5903420311271e-12
cg25641243	-0.473017957325635	4.63290617340378e-05	0.741651198549358	4.67492584181453e-13
cg10034588	-0.472943038497894	4.64754195820661e-05	0.631999659208442	7.47176477239152e-09
cg01246802	-0.472859352938159	4.6639409973698e-05	0.510694317692181	8.60555881727439e-06
cg19649012	-0.472790735451366	4.6774272641031e-05	0.708777748023256	1.35497023142556e-11
cg01649623	-0.472786991661218	4.67816411680351e-05	0.556923180000596	8.13071753213321e-07
cg24458181	-0.472778565721946	4.67982290329005e-05	0.585079424780549	1.6080879706966e-07
cg03505148	-0.472447810080143	4.74536970066e-05	0.662151879651138	7.79240470110012e-10
cg02309355	-0.472326210787207	4.76968037837473e-05	0.696444944182513	4.26327423427415e-11
cg16267901	-0.472299795014758	4.77497676476301e-05	0.68316301882837	1.3763339401883e-10
cg14795572	-0.471892025660262	4.85742892233003e-05	0.581474307865539	1.99591300422309e-07
cg26429042	-0.471810932326563	4.87398258746561e-05	0.812924115576209	3.80512031073895e-17
cg16008506	-0.471713897345139	4.89385908309704e-05	0.723301702564327	3.24861061401736e-12
cg15202397	-0.471480449802424	4.94198601397815e-05	0.828800609991278	2.66852067987196e-18
cg27266491	-0.471280278808797	4.98360131944818e-05	0.706910029528334	1.61793342195049e-11
cg01861827	-0.471050222091505	5.03183045115995e-05	0.548304724493061	1.29681051811048e-06
cg17287172	-0.470999074004204	5.04261169450056e-05	0.453626456570968	0.000102328150795167
cg15055510	-0.470858163928089	5.07242412260671e-05	0.644887711469896	2.93118170799128e-09
cg00519484	-0.470584454737171	5.13079976686709e-05	0.742201772472079	4.39970237815594e-13
cg21960877	-0.470548439809537	5.13852702218855e-05	0.545989413740617	1.46684742376679e-06
cg13114836	-0.470424700392967	5.16515835008939e-05	0.748702446931969	2.12411158712388e-13
cg18467339	-0.470336826736445	5.18414813077349e-05	0.577659793152901	2.50149340973474e-07
cg01433435	-0.470328855851497	5.18587385778306e-05	0.647169865462888	2.4721601638608e-09
cg18615970	-0.47024087471136	5.20495747069319e-05	0.397450378488055	0.000790521309596566
cg17637798	-0.470123833978546	5.23044503803564e-05	0.669991111732565	4.14803498344484e-10
cg27503095	-0.469925211820854	5.27396284878908e-05	0.591297531941766	1.10096149708033e-07
cg21386861	-0.469736703286264	5.31557451376509e-05	0.797118276995554	4.22137332663691e-16
cg23720974	-0.469519669437906	5.36385912475505e-05	0.638551468986719	4.66878085126948e-09
cg16547382	-0.469465789049618	5.37590889732779e-05	0.558214570935111	7.57279465396017e-07
cg13592327	-0.46932793342927	5.4068529720658e-05	0.673500431056119	3.10867497116012e-10
cg15964920	-0.469312992795877	5.41021653721411e-05	0.447354275438094	0.000130905069150055
cg27160920	-0.469142862324621	5.44865459940997e-05	0.740657453063805	5.21398085777571e-13
cg06503847	-0.469068526344342	5.46552874303861e-05	0.677200378460253	2.28376933609043e-10
cg13648157	-0.468998865717661	5.48138546909508e-05	0.715048669635917	7.39321473850714e-12
cg02211805	-0.468433876834539	5.6115745483285e-05	0.57693293170313	2.61061818877315e-07
cg21381136	-0.468162327961773	5.67515962024947e-05	0.787633126214709	1.61965641082267e-15
cg26240939	-0.467802717684083	5.76039097264057e-05	0.623380617662692	1.36423793346817e-08
cg15025123	-0.467711591307218	5.78217612328128e-05	0.708878787948426	1.34197794277818e-11
cg11206052	-0.467514084439772	5.8296550214778e-05	0.680547777883808	1.72114711412015e-10
cg14468408	-0.467245221694872	5.89486698611145e-05	0.633038967142378	6.93982003266436e-09
cg14731761	-0.467159175110811	5.91587947199304e-05	0.824327555428174	5.79526438517894e-18
cg13557301	-0.467109014974722	5.92816046770231e-05	0.749947035356567	1.84302860594529e-13
cg09345754	-0.467032223488557	5.9470074630932e-05	0.588606288081707	1.2984009694175e-07
cg07565745	-0.466850198792659	5.99190353214834e-05	0.606871854907239	4.11224485686674e-08
cg11045180	-0.4664305940042	6.09659519554444e-05	0.76568764834894	2.84100106898852e-14
cg23657242	-0.46632312803127	6.12367879357363e-05	0.747831461950163	2.34479438351805e-13
cg01074780	-0.466276600087716	6.13543925589235e-05	0.725759559692217	2.5284446329503e-12
cg21337074	-0.466106435464627	6.17862839515607e-05	0.418179603612793	0.000387344198963598
cg23628297	-0.465920836625215	6.2260552992498e-05	0.686466589919743	1.03427218296704e-10
cg19241743	-0.465853494428342	6.24334662254725e-05	0.733552468471314	1.12169429153023e-12
cg01739401	-0.465830933903528	6.24914936708271e-05	0.795827168681825	5.09028618036858e-16
cg06174476	-0.465682360842104	6.2874882649047e-05	0.834815226409134	9.07307225364136e-19
cg01809234	-0.465452008967743	6.34736019006579e-05	0.715172283127921	7.30426805772017e-12
cg09946254	-0.465327086309507	6.38004949959254e-05	0.619954372229293	1.72437124703953e-08
cg12568245	-0.465039288846321	6.45595255605517e-05	0.682755589267806	1.42533153986028e-10
cg08234411	-0.464867890853289	6.50155243990475e-05	0.800290006954959	2.65005029523723e-16
cg19422250	-0.464856502483782	6.50459280324007e-05	0.679254660507037	1.92070173868436e-10
cg21298408	-0.464666498329102	6.55551268044207e-05	0.753591648608771	1.21037772995845e-13
cg01635707	-0.464602091500587	6.57285674715087e-05	0.670301828330364	4.04407557024617e-10
cg23390098	-0.46453061709768	6.59215368687675e-05	0.690818411474289	7.05775052723772e-11
cg17655818	-0.464374794596408	6.6344049357425e-05	0.7457527839539	2.96383186729643e-13
cg03125787	-0.464236840104186	6.6720200433561e-05	0.701885649868689	2.58965528010328e-11
cg27345785	-0.46423056587167	6.67373547298315e-05	0.788429903882566	1.45050089162666e-15
cg13775996	-0.464172392709019	6.68965994497095e-05	0.628349431721049	9.66353526196407e-09
cg15743724	-0.463743474333253	6.80816178282488e-05	0.637154769351151	5.1658750016931e-09
cg09107055	-0.463730419292986	6.81179887603031e-05	0.856059634145687	1.37809641218137e-20
cg25095351	-0.463720827777153	6.81447218647509e-05	0.679822502137964	1.83049603110862e-10
cg07904175	-0.463703858341526	6.81920421783178e-05	0.740218652618009	5.47052242200822e-13
cg25918611	-0.463576413471278	6.85484017363803e-05	0.647926799214536	2.33564452616475e-09
cg00218203	-0.463431407390014	6.89559584810087e-05	0.549022005560868	1.24801028660463e-06
cg20290033	-0.463404352306461	6.90322474353878e-05	0.701417082432445	2.70444347859086e-11
cg12577392	-0.463280487252775	6.9382514710479e-05	0.732702556641155	1.22734384078773e-12
cg05334062	-0.463235619612841	6.95097967214387e-05	0.723908019868788	3.05460846214357e-12
cg21153648	-0.463009595081495	7.01542784575146e-05	0.62865953848812	9.4558782348521e-09
cg06658698	-0.462865873212724	7.05669512097264e-05	0.72978075677168	1.66813991996893e-12
cg12116192	-0.462608080922258	7.13127825841275e-05	0.446105395929878	0.000137406519516726
cg25381563	-0.462562718063135	7.14447752319709e-05	0.692220396522569	6.2313156668239e-11
cg01523027	-0.462361503813003	7.20329755728879e-05	0.71622566592483	6.58672707796072e-12
cg19091986	-0.462317333381648	7.21626944019543e-05	0.49404253487367	1.85581995608146e-05
cg27150201	-0.462202442258872	7.25011158077933e-05	0.65110557665941	1.8367512077816e-09
cg21240123	-0.4620934079965	7.28236408533235e-05	0.531854038143267	3.05174535367398e-06
cg23942310	-0.462038785252113	7.29857136640359e-05	0.756940349780141	8.17198375010552e-14
cg09429700	-0.461816661176661	7.36482236130101e-05	0.579712936486759	2.21602899297477e-07
cg24317310	-0.461785537876841	7.37414948182587e-05	0.597759606653586	7.36326881098102e-08
cg21830379	-0.461718713782172	7.394212398055e-05	0.603708731463556	5.04426351846201e-08
cg22681021	-0.461643420324958	7.41687852113294e-05	0.805671479847599	1.17967085967366e-16
cg14438445	-0.461594099043897	7.43176082991035e-05	0.812802389022568	3.87963302134426e-17
cg16081164	-0.461193838825722	7.55356044424684e-05	0.726630570098313	2.31206635254958e-12
cg24035737	-0.461193254233602	7.55373967688176e-05	0.852180662946774	3.1066812094692e-20
cg11846151	-0.46115350290861	7.56593642742455e-05	0.794290131326399	6.34979008723743e-16
cg00090781	-0.461094951779884	7.58393458318258e-05	0.675336306995493	2.66909542481531e-10
cg24821326	-0.460958840048432	7.62592718320824e-05	0.666463207229904	5.5218621492173e-10
cg18864804	-0.460849707444469	7.65975130911704e-05	0.678746696698936	2.0049746912044e-10
cg26042490	-0.460795074803301	7.67673592758272e-05	0.538147252466824	2.21147201168419e-06
cg15313838	-0.460587696431674	7.7415244241253e-05	0.603867589766382	4.99304099078224e-08
cg20954242	-0.460539157129254	7.75676167156583e-05	0.61244007916838	2.854479913032e-08
cg09026580	-0.460538960149582	7.75682356295862e-05	0.551155367606085	1.11286588068373e-06
cg13431678	-0.460495238465504	7.7705722909414e-05	0.646709093591836	2.5589420253984e-09
cg05576245	-0.46046420758089	7.78034391883434e-05	0.419431572133545	0.00037045902543772
cg15387286	-0.460433116785832	7.79014579233455e-05	0.584615856087943	1.65363225186073e-07
cg24121733	-0.460414064705244	7.79615790128579e-05	0.645538945100166	2.79253654607098e-09
cg15747110	-0.460353052848216	7.81543975729743e-05	0.731943659678668	1.32967891097771e-12
cg26679668	-0.46031263369809	7.82823784755052e-05	0.725908106157824	2.49021995056651e-12
cg22387186	-0.460308491604756	7.82955046916657e-05	0.598932706151441	6.8382029023385e-08
cg03725064	-0.460275694632781	7.83995094645235e-05	0.638225313574869	4.78062043069444e-09
cg11309456	-0.460132181357916	7.88561167725527e-05	0.737905945534849	7.03530939195493e-13
cg04476574	-0.460012594434536	7.92384734582568e-05	0.572149265302277	3.44885705821502e-07
cg25672774	-0.459721350294168	8.01768447977963e-05	0.363146894392882	0.00233684858792008
cg04818559	-0.459687494907219	8.02865879960403e-05	0.584980714079915	1.61768560254685e-07
cg16602927	-0.459610130556351	8.05378875335575e-05	0.709578018551352	1.25527687347861e-11
cg03446092	-0.459451654618173	8.10549277052086e-05	0.599784582546377	6.47933027228657e-08
cg06293195	-0.459282382321908	8.16105755195282e-05	0.684677612493896	1.20790763292088e-10
cg13349591	-0.459274823585523	8.16354694160706e-05	0.558509929919573	7.45035315382758e-07
cg15145250	-0.459184643629407	8.19330087839204e-05	0.676602760186834	2.40112055409851e-10
cg01899581	-0.459184306762216	8.19341221166279e-05	0.659698950582695	9.45576482368105e-10
cg10096873	-0.459124227696304	8.21329045659524e-05	0.669031047269745	4.48558774145598e-10
cg06008936	-0.45910514853441	8.21961245079629e-05	0.690186907181217	7.4632789478898e-11
cg23946919	-0.458736039873478	8.34280642803532e-05	0.661882700232955	7.96031473463339e-10
cg11597447	-0.458618800596498	8.38229154078292e-05	0.61330368221214	2.69563320090768e-08
cg10630728	-0.458448511843447	8.43995054962576e-05	0.613525397138524	2.65622444483513e-08
cg25785177	-0.458395330761528	8.45803230598716e-05	0.642363861831752	3.53286083677157e-09
cg07936931	-0.458382512840073	8.4623957891588e-05	0.605278205280111	4.55930038181411e-08
cg22701323	-0.458319389575826	8.48391457019806e-05	0.653027932313654	1.58614757165881e-09
cg04963651	-0.458260850495429	8.50391572587019e-05	0.787323134380855	1.6904618021085e-15
cg17145983	-0.458139724769977	8.54543924488575e-05	0.640427268474195	4.07230061662944e-09
cg16408537	-0.458058450438237	8.57340599798797e-05	0.728344790583787	1.93686412754447e-12
cg03619051	-0.457954515709983	8.60929335421038e-05	0.707116037001905	1.58669562194998e-11
cg19514511	-0.457841693045889	8.64840650355825e-05	0.498875376770627	1.49093889449038e-05
cg09992140	-0.457803442409509	8.66170434376119e-05	0.770800203661043	1.49963187438954e-14
cg19548973	-0.457771753962521	8.67273512706448e-05	0.699409783782256	3.25357484083709e-11
cg19534869	-0.457751635563296	8.67974509084792e-05	0.645637309791402	2.77214509466352e-09
cg03786911	-0.457619254168703	8.7260020285919e-05	0.759962549887685	5.70157879479664e-14
cg08300315	-0.457319828908109	8.83146818122142e-05	0.709723828537687	1.2378848548995e-11
cg04349266	-0.457302834793952	8.83748912565387e-05	0.678190414502575	2.1013065199524e-10
cg16577670	-0.457205077301475	8.87219783081168e-05	0.603227805191352	5.20238330065887e-08
cg14128735	-0.457156956913186	8.88932908797496e-05	0.412152838646395	0.000478888923539879
cg21466229	-0.456911214030358	8.97729253935813e-05	0.601938734465324	5.64966751823544e-08
cg06058958	-0.456885929306965	8.98638860652021e-05	0.634512809938317	6.24679279646437e-09
cg09938027	-0.456866290280874	8.99345952599395e-05	0.612492449133024	2.84459997160028e-08
cg02817842	-0.456464082200386	9.13940620710558e-05	0.742726967720836	4.15168584308968e-13
cg03258574	-0.456442562160832	9.14727629223381e-05	0.714653020019532	7.68492489287186e-12
cg25090416	-0.456208406868057	9.23331420365862e-05	0.59653452588773	7.95217743667644e-08
cg21242417	-0.456026265810621	9.30075558562576e-05	0.633346664291176	6.78936478879613e-09
cg00616705	-0.455820640625304	9.37743835821572e-05	0.615683220968087	2.30015457684997e-08
cg19178853	-0.455269639598707	9.58580492604679e-05	0.556763951701992	8.20212663311759e-07
cg14831653	-0.455161326391023	9.62726353575132e-05	0.584711294088953	1.6441573235192e-07
cg17665323	-0.45510593876784	9.64852788006615e-05	0.736816115617093	7.91356544540179e-13
cg26636312	-0.454953167288196	9.70740443003052e-05	0.473161334384662	4.60501567113937e-05
cg16627211	-0.454937568036248	9.71343482685333e-05	0.727721921931956	2.06589624559581e-12
cg06540278	-0.454918484609795	9.7208168428911e-05	0.649964273826312	2.00289962249986e-09
cg07806915	-0.454766148140396	9.77993071798022e-05	0.731423709504374	1.40445744035918e-12
cg11150240	-0.454695568662013	9.80743117352272e-05	0.714227428353122	8.01099244042432e-12
cg13738144	-0.454689593852144	9.80976245811384e-05	0.422147679708734	0.000336114493744052
cg09806671	-0.454686565260665	9.81094436596988e-05	0.527786506670576	3.74509706196656e-06
cg07456418	-0.454624827373126	9.83506621893613e-05	0.707377945544755	1.54781317865799e-11
cg21742381	-0.454091545529044	0.000100457149606601	0.736070428211359	8.57401013297121e-13
cg22635288	-0.45393130626763	0.000101098182763278	0.730494512143956	1.5482342142632e-12
cg10187475	-0.453920896557607	0.000101139956730971	0.680861232612702	1.67584213230135e-10
cg24203821	-0.453830481935159	0.000101503458882497	0.696755455951621	4.14491795851508e-11
cg23514765	-0.453654885534054	0.000102212868720268	0.401482378159103	0.000690562224023087
cg14891543	-0.453610719972485	0.00010239201568828	0.740808110719149	5.12858958563727e-13
cg27364916	-0.453561050358831	0.000102593834332236	0.719575903355873	4.72600631459422e-12
cg10265536	-0.453284538204922	0.000103724084026372	0.738371191662093	6.68954519815486e-13
cg19387053	-0.453078827664668	0.000104572364588536	0.637615325457148	4.99665346538609e-09
cg25013978	-0.453001562289187	0.000104892629512571	0.717101331324633	6.04206226841262e-12
cg04388075	-0.452908357234959	0.000105280167485965	0.702577992574771	2.42853255843121e-11
cg22979163	-0.452878478181364	0.000105404680907688	0.687648684193478	9.3290371675231e-11
cg10701168	-0.452835554375358	0.000105583792627887	0.779698967435443	4.73750084125782e-15
cg07319806	-0.452655509156315	0.000106338142817146	0.509254403340796	9.2115959515035e-06
cg16698828	-0.452472937213211	0.000107108149399864	0.741944677906409	4.52622942800842e-13
cg13757172	-0.452435386109101	0.000107267158926804	0.758380838340063	6.88808063214843e-14
cg25494814	-0.452250018996618	0.000108055285584689	0.624736734247709	1.24245243875387e-08
cg16794867	-0.451914205920707	0.000109496670692795	0.680489331842219	1.7297228026072e-10
cg11160264	-0.451847833090347	0.000109783646495079	0.746960586367573	2.58733589655667e-13
cg20325636	-0.451811889857849	0.000109939343174518	0.597986503283501	7.25882745050773e-08
cg08722696	-0.451743077785306	0.000110237986890247	0.686286295607249	1.05062811997907e-10
cg13941826	-0.451702064148764	0.000110416341052782	0.632395688088334	7.26465655797564e-09
cg07519070	-0.451471904295881	0.000111422169613189	0.791039134589431	1.00738238367094e-15
cg22729008	-0.451442383257239	0.000111551789510711	0.571755397677115	3.52814978645873e-07
cg07771859	-0.451407920994912	0.000111703280919433	0.556080270779698	8.51549454411414e-07
cg27051502	-0.451320830786814	0.000112086962845653	0.756846822737753	8.26283819084633e-14
cg13363530	-0.451161494704088	0.00011279207372087	0.64884543203712	2.17958798465916e-09
cg03095607	-0.450495052516714	0.000115785805275046	0.525387520231863	4.2205202426464e-06
cg02393591	-0.450332161369124	0.000116528577879549	0.644075252697835	3.1133377198354e-09
cg02964359	-0.45024603074839	0.000116923099348652	0.727779584044786	2.05361373765307e-12
cg12724894	-0.450217858667003	0.000117052408415947	0.614129903521845	2.55153107961157e-08
cg27072603	-0.450130954423762	0.000117452126864011	0.466964937913631	5.9635669549981e-05
cg12126519	-0.44997651067862	0.000118165599319913	0.765440606397355	2.92888198698493e-14
cg16045043	-0.449949796463481	0.000118289413235008	0.581266926047992	2.02071393298542e-07
cg16523805	-0.449662996593167	0.000119626209732634	0.766550777535085	2.55339984810092e-14
cg11558515	-0.449531019906872	0.000120246025850042	0.738014082954252	6.95344777256009e-13
cg14452549	-0.449364031824222	0.000121034508279829	0.652219980932789	1.68723021394453e-09
cg13864749	-0.449235531455978	0.000121644498645859	0.626866974926221	1.07174689288484e-08
cg12736877	-0.44908562314653	0.000122359689642602	0.407040923109226	0.000571542684875483
cg00171942	-0.448960558884178	0.000122959313827731	0.688420445078385	8.71917523355149e-11
cg02521428	-0.448849793725813	0.000123492638820262	0.749423489302509	1.95662438427312e-13
cg20039979	-0.448716476365031	0.000124137375287235	0.624195109898916	1.28980084907869e-08
cg01526745	-0.448630007946948	0.000124557200976118	0.772854710511002	1.15466258266588e-14
cg13317725	-0.448607529300759	0.000124666554296119	0.541255386333854	1.88171662097994e-06
cg02079421	-0.448582398927876	0.000124788912292895	0.620072346249788	1.71059801128954e-08
cg24004547	-0.448474306517757	0.000125316468264261	0.665897569010723	5.77897381939061e-10
cg23853020	-0.448376732764256	0.000125794449547628	0.63697511788533	5.23334875908482e-09
cg04120680	-0.448333406925111	0.000126007226048379	0.554797305760354	9.13416461180697e-07
cg03238709	-0.448231185272517	0.00012651055823122	0.743870545688289	3.65716816918008e-13
cg12803845	-0.448125785313117	0.000127031477904481	0.61897822454852	1.84243897158728e-08
cg22232695	-0.448100532412028	0.000127156578558144	0.662058552559195	7.85023502472212e-10
cg08446682	-0.447975199818399	0.000127779145299172	0.683903612171857	1.29135696656256e-10
cg04495498	-0.44765715714732	0.00012937158086759	0.586781197277794	1.45084536402119e-07
cg26675905	-0.447595967544885	0.000129680044020097	0.49597221168537	1.7011632585086e-05
cg04019407	-0.44733849510377	0.00013098542159704	0.445019343895998	0.000143300479630225
cg20893317	-0.447329805954712	0.000131029685563933	0.694969538835078	4.87115352175814e-11
cg14387005	-0.447319550163995	0.000131081947978898	0.71251990246904	9.457267089377e-12
cg14540546	-0.447310817280674	0.000131126464944579	0.790868158816745	1.03189970502864e-15
cg06444189	-0.447302205987313	0.00013117037571639	0.801606971997716	2.17886280095055e-16
cg01098491	-0.447139243920556	0.000132003908959644	0.617207394801374	2.07644315334708e-08
cg13235087	-0.447113233727203	0.000132137398533581	0.623313434256023	1.37055649251898e-08
cg04112200	-0.447112809367129	0.00013213957746505	0.700116119287798	3.04919935280536e-11
cg00195828	-0.447104872051578	0.000132180338728844	0.618785382336593	1.86665295268879e-08
cg09431843	-0.447087480532259	0.000132269691541315	0.43884732304564	0.000181447850452644
cg26048182	-0.447067271242807	0.000132373591109446	0.724506184088362	2.87411293635329e-12
cg11648030	-0.447063812867844	0.000132391378758496	0.769688172226476	1.72562167773203e-14
cg10627913	-0.446896791155581	0.000133253053941494	0.649759414826465	2.03419717765021e-09
cg26248588	-0.446824829962882	0.000133625894662645	0.672620751648505	3.3429899783099e-10
cg10806025	-0.446766682214307	0.00013392786713172	0.795416090133657	5.40134368509806e-16
cg15206656	-0.446662722920607	0.000134469313418224	0.301985331157899	0.0123216165519158
cg00875152	-0.446640479325186	0.000134585425000922	0.763079830251038	3.91133812716881e-14
cg21643513	-0.446553731358141	0.000135039131585765	0.735399863570188	9.21274600031097e-13
cg25630796	-0.446552173034738	0.000135047294735951	0.608570411016503	3.68160500387523e-08
cg18572609	-0.446298008689333	0.000136384807788427	0.688661593410325	8.53655139143469e-11
cg17327377	-0.446225459984177	0.000136768817873275	0.771264981617637	1.41385404248869e-14
cg03856389	-0.446110208302758	0.000137380906799675	0.651628788544974	1.76504602681994e-09
cg25950438	-0.446069872474519	0.000137595720680612	0.764949478105569	3.11140562379105e-14
cg09912005	-0.445866306536004	0.000138684562104716	0.606904852304036	4.10344251115703e-08
cg16026862	-0.445815326993181	0.000138958481965496	0.611633111523331	3.0108910978685e-08
cg12921613	-0.445783596134127	0.000139129227342641	0.575373064090108	2.86014666815063e-07
cg18759260	-0.445588610575344	0.000140182699364887	0.777005330873173	6.75222280830383e-15
cg12492289	-0.44533546696917	0.000141561337955314	0.787916920511705	1.55734107992436e-15
cg03387050	-0.445288723152409	0.000141817268379043	0.643524388979404	3.24291084783527e-09
cg19692836	-0.445252573472439	0.000142015485897292	0.600581941665322	6.15963054913867e-08
cg19948457	-0.445087157128913	0.000142925759691177	0.642044898325659	3.61676969022591e-09
cg16565409	-0.444606917745638	0.000145598979336102	0.560709306234125	6.59546690088641e-07
cg24395999	-0.444556444487319	0.000145882589716468	0.754259891508279	1.11968488420089e-13
cg09288920	-0.444221629551206	0.000147776824652502	0.771902604791229	1.30380868245273e-14
cg03947737	-0.444026111224455	0.000148893416330481	0.682932836054584	1.40381468620256e-10
cg19416911	-0.444000988653675	0.000149037450774479	0.663606379072132	6.94191137971e-10
cg19913559	-0.44384207500868	0.000149951518221375	0.568983277346107	4.13679837039017e-07
cg14094277	-0.443779829639663	0.000150310955094408	0.772919790776402	1.14508972341447e-14
cg04884384	-0.443640993882708	0.000151115520597747	0.678116409841885	2.11444983567641e-10
cg06056170	-0.443487787815482	0.000152007958275026	0.711415858483483	1.05219052569028e-11
cg18435183	-0.443483148045184	0.000152035060761252	0.607660280651844	3.90673792887128e-08
cg16749093	-0.443445147540596	0.000152257201995801	0.719636120873115	4.69768487495876e-12
cg18330222	-0.443155643069641	0.00015395939427082	0.803343805413876	1.6792736545989e-16
cg17174800	-0.442971091887518	0.000155053608952727	0.769406292677392	1.78790352546139e-14
cg21354015	-0.44293548806755	0.000155265527037921	0.656412842499334	1.22195730320682e-09
cg14697045	-0.442529466465202	0.00015770112084856	0.522980933483923	4.7537545176676e-06
cg11784214	-0.442474263660652	0.000158034963569235	0.718039945540375	5.50617563781837e-12
cg04385519	-0.442327332797715	0.000158926706391475	0.700137892401638	3.04309855336573e-11
cg22081367	-0.442172042346397	0.00015987421050277	0.65978647946475	9.3909966481891e-10
cg16030302	-0.44208315974118	0.000160418861142923	0.757991402197807	7.2146773559632e-14
cg06924930	-0.441967493042644	0.000161130191988962	0.708816505641206	1.34997240147941e-11
cg08333627	-0.441741216948392	0.000162530142337457	0.644460110191061	3.0257493203161e-09
cg09082823	-0.441332548693461	0.000165086899367708	0.677067295505417	2.30941887366804e-10
cg22048274	-0.440953720726722	0.000167489926080747	0.636502801680051	5.41475890703874e-09
cg26051293	-0.440925666000082	0.000167669158233796	0.760678169564511	5.23168608123964e-14
cg11126858	-0.440921080569286	0.000167698469750603	0.690988125054891	6.95240676253129e-11
cg16526479	-0.440679792409197	0.000169247518839778	0.749868569111134	1.85964134067731e-13
cg04117396	-0.440601330117461	0.000169754065712467	0.663931626983812	6.76421568713169e-10
cg12086384	-0.440577910845531	0.000169905528549152	0.622322184189849	1.46707078942914e-08
cg19001554	-0.440527452637893	0.000170232286256854	0.718570194788154	5.22386415501088e-12
cg18451131	-0.440063817267413	0.000173261840427972	0.41344633074488	0.000457724841773291
cg11349969	-0.439900491824777	0.000174340808658714	0.519328147823608	5.68477467342495e-06
cg12213699	-0.439827933855674	0.000174822121809235	0.712534365906838	9.4440286486065e-12
cg26127930	-0.439617697700303	0.000176223623758333	0.579272772166424	2.27450875351045e-07
cg25743584	-0.439602271969564	0.000176326861959351	0.705431496740814	1.86001650037591e-11
cg15104534	-0.439568160798921	0.000176555351566167	0.53762636698071	2.27177621651832e-06
cg19282987	-0.439468219429173	0.00017722636355044	0.650617482266299	1.90613522822179e-09
cg11899483	-0.439027155153395	0.000180215766212893	0.703956551673087	2.13578299304179e-11
cg11458585	-0.438946227134598	0.000180769274591313	0.731536317661942	1.38792829901312e-12
cg16851467	-0.438852439141675	0.000181412691886865	0.581270692845034	2.02026087708972e-07
cg25023215	-0.438831316783676	0.000181557888261821	0.774180607728051	9.7399699950716e-15
cg04555434	-0.438628304444707	0.000182958859698366	0.637842604175125	4.91509847520055e-09
cg14636577	-0.438453561786929	0.00018417268708864	0.49063119519059	2.1616547242833e-05
cg06991569	-0.438414635441991	0.000184444089098578	0.714681134786174	7.66383784187446e-12
cg18408341	-0.43822401658906	0.000185778430959375	0.647083647021075	2.48818272392289e-09
cg23907424	-0.437656613962566	0.000189802914571975	0.674522782125463	2.85602536162001e-10
cg15322174	-0.437559717662587	0.00019049813032438	0.561480542675352	6.31821183572674e-07
cg21636989	-0.437544275098367	0.000190609144028394	0.628867700553745	9.31886996386924e-09
cg06033660	-0.437377545003289	0.000191811523546733	0.538704719864528	2.14859766622861e-06
cg01703291	-0.437373593157087	0.000191840106699534	0.726723820703294	2.28998097402503e-12
cg16057435	-0.43709925190479	0.000193833963247939	0.669155466962504	4.44041080413774e-10
cg18255926	-0.436775703502059	0.000196209884991205	0.719079944891485	4.96556093297382e-12
cg21178951	-0.436663865627634	0.000197037343863119	0.736600041944239	8.09974712039177e-13
cg22751848	-0.436399404848014	0.000199006776426579	0.45237960844304	0.000107503750165767
cg06127374	-0.436339301024576	0.000199456880104209	0.647190260122602	2.46838446118143e-09
cg24723373	-0.43628594470877	0.000199857235887168	0.723475623487619	3.19178731593419e-12
cg25096313	-0.436184494869048	0.000200620493297431	0.484670228145577	2.81106782687298e-05
cg25363927	-0.435966434953433	0.000202270128372463	0.642448656262088	3.51086750785283e-09
cg15315111	-0.435845175050722	0.000203192842464497	0.66896970172825	4.50802327485207e-10
cg20148084	-0.435779789689444	0.000203691986611315	0.612054585931532	2.92821267755575e-08
cg13761436	-0.435701378520545	0.000204292051781376	0.689696532487365	7.79342526283612e-11
cg25040850	-0.435624660426907	0.000204880729663342	0.665562188748315	5.93676552039851e-10
cg11445242	-0.435591795091889	0.000205133389799762	0.751610132006709	1.52262624442907e-13
cg03830540	-0.435295699631957	0.000207422618938894	0.669341364205671	4.37371837267269e-10
cg18608609	-0.434972459613884	0.000209948456454506	0.581664773874792	1.97338840177058e-07
cg03062417	-0.434913111647918	0.000210415263326564	0.698876094035819	3.41660857175576e-11
cg12738627	-0.434871234396426	0.000210745225452642	0.743467492543932	3.8246416481659e-13
cg08357230	-0.434538850500863	0.000213381051175701	0.600248572660834	6.29143487377335e-08
cg09080729	-0.434499617902122	0.000213694155426957	0.597790851160465	7.3488029370922e-08
cg00464596	-0.434019872184264	0.000217557105257798	0.672463788408417	3.38653141810659e-10
cg01482895	-0.434012979814768	0.000217613066854111	0.742892469620192	4.07634678244802e-13
cg02073627	-0.433901439381564	0.000218520540797552	0.634088792829877	6.43912707085696e-09
cg15963484	-0.433740385192469	0.000219836974718969	0.707446548078778	1.5377801276991e-11
cg23503101	-0.433488003075169	0.000221914545051718	0.502065681657553	1.28796322069269e-05
cg17581364	-0.433464192474457	0.000222111476737557	0.57549555303157	2.83976635065521e-07
cg07892402	-0.433431393399985	0.00022238301232693	0.456393919720265	9.16508834389494e-05
cg20709797	-0.433378632842372	0.000222820442926974	0.758100192007335	7.12197617390195e-14
cg19262334	-0.433345416724299	0.000223096237812887	0.657711136030561	1.10464638485049e-09
cg10726312	-0.433312139812899	0.00022337285131544	0.676424971437456	2.4371273936699e-10
cg17715267	-0.433267798510153	0.000223741926022354	0.611134927379869	3.11146935765058e-08
cg03765044	-0.433102667434153	0.000225121318192036	0.688912449397264	8.35045335882438e-11
cg12975330	-0.433060388371723	0.000225475740144195	0.605143996077286	4.59897906646204e-08
cg22612033	-0.432944324757536	0.00022645132366113	0.636203406317531	5.53282913374825e-09
cg10867817	-0.432801190452677	0.000227659781451439	0.534913744586353	2.61155036562773e-06
cg10680196	-0.432595747055419	0.000229404639515699	0.531651033190497	3.08328265886702e-06
cg22050156	-0.432367831695633	0.000231354694152916	0.599351198441742	6.65961619494475e-08
cg00492003	-0.432326482633699	0.000231710102950772	0.693272393516968	5.67276272082478e-11
cg22943851	-0.432191369339088	0.000232874938846832	0.555657121717656	8.71505152470008e-07
cg16471585	-0.432083387135498	0.000233809729280243	0.565847238523686	4.94420927633833e-07
cg26518709	-0.432063480421051	0.000233982434616594	0.648019719125582	2.31938893888769e-09
cg12015355	-0.43203894268993	0.000234195478318255	0.514368364197039	7.22360574277766e-06
cg15222489	-0.431845226335986	0.000235883632991251	0.675560943442791	2.61957105734669e-10
cg09239016	-0.431837117258316	0.000235954542727795	0.729709508702003	1.68058568347836e-12
cg02912163	-0.431713141335565	0.000237041084337243	0.617043764010699	2.09943305458211e-08
cg11760644	-0.431622858699852	0.000237835217082907	0.64897074567544	2.15908488724289e-09
cg15884951	-0.431614145374721	0.000237911989015179	0.642481284698736	3.50243931922106e-09
cg20227737	-0.431554662636703	0.000238436690459018	0.692026715843566	6.3397161103119e-11
cg08146248	-0.431484770346861	0.000239054570407054	0.696296308983395	4.32106473093609e-11
cg00696973	-0.431314117952171	0.000240569386613346	0.366340439750259	0.00212282629164943
cg02005062	-0.430619277771874	0.000246828484227181	0.629066402783337	9.18984740447803e-09
cg15234096	-0.430414827097331	0.000248698377383951	0.611960810640865	2.94641987452083e-08
cg20264369	-0.430410908308668	0.000248734344810804	0.745355508533593	3.09876194157535e-13
cg16339541	-0.430098559473346	0.000251616521223503	0.742437013398917	4.28690608799588e-13
cg17753953	-0.430024200823495	0.00025230715387596	0.672817121747949	3.28926828055859e-10
cg01283843	-0.429697651295942	0.000255360706522512	0.735636014225298	8.98277301641087e-13
cg02057144	-0.429546466055054	0.000256785866570338	0.74317874513648	3.94911317456016e-13
cg13828275	-0.42948970013015	0.00025732285381971	0.767292671222215	2.32872439429221e-14
cg04446326	-0.429319062123287	0.000258943233085468	0.497418178808153	1.59323140992818e-05
cg20110671	-0.429289496438016	0.000259224937027421	0.73023893504339	1.59018816894833e-12
cg04319462	-0.429274792110513	0.000259365145390726	0.654324534885677	1.43587602829968e-09
cg02232426	-0.429115406794153	0.000260889375653042	0.642334162590328	3.54059491760959e-09
cg25788006	-0.429053683882758	0.000261481843271292	0.465095735247503	6.44100001602673e-05
cg15480962	-0.429004902930544	0.000261950954729133	0.692788006786415	5.92373173537717e-11
cg01821656	-0.428690859566823	0.00026498951369678	0.57663561791327	2.65653557080108e-07
cg19721611	-0.42867984588709	0.000265096661163958	0.619359928583177	1.79538621429979e-08
cg09049978	-0.428300782331604	0.000268808681551022	0.698013689267912	3.696672134239e-11
cg23731146	-0.428140043615716	0.000270397053648727	0.316414385650013	0.00856971797720044
cg24406904	-0.428100278456793	0.000270791324757594	0.741047542567716	4.99563324571393e-13
cg00519320	-0.428054872412553	0.000271242168802282	0.713001772368246	9.0256254646198e-12
cg12233386	-0.427976971654053	0.000272017259451816	0.428930606691264	0.00026266691997876
cg26639985	-0.427871088769649	0.000273074015775112	0.505704576953703	1.08799973143734e-05
cg05772935	-0.427592414766825	0.000275873290309517	0.703277380305986	2.27552247651537e-11
cg21794008	-0.427518005706086	0.000276625158327161	0.586074439499591	1.5142991796538e-07
cg12361425	-0.427512149550802	0.000276684411532591	0.727227148789084	2.17421765371943e-12
cg12497178	-0.427342939018773	0.000278401527958914	0.487236810724706	2.51194649361975e-05
cg01130092	-0.427272534272271	0.000279118851394009	0.658208334181464	1.06262612287956e-09
cg25461644	-0.427177910869657	0.000280085593150585	0.688558691491244	8.61402881923307e-11
cg23921552	-0.427153335069058	0.000280337178352815	0.657056620870739	1.16237831074167e-09
cg03460833	-0.426996461029569	0.000281947995828444	0.535908737299582	2.48173843571405e-06
cg11904475	-0.426780066549386	0.000284183886889773	0.588870691277499	1.27761390546289e-07
cg23944405	-0.426694691992389	0.000285070472932529	0.25075428973742	0.039158741542205
cg02266849	-0.426688599629745	0.00028513383673279	0.820849047531755	1.04349505756957e-17
cg10138057	-0.426558256639187	0.000286492564597248	0.615464167594026	2.3341246247856e-08
cg06915749	-0.426347616324927	0.000288700862138134	0.786032825527657	2.0184724310221e-15
cg03028236	-0.426160240947495	0.000290678335782734	0.451495149327615	0.000111320203855119
cg24828989	-0.426027921138626	0.000292082236567813	0.734896197736836	9.72222598001286e-13
cg24570716	-0.425949171892394	0.00029292070093058	0.612321136054576	2.87704023502025e-08
cg21983048	-0.425884541589064	0.00029361048195739	0.663675717422409	6.90366020398948e-10
cg18324600	-0.425863629696521	0.000293833986739882	0.650182787241789	1.97002109499381e-09
cg04520189	-0.425820932676042	0.000294290812864981	0.746014904444993	2.8779096034104e-13
cg02348119	-0.42567181028484	0.000295891413678612	0.468570280646888	5.57988395655249e-05
cg04424945	-0.425418584126097	0.000298627666041642	0.622663291147942	1.43315324977024e-08
cg02125104	-0.425324228197941	0.000299653141323293	0.753744957403946	1.18896819590426e-13
cg16753138	-0.425197301794285	0.00030103767944213	0.684284050589451	1.24967494272242e-10
cg21761998	-0.425073949712531	0.000302388833083741	0.456861353390978	8.99523783234698e-05
cg13372635	-0.425037165079171	0.000302792831017612	0.717802240279081	5.63741888911006e-12
cg23419974	-0.424935385451248	0.000303913229814133	0.59312634824043	9.8337346087401e-08
cg25680785	-0.424914244992488	0.000304146420893035	0.668221324932031	4.79047714644672e-10
cg18183435	-0.424833489874121	0.000305038702513186	0.522961861872199	4.75822147483912e-06
cg17490896	-0.424622445892987	0.000307381892659806	0.687115916843438	9.77357045977763e-11
cg00589708	-0.42453920196358	0.000308310656567744	0.505818447182649	1.08223676906431e-05
cg25499099	-0.424462500979092	0.000309168691235233	0.479380550477096	3.53466611443113e-05
cg02384888	-0.424406189422784	0.000309800024191498	0.765800271394172	2.80178263451943e-14
cg10254578	-0.424266797126079	0.000311367885973152	0.669365440763227	4.36515082522722e-10
cg09543915	-0.424092884380593	0.000313334202211106	0.496075050118655	1.69326777258484e-05
cg13182809	-0.424026283528069	0.000314090216215299	0.697097478280426	4.01818494070942e-11
cg00452039	-0.424024075972036	0.000314115303641098	0.56683689074848	4.67463282768495e-07
cg01219620	-0.423847620467941	0.000316126542089351	0.506319163381882	1.05723174862722e-05
cg25782030	-0.423649929913527	0.000318393799597649	0.752768833380831	1.33175085427146e-13
cg05157169	-0.423412275343107	0.000321139069939485	0.698823774060656	3.43300503938323e-11
cg25888017	-0.423284458814965	0.000322624478145992	0.711537301550734	1.03994134748598e-11
cg05857967	-0.423087101227601	0.0003249303930944	0.540435123220478	1.96394592637006e-06
cg01798419	-0.422976280455133	0.000326231812965247	0.513333878375044	7.59013270137097e-06
cg15695952	-0.422966446500343	0.000326347527551576	0.745388994637282	3.08716526942949e-13
cg23613409	-0.422893160203626	0.000327211058256223	0.575177002633436	2.89305569364164e-07
cg22171036	-0.422832466988999	0.000327927785696883	0.573940037463299	3.10905833684162e-07
cg01597329	-0.422621999359501	0.000330424334110481	0.532563719990971	2.94385360625421e-06
cg00510805	-0.422607321691962	0.000330599085695129	0.729234036617877	1.76594777308482e-12
cg12203416	-0.422589352142972	0.000330813145284022	0.689452545289936	7.96284010327261e-11
cg18045201	-0.422561196691734	0.000331148797707939	0.567431453244962	4.51939943654486e-07
cg09898070	-0.422550397183978	0.000331277625551951	0.677988708598403	2.13731430602798e-10
cg13701086	-0.422512873921616	0.000331725598543517	0.548560963392592	1.27917509137984e-06
cg09708454	-0.422426399253749	0.00033276008910551	0.820857235768409	1.04206698862818e-17
cg13586204	-0.42239101847542	0.000333184196349348	0.543290740436367	1.69141454047095e-06
cg03091178	-0.422325217305538	0.000333974265115065	0.523087724275596	4.72881435255084e-06
cg08531864	-0.422272919936574	0.000334603415857475	0.71004058480997	1.20089312414798e-11
cg06915098	-0.42217847408611	0.000335742369035112	0.577775072136615	2.48458690034273e-07
cg01563485	-0.422162213582587	0.000335938816891497	0.610984774048012	3.14240263599514e-08
cg21096803	-0.422161154291578	0.000335951618137381	0.609415103080742	3.48370004984346e-08
cg25938596	-0.422021399014786	0.000337644437869717	0.625646916371344	1.16657820855385e-08
cg25223391	-0.421671422394723	0.000341917875823996	0.525909811384853	4.11244188803613e-06
cg23091585	-0.421596111825759	0.0003428439039503	0.650341193324788	1.94650828551866e-09
cg11932468	-0.421481973816414	0.000344251728609098	0.557003846360021	8.09476466420573e-07
cg18507923	-0.421463414300655	0.000344481147912773	0.568121410994332	4.34534899282551e-07
cg15613374	-0.421365401336099	0.000345695032020679	0.660540369620757	8.85036614489724e-10
cg06185515	-0.421272509775885	0.000346849094166995	0.69305141509628	5.785969278394e-11
cg20618167	-0.421135661930071	0.00034855567262272	0.614587000596891	2.47497653877533e-08
cg13151361	-0.421107367696076	0.000348909475151354	0.725667423098346	2.55243523278287e-12
cg13749379	-0.420880700835656	0.000351755674660516	0.474284195885653	4.39190894052761e-05
cg04739272	-0.420827239091971	0.000352430064666467	0.648172329615662	2.29292421375385e-09
cg26281971	-0.420587235499393	0.000355472154524036	0.520293942716427	5.4232932476515e-06
cg14925091	-0.420582117554867	0.000355537285844894	0.407311622319836	0.000566254266850239
cg03810516	-0.420568702063599	0.000355708064072627	0.700887971822898	2.83990690613108e-11
cg08194650	-0.420510443522461	0.000356450560734687	0.677182781453377	2.2871452142195e-10
cg26094522	-0.42050998028139	0.000356456470344514	0.616377914791523	2.19549647378169e-08
cg27070729	-0.420368139014054	0.000358270167845395	0.644257715904961	3.07151524424013e-09
cg21101777	-0.420359599015559	0.000358379635778533	0.676646597419448	2.39232065570413e-10
cg17563995	-0.420064103868184	0.00036218624081045	0.550360275645456	1.16153974988888e-06
cg00059053	-0.419972533370241	0.000363373337005968	0.603686966101505	5.05132019496228e-08
cg01833335	-0.419948123796148	0.000363690375746901	0.624767991889938	1.23977087633342e-08
cg08335841	-0.419935087259124	0.000363859801610162	0.722263288222864	3.60856513080671e-12
cg00604115	-0.419684401606759	0.000367131823900716	0.571286568153935	3.62477373080087e-07
cg06487102	-0.419594976421169	0.000368305515012992	0.672912846421943	3.26337986581202e-10
cg10581625	-0.419593332164591	0.000368327127661565	0.693983350199186	5.32271620466513e-11
cg17260058	-0.419561875028097	0.000368740833709368	0.709241486536113	1.29631433930706e-11
cg19039672	-0.41942312977953	0.000370570599264858	0.829879349360168	2.20591846837258e-18
cg13404814	-0.419256042091081	0.000372785147219542	0.601048098820836	5.97970048229912e-08
cg25034288	-0.419217803064617	0.000373293656236402	0.636569882563779	5.38863495498674e-09
cg14281264	-0.418811782229716	0.00037873219349312	0.529687876166658	3.40442265660647e-06
cg16353022	-0.418476315146619	0.000383280156207495	0.592738786240302	1.00725470593419e-07
cg02752441	-0.41846469982717	0.000383438515653893	0.582892729376763	1.83382965094311e-07
cg07793898	-0.418395765164516	0.000384379578032707	0.752161761444023	1.42869519114454e-13
cg21989239	-0.418312057244753	0.000385525152254497	0.713221373818803	8.83522538787941e-12
cg00622658	-0.418086779692095	0.000388623658304105	0.748366967911995	2.20664492669611e-13
cg27408262	-0.418079622451635	0.00038872247175595	0.781284491737156	3.83663689081415e-15
cg01059768	-0.417977342980118	0.000390137058510109	0.503552259642524	1.20245867967673e-05
cg19821527	-0.417905797036037	0.000391129373462408	0.69999836305035	3.08239754529659e-11
cg02181187	-0.417764689505768	0.000393093236784286	0.517109064988636	6.33088826165404e-06
cg19987349	-0.417615506373321	0.000395179276327624	0.648418268581575	2.25087848612821e-09
cg04086761	-0.41756300908878	0.000395915749976214	0.627491327014097	1.02609447683375e-08
cg22179913	-0.41742745292673	0.000397823236809119	0.67776278973957	2.17834304549996e-10
cg15348028	-0.417254661955171	0.000400266834383638	0.420485758985778	0.00035676558839978
cg01573288	-0.417229109084413	0.000400629361603761	0.747508276857606	2.43214219010578e-13
cg18783135	-0.417225579729406	0.000400679457301926	0.744551182117047	3.39019463554494e-13
cg14864994	-0.417050078650246	0.000403177742949446	0.76924361144086	1.82482459519043e-14
cg02146740	-0.41702096452736	0.000403593559067521	0.588377688931978	1.31663030965601e-07
cg02703707	-0.416824703573482	0.00040640683972166	0.578595869364014	2.36729050772557e-07
cg08862280	-0.416748430271748	0.000407504990690385	0.511954858211474	8.10577799265603e-06
cg16433258	-0.416727009216403	0.00040781388865925	0.665675511499027	5.88299519233094e-10
cg05417642	-0.416694063597164	0.000408289391266256	0.640535728689765	4.04012691101465e-09
cg00710028	-0.416485256918224	0.000411314870786131	0.664097577839311	6.67522789915586e-10
cg07093140	-0.416378537191554	0.000412869059478586	0.662624734538145	7.50558076948643e-10
cg03514928	-0.416308064743068	0.000413898304362438	0.559867487818969	6.91114754116625e-07
cg08962017	-0.416066799035318	0.000417439722797224	0.607714621712657	3.89293797475219e-08
cg12922337	-0.416059543989341	0.000417546642818883	0.554758489994854	9.15352515911741e-07
cg20326786	-0.415985930529741	0.000418632922455123	0.619330045796478	1.79902836659471e-08
cg10536139	-0.415857348150088	0.00042053653917863	0.57282616248451	3.3164959573886e-07
cg06108461	-0.415813825595275	0.00042118266174524	0.70327460766026	2.27611046404291e-11
cg03216491	-0.415720887995029	0.000422565417485263	0.806909896546832	9.75716092965252e-17
cg06911525	-0.415678202040415	0.000423201899607107	0.780676096218765	4.1609109927352e-15
cg22844894	-0.415525981587304	0.000425478755718026	0.362636382518387	0.00237279570197704
cg12318175	-0.415426100898163	0.000426978798359485	0.547427888493374	1.35890145023972e-06
cg19086488	-0.415412726044872	0.000427180032303791	0.626423468074958	1.10533981788262e-08
cg15942222	-0.415337317657233	0.000428316223411387	0.699863238541358	3.12091776736713e-11
cg05289636	-0.415276262307348	0.000429238173319168	0.45648515472707	9.13170583576829e-05
cg22211917	-0.415197185577355	0.000430434940319241	0.507026465743805	1.02282718292483e-05
cg17548932	-0.415184022941477	0.000430634442113397	0.576382093303885	2.69629081459427e-07
cg10383549	-0.415015899868597	0.000433190057180945	0.637454698715022	5.05506518565958e-09
cg12983098	-0.414996225133321	0.000433490032311544	0.557559887909477	7.85097603267012e-07
cg23678918	-0.414748842707157	0.000437278002175648	0.647139674648596	2.47775953210205e-09
cg25617568	-0.414728226352718	0.000437595042530265	0.681219433965721	1.62546264723415e-10
cg25113343	-0.414676475009086	0.000438391803540415	0.648342251645527	2.26379540150364e-09
cg07124958	-0.414639677021032	0.000438959147950727	0.47347419327525	4.54469570642079e-05
cg08076814	-0.4146110367212	0.000439401181909243	0.603275348969651	5.18654526968258e-08
cg12878951	-0.414561778774466	0.000440162377779854	0.838639370163769	4.4668301048691e-19
cg13518270	-0.414344040995963	0.000443541561999691	0.570659353267566	3.75794513292452e-07
cg06392331	-0.414314866387085	0.000443996130266922	0.632897341847802	7.01012989393035e-09
cg11266582	-0.414219025923224	0.000445492407480516	0.585803501044881	1.53931232305846e-07
cg07241951	-0.414046031873542	0.000448204863024038	0.68232657696077	1.47872162437588e-10
cg27418399	-0.413939488875458	0.000449882884409323	0.68380200901801	1.30271141052309e-10
cg14912727	-0.413922019367877	0.000450158569986063	0.539816705979924	2.02815690214167e-06
cg11548353	-0.413902665542271	0.000450464171728455	0.534896578277438	2.61384483411579e-06
cg00775777	-0.413805072414704	0.000452008075058794	0.702750849504695	2.38982569308206e-11
cg05765440	-0.413663605956512	0.000454254610631757	0.719061628905522	4.97462657579949e-12
cg07853496	-0.413406425268288	0.000458364816229183	0.505131784571452	1.11742526561957e-05
cg06090833	-0.413366183952057	0.000459011002459573	0.566827780792935	4.67704994128126e-07
cg07767421	-0.413165797919069	0.000462241136862375	0.609988412114331	3.35516490692442e-08
cg01026803	-0.413150903004646	0.000462482061558108	0.754187595087283	1.12917304636517e-13
cg21657916	-0.413110012113099	0.000463144058734026	0.592520346509176	1.0209552678626e-07
cg20307391	-0.413040736243647	0.000464267561671319	0.624726207423938	1.24335676265387e-08
cg04730254	-0.412940624903786	0.000465895537201927	0.636109347486586	5.5704244538186e-09
cg14691842	-0.412849428770479	0.000467383063247839	0.653671379675328	1.50979548819362e-09
cg17660251	-0.412834321278889	0.000467629903322813	0.654219144230882	1.44756570212719e-09
cg00966078	-0.41261097052443	0.000471293101726953	0.758181536492722	7.05340936719145e-14
cg17952549	-0.412600875355464	0.000471459289619509	0.713619653537795	8.49966639466063e-12
cg15080613	-0.412514309707217	0.000472886537573437	0.611129584451869	3.11256509378825e-08
cg22355898	-0.412275887557839	0.000476837893323474	0.360097050654883	0.00255905225755634
cg07836306	-0.412247884298436	0.000477303958473132	0.747254651788763	2.50286610627325e-13
cg24995657	-0.412205261136973	0.00047801414298019	0.505775810911791	1.08439124490438e-05
cg23727518	-0.412162156739421	0.00047873332486091	0.511890079609722	8.130786369677e-06
cg01167366	-0.411983749141333	0.000481720490380782	0.557515400348374	7.87022386657954e-07
cg06986537	-0.411956560663467	0.000482177208558158	0.62811581892115	9.82282032685885e-09
cg02932663	-0.411847326123108	0.000484016134272146	0.657036825342801	1.16416835973523e-09
cg01330075	-0.411414535642538	0.000491364990640011	0.590582148307064	1.15047749623172e-07
cg09075209	-0.411353379688066	0.000492411585317365	0.712384910729613	9.58168440941019e-12
cg00423811	-0.411184192108592	0.0004953175713835	0.459664639373207	8.03607532621751e-05
cg09813341	-0.411130126219861	0.00049624950177686	0.739552638114594	5.88314739310437e-13
cg04275040	-0.410797481510715	0.000502018505592587	0.652403844908107	1.66370217263597e-09
cg14417676	-0.41037699426266	0.000509398333741217	0.437069624339076	0.000194050424592648
cg25389187	-0.410244751469237	0.000511739619976364	0.665102797685754	6.15957561842681e-10
cg08822679	-0.410159535537368	0.000513253508449083	0.6089025460174	3.60255070396721e-08
cg17428896	-0.409987395980567	0.000516324068989641	0.542713999249134	1.7434188020675e-06
cg26394233	-0.409956856549898	0.000516870563470039	0.627449683916989	1.02908103832872e-08
cg13622993	-0.409918699481866	0.000517554113488657	0.691557890937619	6.60961543175275e-11
cg25924827	-0.409915285197656	0.000517615317461508	0.734161721828655	1.05138161854825e-12
cg09372928	-0.40973540058853	0.000520849238318506	0.596668945819074	7.88544888522327e-08
cg23150047	-0.409575813918731	0.00052373363482502	0.626166277952909	1.12527560590502e-08
cg01927148	-0.409575525550755	0.000523738859972627	0.719540179320819	4.74288514460752e-12
cg27487344	-0.409508221344132	0.000524959692465847	0.648507923802626	2.23573422086721e-09
cg17424007	-0.409411077197764	0.000526726360776885	0.683858427668723	1.29639475526831e-10
cg00137855	-0.409355011406897	0.000527748437598746	0.572629760946277	3.35439885828124e-07
cg11026746	-0.409342220722832	0.000527981863963861	0.669338557376819	4.37471821392898e-10
cg26074575	-0.409299174093321	0.000528768143352926	0.514555367922896	7.15913948486929e-06
cg06651522	-0.409293895922324	0.000528864626480834	0.733013712158059	1.18760450816523e-12
cg08712572	-0.409277057460944	0.000529172534815002	0.752311359641977	1.40419571204321e-13
cg26995828	-0.409175594109268	0.000531031351775468	0.436737623571438	0.000196491269544437
cg27280279	-0.408714310691005	0.000539557264120976	0.731551799233157	1.38567046374478e-12
cg10603481	-0.408335347312892	0.000546654665647467	0.610361426635966	3.27396179332458e-08
cg22563980	-0.408211252680631	0.000548997166965153	0.641668475663551	3.71823126841002e-09
cg00425918	-0.408083644217769	0.000551415520504664	0.507150849458033	1.01688597607035e-05
cg18252633	-0.408059920380876	0.000551866186534075	0.678562607598321	2.03637738490826e-10
cg10961323	-0.408055875430691	0.000551943059210517	0.446645602810737	0.000134558672227242
cg20030343	-0.407911637541673	0.000554690619814068	0.592688472080467	1.01039492373716e-07
cg11087408	-0.407234803428738	0.000567750469398514	0.695859206105465	4.49538146887166e-11
cg03329500	-0.406988100850537	0.000572579851635477	0.670041809159993	4.13090053468597e-10
cg20296532	-0.406861188759391	0.000575078776295901	0.566073078623919	4.88143231430613e-07
cg02677117	-0.406755674942519	0.000577163912185416	0.700427865515621	2.962952255268e-11
cg13240253	-0.406376344170513	0.000584717069391844	0.783129364358048	2.9950766559313e-15
cg27645627	-0.406187928413796	0.000588502081279536	0.614471119143225	2.49417569689325e-08
cg25750122	-0.406187543490041	0.000588509836617946	0.585785038598582	1.5410309064179e-07
cg17158649	-0.406176212662072	0.000588738168674432	0.677478712047274	2.2310006250808e-10
cg22360028	-0.406011508433346	0.000592066298554322	0.33112238137876	0.00581289588356999
cg26176242	-0.405956406831558	0.000593183533644851	0.652951821326562	1.59541821229174e-09
cg21391861	-0.405765378164003	0.000597071672980229	0.52166833961455	5.07052323330259e-06
cg02443871	-0.405656862282023	0.000599290678710512	0.733508326301598	1.12695995867063e-12
cg07371251	-0.40543966190533	0.000603754676577771	0.713341628679616	8.73259548814496e-12
cg05315590	-0.405208458582668	0.000608539667475413	0.542535102759757	1.75985226047994e-06
cg24078554	-0.405132932562946	0.000610110210389977	0.647357633530495	2.43760480736532e-09
cg03877058	-0.405020345711756	0.000612458264262322	0.588058006541278	1.34252879884184e-07
cg16368619	-0.404855076098628	0.00061591992434338	0.542231764703044	1.78804962822145e-06
cg01747222	-0.404639484225566	0.000620462341005435	0.334975493219288	0.00523467886814787
cg19742870	-0.404526732248548	0.000622850077284715	0.808860864699282	7.21511230322572e-17
cg05146966	-0.404500651774925	0.000623403568538082	0.753145203365839	1.27485067961961e-13
cg19002030	-0.404365687872566	0.000626274980492636	0.658411960559093	1.04585987518645e-09
cg17900149	-0.404085915681092	0.000632265565714943	0.498483036861067	1.51786136778587e-05
cg25086660	-0.404042671055832	0.000633196167953605	0.77454212022408	9.2965632493708e-15
cg10578782	-0.40398436327898	0.000634452892036079	0.701124070738576	2.77867836758028e-11
cg02797871	-0.403812024720283	0.000638180615129837	0.420280575568686	0.000359394029356316
cg18874483	-0.403762658447558	0.000639252079843387	0.67602958058964	2.51905908907943e-10
cg01634700	-0.403755043189195	0.000639417509805583	0.662262551322494	7.72435257173429e-10
cg07690796	-0.403543463651973	0.000644029337864151	0.578992428241897	2.31251077430047e-07
cg24037820	-0.403492216442138	0.000645150917160437	0.730004197145917	1.62967874021077e-12
cg22776421	-0.403414516259742	0.000646854822702632	0.676202045777593	2.4830035234453e-10
cg02203183	-0.403318271533809	0.000648971064143328	0.543654402073572	1.65937581035128e-06
cg23895096	-0.403280037619773	0.000649813500603259	0.629257136271248	9.0675955428157e-09
cg11301556	-0.403278723985535	0.000649842462535656	0.279081528003493	0.0211835944995674
cg03404339	-0.403203021949735	0.000651513461417491	0.547929394399924	1.32305500958302e-06
cg12426245	-0.40319842589885	0.000651615037316232	0.691301230833478	6.76198459316046e-11
cg03972219	-0.403120770429599	0.000653333453333993	0.685140079051349	1.16052967385766e-10
cg17518348	-0.403073616671263	0.000654378913382904	0.786157235344462	1.98435782843377e-15
cg01979489	-0.402915150035377	0.00065790346957979	0.471943911757142	4.84686468810373e-05
cg07505729	-0.402821061343823	0.000660004305462989	0.615173976785403	2.37985909836203e-08
cg11940920	-0.402644737463882	0.000663957726570535	0.674939635834871	2.75873501068187e-10
cg00513717	-0.40262853253754	0.000664322140112512	0.70654007704613	1.67551255988765e-11
cg04693379	-0.402588434175936	0.000665224646085195	0.755556055707397	9.62008366963533e-14
cg08752110	-0.402581386741466	0.000665383379839564	0.753890383026065	1.16899558961514e-13
cg17226231	-0.402459625415827	0.000668131323375908	0.728621490787303	1.88205259433398e-12
cg14870636	-0.402064239818331	0.000677125722464223	0.745764910755581	2.95980305941492e-13
cg02778613	-0.401929560903466	0.000680214471007148	0.413076718326564	0.000463683701414116
cg07591270	-0.401907657250717	0.000680718020868408	0.788486087099153	1.43923706059177e-15
cg13168565	-0.401805138212548	0.000683079365606529	0.577362630197281	2.5455763841854e-07
cg16889427	-0.401649072790332	0.000686688338737454	0.618355339509064	1.92174188825263e-08
cg14929153	-0.401522409329202	0.000689630117134346	0.558558939015461	7.43021742304959e-07
cg22461780	-0.401453145486264	0.000691243615470684	0.607483149433734	3.95204283704043e-08
cg16743048	-0.401356766141106	0.000693494471193029	0.699481659590276	3.23219436986517e-11
cg25720688	-0.401281466764081	0.000695257650605995	0.694544548179492	5.06107258960818e-11
cg10976426	-0.401086463058075	0.000699842710717122	0.67249141493285	3.37882885127342e-10
cg03032659	-0.40057721554747	0.000711946218326077	0.768971479566918	1.8882279594075e-14
cg12631085	-0.400539496883961	0.00071285020739615	0.657133447401066	1.15545590735288e-09
cg19747686	-0.400464723910136	0.000714645343628589	0.755915556603899	9.22197402529466e-14
cg21032668	-0.400326914901288	0.000717964590693495	0.728944565769107	1.81993373004119e-12
cg10272017	-0.400206459802097	0.000720877307046521	0.587280589060882	1.40753252989247e-07
cg19268720	-0.399941202023789	0.00072732933208799	0.690242894927338	7.4264458026817e-11
cg23949519	-0.399937011439096	0.000727431681344137	0.711616459991987	1.03203069000386e-11
cg19443075	-0.399891296133262	0.000728549063967543	0.529692486836117	3.40363301174528e-06
cg02876310	-0.399881983161466	0.000728776884353736	0.663743189575896	6.86663131799279e-10
cg08000406	-0.399762472907121	0.000731706170371559	0.502704013749171	1.25057630773857e-05
cg17184491	-0.399738566896204	0.000732293405355985	0.534082770748038	2.7248132886436e-06
cg08541349	-0.399691913223477	0.000733440653042015	0.668094171092364	4.84011348520721e-10
cg21899283	-0.399601049230552	0.000735679747034674	0.677901713874293	2.15302523928447e-10
cg06160397	-0.399495231148446	0.000738295159774451	0.608779800795064	3.6315771883098e-08
cg10600721	-0.399480663336484	0.000738655879490395	0.720338034069619	4.37931454715447e-12
cg24509649	-0.399434357641842	0.000739803536470937	0.611191543938193	3.09988077397085e-08
cg09339848	-0.399349511279928	0.000741910597998488	0.725605460368525	2.5686915282871e-12
cg04996388	-0.399290745070079	0.000743373178938106	0.414338228258281	0.000443632096139803
cg17563411	-0.399092044180944	0.000748337868176751	0.645298567388239	2.84296976405402e-09
cg15889649	-0.399047708364373	0.000749449727817623	0.675164757575715	2.707515860352e-10
cg04801795	-0.398814542942122	0.000755321785325239	0.761614894034403	4.67251058197965e-14
cg04868982	-0.398806124670681	0.000755534570227381	0.714672866083357	7.67003390375319e-12
cg17104905	-0.398745575914289	0.000757066636945184	0.783253981417777	2.94514032671651e-15
cg18339589	-0.398350825891574	0.000767124276079624	0.780071549365072	4.50912811200334e-15
cg25964040	-0.398041840392275	0.000775081144381659	0.647765284630363	2.36415836528504e-09
cg20670587	-0.397946559408632	0.000777549836022719	0.678531615288134	2.04171010587388e-10
cg05133323	-0.397657659127672	0.000785078773888369	0.496601220428149	1.65340168630031e-05
cg05037210	-0.397608182475494	0.000786374778630638	0.442668174530525	0.00015686513343466
cg11732949	-0.397607849954464	0.000786383495334546	0.608782931668337	3.63083406235477e-08
cg12680612	-0.397459457327008	0.000790282213419863	0.54012522511334	1.99588074860623e-06
cg25569480	-0.397437025163177	0.000790873095866334	0.606928374497878	4.09717865389008e-08
cg20589262	-0.397113231019257	0.000799446847501837	0.474418513184467	4.3670381944796e-05
cg25961618	-0.39699614630254	0.0008025678203573	0.664746923151189	6.33763122623891e-10
cg06556439	-0.396929235103659	0.000804356339465094	0.41689119591731	0.000405451714713471
cg26492785	-0.396876945428957	0.000805756543154424	0.482617120428012	3.07380684720185e-05
cg21351527	-0.396853240995272	0.000806392023842648	0.54019883254756	1.98825172969345e-06
cg11689605	-0.396761724590919	0.000808849707896439	0.633961567894162	6.4979245839705e-09
cg23199416	-0.396742926764753	0.000809355365536188	0.612465434203868	2.84969246427146e-08
cg05002165	-0.396621206466413	0.000812636557139796	0.643809870177774	3.17513364203644e-09
cg15501946	-0.396606247770717	0.000813040626754233	0.604746748119227	4.71834923611912e-08
cg10278506	-0.396333320162422	0.0008204450894298	0.688568932054101	8.6062884698083e-11
cg12244665	-0.396258854639459	0.000822475906160216	0.579317002477734	2.26856720353527e-07
cg05811739	-0.396161523869613	0.000825137170321242	0.730719987440607	1.51210351482286e-12
cg12766975	-0.396157172350692	0.000825256333659597	0.669176757454136	4.43272377909435e-10
cg24436466	-0.396112426799297	0.000826482564665562	0.742779989400156	4.12740542986287e-13
cg23191740	-0.39586604152511	0.0008332642653275	0.599906441627355	6.42947518207795e-08
cg15439033	-0.395812307226589	0.00083474997135512	0.559848022065652	6.91861264570735e-07
cg01169979	-0.395757063067074	0.000836279925811603	0.645869572805659	2.72455627631048e-09
cg12097441	-0.395668685924066	0.000838732763132594	0.542377926966771	1.77441031924015e-06
cg26488814	-0.395373839935712	0.000846963203910024	0.524703230554593	4.36614670766744e-06
cg15087859	-0.39525637826947	0.000850262403923043	0.602749241504876	5.36437482968279e-08
cg18859459	-0.395101504556203	0.000854630208705174	0.744876104596525	3.26943435523799e-13
cg23363484	-0.395092541169683	0.000854883618529486	0.713279588023904	8.78540002699167e-12
cg08298766	-0.39491149036409	0.000860016820820169	0.733169009834968	1.1682346202397e-12
cg23517677	-0.394901582758018	0.000860298528078336	0.642149812842587	3.58896324763553e-09
cg26869609	-0.394854938880753	0.000861625897080492	0.629507142782513	8.90968883211335e-09
cg16468444	-0.394846816975182	0.000861857215906751	0.710997724740979	1.09542905475289e-11
cg05658414	-0.394818847416728	0.000862654243370355	0.568105490224996	4.3492930225355e-07
cg00659262	-0.394818190810346	0.000862672962206619	0.410349062473277	0.000509892036670113
cg19273883	-0.394787263109137	0.000863555080239283	0.585857620553723	1.5342850126768e-07
cg05521364	-0.394693097488826	0.000866245899615649	0.824691066615896	5.44576012469266e-18
cg19280901	-0.39466004966453	0.000867192052976985	0.63755694693576	5.01780817114999e-09
cg10400226	-0.394618624509952	0.000868379369828864	0.71705577452664	6.06930267911448e-12
cg01667575	-0.394604861792752	0.000868774158927509	0.410710567117269	0.000503535878752087
cg09003447	-0.394459045715986	0.000872966948704269	0.6555489297299	1.30648889117341e-09
cg15604046	-0.39434181379414	0.000876351111436276	0.777319380587123	6.48058283959046e-15
cg23842941	-0.394229352593079	0.000879608718153093	0.634145075652423	6.41327726797995e-09
cg03272798	-0.394170165595563	0.000881327558891947	0.615349657607432	2.3520711532914e-08
cg10197405	-0.394085117016701	0.000883802767916607	0.814139506176907	3.13284170421463e-17
cg12655087	-0.394057825776048	0.000884598370931613	0.445289197948123	0.000141814666652492
cg16078523	-0.394036499855143	0.000885220522388507	0.755315052479833	9.89614488976736e-14
cg24054272	-0.393806737121162	0.000891948678818339	0.582898060561277	1.83324458992469e-07
cg11900273	-0.393750375961784	0.000893606162771221	0.634770370980636	6.13264031814761e-09
cg15939408	-0.393604084341825	0.00089792136780207	0.476663720419584	3.97015659012376e-05
cg11367038	-0.393549776720356	0.000899528091009772	0.588161035914034	1.33412996153215e-07
cg13500842	-0.393469100585955	0.000901919748398966	0.558776467316602	7.34146077952229e-07
cg19795235	-0.393423890186504	0.000903262533948494	0.282182471051136	0.0197327272509427
cg01077616	-0.393112079407068	0.00091257296454329	0.492241806194783	2.01184829091247e-05
cg24921506	-0.39263742857739	0.000926912529038683	0.583639896881619	1.75352921386134e-07
cg18469253	-0.392498903949058	0.000931135738926412	0.737060968212567	7.70754211810599e-13
cg16868591	-0.392478529864662	0.000931758351957534	0.704975568434111	1.94140151521923e-11
cg21730750	-0.392293537966749	0.000937428798016758	0.479784322529277	3.4738633694807e-05
cg02201565	-0.392218225204584	0.000939746246659572	0.578014369258087	2.44983573814178e-07
cg15599409	-0.392149545368709	0.000941864112054169	0.629743157928244	8.76301731850995e-09
cg08229340	-0.392066478159886	0.000944431408573759	0.746908556314594	2.60256325462559e-13
cg26836121	-0.392051025661474	0.000944909685439816	0.573069358090847	3.27012186169752e-07
cg17338252	-0.391978682334644	0.000947151730931366	0.591768755707359	1.06945302457523e-07
cg06436803	-0.391933850998774	0.000948543546799082	0.534824920151089	2.62344316451001e-06
cg23638556	-0.391922057913176	0.000948909977573976	0.616129486577569	2.23239352493107e-08
cg03719083	-0.391845100145223	0.000951304330296883	0.513082087131408	7.68193552867949e-06
cg05377815	-0.391832978638868	0.000951681959260719	0.762254152287925	4.3243360418948e-14
cg20708103	-0.391767981749312	0.000953709163135738	0.515050996121316	6.99087045190689e-06
cg26897150	-0.391715550838807	0.000955347289891376	0.578156441572844	2.42942121640822e-07
cg23213758	-0.391701569420337	0.000955784548516346	0.768691369643241	1.95569675628146e-14
cg10905877	-0.391675093687369	0.000956613053825128	0.416369560826439	0.000413000028724173
cg16463876	-0.391565237963421	0.000960057716124075	0.717101435983209	6.04199982333295e-12
cg22422911	-0.391534763831604	0.000961015256588003	0.271285185792736	0.0252376892203556
cg04767208	-0.391476792954874	0.000962839169403689	0.777930515818302	5.9817610623199e-15
cg04534037	-0.391289058953769	0.000968767277507714	0.683269385097978	1.36380933827636e-10
cg25336731	-0.391170149477395	0.000972539162390445	0.392984250908143	0.000916414868615277
cg01479358	-0.391153517261301	0.000973067804702539	0.419916309674774	0.000364103966159221
cg00846166	-0.391047410823789	0.000976446440365166	0.586702360259981	1.45779698132146e-07
cg21645290	-0.391009332289888	0.000977661520163645	0.371602267434653	0.00180825501947861
cg12170868	-0.390998972851353	0.00097799232473824	0.613119144032227	2.72885579495053e-08
cg11021810	-0.39094452788086	0.000979732563225397	0.673834016703092	3.02398341163122e-10
cg22930455	-0.390865601838566	0.000982260270080932	0.721068012956839	4.07016323736178e-12
cg03138560	-0.390587481530597	0.000991214513502823	0.313538640768451	0.00922560647497675
cg23766948	-0.39032943169403	0.000999588534582478	0.427332607145515	0.00027850668917752
cg08215115	-0.39028454942533	0.0010010515313627	0.623185844240465	1.38263275796564e-08
cg12912690	-0.390165728467141	0.0010049340110327	0.509864633667297	8.95005328794177e-06
cg25186608	-0.390151516339102	0.00100539930348651	0.698412457381828	3.56455122161304e-11
cg03195930	-0.390028885443778	0.00100942223016312	0.693375225835856	5.62080616145977e-11
cg10661464	-0.390019030514325	0.00100974615375754	0.398772618653589	0.000756382025928517
cg23943207	-0.38994852545704	0.00101206634129135	0.655376407052109	1.32402356406188e-09
cg00495946	-0.389799439722862	0.00101698835114707	0.534750027826402	2.63351000604698e-06
cg09126991	-0.389596370578241	0.00102372742131407	0.320980016466235	0.00761195618583954
cg03298314	-0.389585854138669	0.00102407751784391	0.692226092214216	6.22815481116771e-11
cg11195650	-0.38929666152663	0.00103374737389684	0.633018158611371	6.95010829165355e-09
cg20411631	-0.388866090205452	0.0010482975548875	0.691880159960709	6.4229357278422e-11
cg19788417	-0.388724383759926	0.00105312653330067	0.657117167901597	1.15691947600009e-09
cg26332016	-0.388719475788248	0.00105329414355399	0.742154804519057	4.4225613025729e-13
cg08292005	-0.388649753568774	0.00105567780574577	0.49824170310484	1.53464591913181e-05
cg12864903	-0.388487424766249	0.00106124640067593	0.61842527916414	1.91267880196872e-08
cg03175095	-0.388387072511969	0.00106470219061599	0.602556795892064	5.43085298049866e-08
cg23912043	-0.388183751406921	0.00107173507033643	0.485976774512176	2.65489294949594e-05
cg02035242	-0.388154622362164	0.00107274607496396	0.51746329136249	6.22334485767536e-06
cg04982432	-0.387992366495407	0.00107839340344568	0.680006805674699	1.80209717353356e-10
cg26050840	-0.38797775358566	0.00107890332319697	0.509975490388233	8.90329079811435e-06
cg22818423	-0.387775010789108	0.00108600058007269	0.401164751264127	0.000697998657217166
cg12606007	-0.387770686852173	0.0010861524030497	0.772486649306317	1.2102651591435e-14
cg00164038	-0.3877568975401	0.00108663670435722	0.583769000692989	1.73999490706084e-07
cg17873233	-0.387663960155298	0.00108990589663649	0.567700959407841	4.45064577247299e-07
cg22124262	-0.38750570107592	0.00109549331854067	0.712842570089202	9.16610503130181e-12
cg21822170	-0.387464830366079	0.00109694047899194	0.686773947369194	1.00694813564991e-10
cg11152012	-0.387252457961696	0.00110448805472514	0.553504080926168	9.8003792738672e-07
cg15316734	-0.38709507269912	0.00111011165357669	0.547257413165915	1.3712929568391e-06
cg20569791	-0.386848824769173	0.0011189623461127	0.74557248059968	3.02435660965666e-13
cg04876095	-0.386686403437295	0.00112483495680118	0.705255492540352	1.8910397484433e-11
cg23873916	-0.386555693207471	0.0011295811987972	0.64863272096365	2.21481515527614e-09
cg06139753	-0.386312823550701	0.00113844813077329	0.639424305240576	4.38158200769284e-09
cg09066476	-0.385962331197415	0.00115135507968689	0.607732855380351	3.88831787282356e-08
cg02807377	-0.385499843556597	0.00116858843842415	0.661599273763173	8.14083333965573e-10
cg11288647	-0.385311882370846	0.00117565860390269	0.635525766959615	5.80916097182213e-09
cg27578502	-0.38519919253422	0.00117991592695156	0.521790380626326	5.04025898589837e-06
cg23376562	-0.385082504711277	0.00118433895063069	0.679787543543747	1.83593065670315e-10
cg16272754	-0.384976703544552	0.00118836224820292	0.740877575942007	5.08967036587553e-13
cg04535189	-0.384692694673432	0.00119922331726738	0.476215255558728	4.04665312937883e-05
cg11232309	-0.384462615425133	0.00120808760252531	0.584029776725283	1.7129572743568e-07
cg21095983	-0.384415873487275	0.00120989564322505	0.499280833641354	1.46358409802822e-05
cg17304089	-0.384392227820238	0.00121081121899086	0.618869174664823	1.85609484103717e-08
cg21478609	-0.384294935346139	0.00121458502963311	0.524447175923867	4.42183755623507e-06
cg19333447	-0.384226842466225	0.00121723254716296	0.734250979634999	1.04144207160928e-12
cg27506538	-0.38420260006258	0.00121817637163323	0.662152471419215	7.79203930857340e-10
cg12264764	-0.384195429598261	0.00121845566434473	0.496401013293791	1.6684665634192e-05
cg00401234	-0.384186924906846	0.00121878700068552	0.763955695564794	3.51469998259641e-14
cg08714544	-0.384014849203737	0.00122550842634957	0.338832421761788	0.00470733234643082
cg16931822	-0.38388052647544	0.00123077841042201	0.66236777778451	7.66017390606738e-10
cg09150051	-0.383866516340317	0.00123132925630086	0.708521947333029	1.38840238950531e-11
cg14594111	-0.383855897352562	0.00123174691833291	0.516249485185785	6.59912106330724e-06
cg15488515	-0.383832993953313	0.0012326481813613	0.647126927502527	2.4801273130822e-09
cg15282743	-0.383791350233041	0.00123428841210053	0.579169750842959	2.28840480298037e-07
cg06123714	-0.383724407734274	0.00123692921859373	0.716889235989364	6.16988670678306e-12
cg16740746	-0.383711292516756	0.00123744719594725	0.641550805032754	3.75049949414277e-09
cg23695980	-0.383585596097768	0.00124242143130781	0.665833284810856	5.80890571661448e-10
cg04571724	-0.383475114004109	0.0012468084707323	0.692127430335694	6.28312481714787e-11
cg18234533	-0.383454661060993	0.00124762215039196	0.672363421132183	3.41465598270718e-10
cg07525294	-0.383390872645451	0.00125016292303381	0.642972445063147	3.3778692500119e-09
cg01118119	-0.383094324653386	0.0012620361940329	0.651007745658917	1.85046270466635e-09
cg02418578	-0.382749028533978	0.00127598934501981	0.50766979475731	9.9244409824209e-06
cg13248315	-0.382349557305662	0.00129230512958818	0.60002950588637	6.37949549232055e-08
cg10324640	-0.382339061241423	0.00129273634984547	0.687368032977565	9.5607458023922e-11
cg07197800	-0.382243731686816	0.00129665881312918	0.693271710691641	5.67310924977106e-11
cg10748817	-0.382092409730223	0.00130290719896682	0.709071491512807	1.31752850811969e-11
cg06659352	-0.382025755757943	0.00130566807645481	0.366704995093404	0.002099547262222
cg17285335	-0.381980489004888	0.00130754607897753	0.695813547867621	4.51397258560582e-11
cg22355691	-0.381833218551458	0.0013136728168725	0.788804174645015	1.37703408576516e-15
cg11206334	-0.381760668589918	0.00131670054107479	0.693389094177697	5.61383398453374e-11
cg09675881	-0.381645876908963	0.00132150398927277	0.622555951936869	1.44374535110053e-08
cg02932311	-0.381470006281891	0.00132889392414264	0.658425158928616	1.04478188052497e-09
cg14785647	-0.381466258963856	0.00132905178774991	0.559038167902527	7.23600275706496e-07
cg24980648	-0.381434705324177	0.00133038172133407	0.35514166404271	0.00296053172850278
cg25680145	-0.38142480831552	0.00133079911088718	0.578481299004737	2.38334352806625e-07
cg02418535	-0.381356749126656	0.00133367258979739	0.656904220005232	1.17622729218857e-09
cg20505765	-0.38119565152595	0.00134049647430119	0.629149087666506	9.13665911819933e-09
cg01867663	-0.381155794404711	0.0013421896184001	0.468235429386376	5.65797715854479e-05
cg01742166	-0.381133630960889	0.00134313196267811	0.583132106724617	1.80773260276102e-07
cg25195653	-0.381086594109242	0.00134513384914763	0.506169961794518	1.06462571475118e-05
cg14412664	-0.380995860037686	0.00134900308554104	0.475676777981701	4.14030794166871e-05
cg26906638	-0.380888704059145	0.00135358552798447	0.615770420049686	2.28676287644704e-08
cg16046505	-0.38082343920127	0.00135638339791548	0.657475768292498	1.12508548977665e-09
cg02529919	-0.38075088967954	0.00135949967298508	0.277822066460539	0.0217982771691918
cg05495083	-0.380682408896332	0.00136244709776356	0.632925346434422	6.99617358734852e-09
cg20235510	-0.380470699265152	0.00137159556847895	0.728564601890476	1.89319899185842e-12
cg03751967	-0.380379129328513	0.00137556963896372	0.535104237269175	2.58621529763466e-06
cg12070516	-0.380362570548599	0.00137628938489697	0.58744115555734	1.39386789926878e-07
cg07764140	-0.38029276873264	0.00137932713025126	0.633494782820987	6.71804842024857e-09
cg12894234	-0.380280192725937	0.00137987507447637	0.42282055181507	0.000328068660653267
cg26383537	-0.380143593867417	0.00138583941542351	0.415027188463393	0.000433018028646415
cg00240246	-0.380141416744243	0.0013859346632895	0.594191874093837	9.20444855225434e-08
cg06755974	-0.379887993007735	0.00139706218494821	0.581152203582652	2.0345583348146e-07
cg03444485	-0.379749287603478	0.0014031865855923	0.555367336185786	8.85424259756825e-07
cg22419732	-0.37940097330852	0.0014186728132286	0.675168186269717	2.70674282733191e-10
cg10485096	-0.379391637746964	0.0014190899867818	0.558144985089647	7.60191584090361e-07
cg09426679	-0.379391041267121	0.00141911664513176	0.657259268784943	1.14420354523381e-09
cg05642515	-0.379038745006912	0.00143494077827884	0.568162060848808	4.33529414131262e-07
cg00137535	-0.378810791997636	0.00144526425697618	0.709480955659305	1.26698367761629e-11
cg05589022	-0.378313373867134	0.0014680237329635	0.665532672692137	5.95084721037179e-10
cg14830003	-0.378105752204847	0.00147761857354636	0.52335408846461	4.66713945153067e-06
cg02406248	-0.378095920181094	0.00147807433854439	0.487929823210376	2.4364081604714e-05
cg21250048	-0.378000456378123	0.00148250616165748	0.801782834625992	2.12240347125477e-16
cg11722971	-0.377946593289551	0.00148501198305921	0.493224502003752	1.92524965394738e-05
cg20116579	-0.377825639804362	0.00149065288530652	0.567265961049236	4.56211264855245e-07
cg24955026	-0.377364728165856	0.00151232559994776	0.699528076979472	3.21845827310779e-11
cg05175158	-0.377316333904749	0.00151461753611096	0.65346424173527	1.53398452331647e-09
cg17546145	-0.377307253951647	0.0015150479077569	0.67058040017729	3.95298642026122e-10
cg14832363	-0.376901494240613	0.00153439280681764	0.579402596851346	2.25711070232975e-07
cg10187727	-0.376897602492777	0.00153457941989843	0.65501468571836	1.36151766141716e-09
cg15729450	-0.376799031669095	0.00153931280015048	0.626631953995294	1.08942571322971e-08
cg02224047	-0.376734837920548	0.00154240244857054	0.704867126987177	1.96125388929078e-11
cg19860411	-0.376591672624389	0.00154931310702389	0.458135486764379	8.54689547254897e-05
cg21128539	-0.376562338138856	0.00155073253058575	0.723709387247957	3.11690930335996e-12
cg16645887	-0.376117931788586	0.00157237984461041	0.45106101325113	0.000113238833776128
cg01137782	-0.375671423556382	0.00159440289352324	0.727759959377451	2.05778608455604e-12
cg23920787	-0.37505338234138	0.00162534414033608	0.689183908726019	8.15343563343438e-11
cg05797914	-0.375042998900399	0.00162586855001187	0.693815571696464	5.40341407688781e-11
cg04850382	-0.3749963791321	0.00162822492965111	0.715665800676809	6.95925092622397e-12
cg24563534	-0.374844007844902	0.00163594791418979	0.636332436141308	5.48164785380893e-09
cg06003083	-0.374659485791299	0.00164534454768066	0.64607296048612	2.68352267872855e-09
cg19932650	-0.374423190288703	0.00165744853657617	0.643545630551666	3.23782081380142e-09
cg01256882	-0.374379190173002	0.00165971121504133	0.637969190276339	4.87022526828978e-09
cg18149011	-0.374271921050763	0.00166523910196122	0.602819316553687	5.3403600372467e-08
cg00797839	-0.37419350543204	0.00166929054851688	0.541174030096521	1.88972569601033e-06
cg06557410	-0.374185996038477	0.00166967899568215	0.560785766660879	6.56747685087845e-07
cg00522288	-0.374071330659819	0.00167562052529202	0.514538582480137	7.16490394380605e-06
cg09415720	-0.37406501786082	0.0016759481820051	0.731047132039219	1.46111362388133e-12
cg17203617	-0.373677520105479	0.00169617127752691	0.640720524783503	3.98586460942314e-09
cg22267542	-0.37353952238949	0.0017034260087114	0.584591443921008	1.65606411931534e-07
cg13503382	-0.373316121376784	0.00171522962563338	0.593789228367765	9.43763317943152e-08
cg10466221	-0.373220353984674	0.00172031205535171	0.65076642147364	1.8847030611584e-09
cg11816739	-0.373165927505061	0.00172320652515437	0.554018775042751	9.52993729153741e-07
cg08186668	-0.37306222778707	0.00172873352083528	0.696663428264816	4.17966440303863e-11
cg21557875	-0.373016444888919	0.00173117872474149	0.377845363081095	0.00148973173774517
cg11364376	-0.37291146082108	0.00173679751931099	0.477914167715227	3.76388412847585e-05
cg14680686	-0.372634375137387	0.00175170602799519	0.759030604725755	6.37450260017625e-14
cg27419824	-0.372474266624241	0.00176037291922953	0.395665703762892	0.00083881564421991
cg08882547	-0.372425960241481	0.00176299536136884	0.598341865033549	7.09806429221655e-08
cg03947261	-0.372370263181591	0.00176602338078107	0.742657360094982	4.18376942940739e-13
cg11960723	-0.372134705692517	0.00177888138397129	0.689277443838738	8.08658430411142e-11
cg26853064	-0.372114488454742	0.00177998885783759	0.591243546179441	1.10462676154304e-07
cg16992216	-0.372031854202056	0.00178452189408831	0.666969034275397	5.30120133799618e-10
cg05031301	-0.371692477511671	0.00180324786082516	0.420370972890516	0.000358233849226174
cg09224393	-0.371600745120833	0.00180833962331701	0.474975466208033	4.26529640574604e-05
cg08977270	-0.371572241558744	0.00180992438851229	0.615394996648644	2.34494982802574e-08
cg13131111	-0.371413783544836	0.00181875722631098	0.61554068801952	2.32220441888198e-08
cg04048775	-0.371403767105631	0.00181931686536223	0.565703499923581	4.98455956171542e-07
cg16905926	-0.371162019288834	0.0018328707889367	0.556923664059896	8.1305013404188e-07
cg18972998	-0.371117344234159	0.00183538545699035	0.450419847107991	0.000116128193171137
cg13661350	-0.371116147901487	0.00183545283867989	0.379945146610022	0.00139454563660517
cg03470837	-0.371033387628081	0.00184011958366073	0.805665533241521	1.18074271209749e-16
cg16929959	-0.370962521668509	0.00184412408492137	0.655404467818788	1.32115638263296e-09
cg06329412	-0.370910014564013	0.00184709620500379	0.572522172315733	3.37533479105095e-07
cg11383001	-0.370519700361198	0.00186932471515725	0.565249657974926	5.11400716422627e-07
cg10993701	-0.370401622150826	0.00187609643961778	0.481464344601303	3.2311440607178e-05
cg09015859	-0.369824458031331	0.00190951431753862	0.69189327382078	6.41544693045098e-11
cg07999988	-0.369801226457095	0.00191087053931236	0.409644283962098	0.000522494319212138
cg16553051	-0.369688605903227	0.00191745740181082	0.465513742360299	6.33126325641643e-05
cg01372911	-0.369609204371374	0.00192211361128864	0.543663878090619	1.65854863542735e-06
[truncated: 1,149 more rows]

## Sheet: Hub genes from pink module
Table S2: Hub genes selected from the pink module.
CpG	Hub Genes	Included in the 5,097 DMs CpGs	Included in the 28 most different GpGs
cg00941856	DNMBP	YES
cg05797594	C16orf74	YES
cg24509398	EYA3	YES	YES
cg16659151	STAG1	YES
cg00502002	ANAPC16	YES
cg15822108	NAA15	YES	YES
cg22771861	WWC1	YES
cg01897092	RASL10B	YES
cg16512438	C1S	YES
cg20994248	MRPS18B	YES
cg02254698	DBF4	YES
cg15119683	BTBD9	YES
cg11874143	MRAS	YES
cg19434769	NHSL1	YES
cg21202700	CAMK1	YES
cg10524283	PRKDC	YES
cg09007977	RHEBL1	YES
cg01145124	USP34	YES
cg15493018	SLC25A24
cg13774015	KLHL29	YES
cg02084259	AVEN	YES
cg16858871	ZDHHC13	YES
cg27325395	SLC35D2
cg00614413	PTPRS	YES
cg26253523	MAPK8	YES
cg15619333	ZNF268	YES	YES
cg05751616	IFFO1	YES
cg26513988	TRDMT1	YES
cg15794525	SLC8A2	YES
cg23499977	DDX27	YES
cg00699996	MRPL52	YES
cg13272676	IPO7	YES
cg05610699	POM121	YES
cg19453726	C2CD3	YES
cg10279667	KNTC1
cg24384817	FCHSD1	YES
cg25038305	VPS45	YES
cg17381040	HAUS5	YES

## Sheet: ORA analysis pink module
Table S3: Over-representation analysis of the genes included in the pink module. BP=biological processes; MF=molecular function; CC= cellular component.
Database class	ID	Description	GeneRatio	Background Ratio	pvalue	p.adjust	qvalue	Count	geneID
BP	GO:0043087	regulation of GTPase activity	118/2462	487/18862	8.57524725079006e-12	5.16572894387593e-08	4.73082850962008e-08	118	PTPRN2/ARHGEF10/TBC1D3E/TBC1D3K/TBC1D3L/TBC1D3/TBC1D3H/TBC1D3F/RASA3/TBC1D9B/TBC1D22A/PLCB1/TBC1D14/DEPDC5/TBC1D4/RGS6/IPO5/LRCH1/GNAQ/STARD13/ARHGAP12/NRP1/NEDD9/RAP1GAP2/ADAP1/SNX13/TBC1D2/BNIP2/ARHGAP19/SMAP1/FAM13A/CDC42EP2/AGFG2/TBC1D9/ARHGDIG/SRGAP1/RGS10/BCR/MYO9A/RICTOR/RGS11/ASAP2/RABGAP1/PRKG1/EIF2S1/SYDE1/ARHGEF7/RASGRP2/CCL17/SBF1/DOCK9/TBC1D16/TRAPPC6B/CCL21/RALGAPA1/ERRFI1/SIPA1L3/T…
BP	GO:0043547	positive regulation of GTPase activity	100/2462	411/18862	2.64280080745362e-10	7.96011603205029e-07	7.28995738519179e-07	100	ARHGEF10/TBC1D3E/TBC1D3K/TBC1D3L/TBC1D3/TBC1D3H/TBC1D3F/RASA3/TBC1D9B/TBC1D22A/PLCB1/TBC1D14/DEPDC5/TBC1D4/RGS6/GNAQ/STARD13/ARHGAP12/NRP1/NEDD9/RAP1GAP2/ADAP1/SNX13/TBC1D2/BNIP2/ARHGAP19/SMAP1/FAM13A/CDC42EP2/AGFG2/TBC1D9/ARHGDIG/SRGAP1/RGS10/BCR/MYO9A/RGS11/ASAP2/RABGAP1/SYDE1/ARHGEF7/RASGRP2/CCL17/DOCK9/TBC1D16/CCL21/RALGAPA1/ERRFI1/SIPA1L3/TSC1/ARHGEF16/DOCK1/ASAP1/SIPA1L1/ARHGAP26/SNX9/RAPGE…
BP	GO:0030048	actin filament-based movement	44/2462	150/18862	1.12333276782768e-07	0.000225565219779798	0.000206574983725784	44	KCNQ1/ACTN4/CACNA1C/SNTA1/TMOD1/TNNC2/MYO1E/NEDD4L/CACNA2D1/MYO1F/MYBPC1/CAV3/KCNN2/WASF2/SLC9A1/MYL2/SCN4B/CAV1/PARVA/EPB41L5/SYNE2/KCNE3/MYO1A/ANK2/GJC1/CAMK2D/MYO1B/MYO1H/DSP/CACNB2/TPM3/KCNJ2/EMP2/MYL6B/MYO7A/DLG1/PDE4D/WIPF1/FGF12/MYH14/MYO15A/SCN1A/FNBP1L/ACTA1
BP	GO:0016358	dendrite development	58/2462	234/18862	7.62658354249971e-07	0.00104310491504257	0.000955286373757268	58	DLG5/PTEN/C21orf91/DIP2A/DSCAM/DCDC2/NRP1/FARP1/PACSIN1/PPP3CA/CAMK2B/NEDD4L/CHRNA3/ZNF365/MAPK8IP2/PRKG1/SLC12A5/NR2E1/FBXW8/FSTL4/RTN4IP1/FBXO31/ZMYND8/RERE/ASAP1/SIPA1L1/SDC2/ACTL6B/PAK4/DAB2IP/KNDC1/CUX1/TNIK/CAMK1D/NEDD4/MAP6/SDK1/LAMC2/ABI2/MEF2A/CAMK1/PHACTR1/PAK2/GSK3B/CAMK2A/SLC11A2/NGEF/PPP1R9B/DOCK10/KALRN/TRAK2/CAPRIN2/PTPRS/DAB1/EPHB2/KIDINS220/CDC20/DNM3
BP	GO:0016570	histone modification	95/2462	448/18862	8.65790932140245e-07	0.00104310491504257	0.000955286373757268	95	EHMT2/PHF1/MCM3AP/NCOA3/TTLL12/PHF20/CLOCK/HLCS/PAX5/PRMT2/IGF2/SUPT3H/DYDC1/DYDC2/USP22/PCGF5/HDAC10/PRMT8/EHMT1/SMAD4/TRERF1/KDM2A/ASH2L/KDM4B/USP15/PRDM12/BRCA2/BRCA1/PCGF6/RPS6KA4/PRKCA/KAT2B/BRMS1L/CTCFL/PRDM16/SIN3A/SKI/GTF3C4/C6orf89/BRMS1/WDR70/EP400/UBR2/PHF14/EYA3/MTA1/MT3/KANSL2/ACTL6B/WAC/SPI1/PARG/KAT7/PKN1/MECOM/MBD3/SIRT1/KMT2C/BRD7/KAT6A/CAMK2D/JMJD1C/BAZ1B/BRD8/PER2/MAPK8/HMGA2/A…
BP	GO:0046777	protein autophosphorylation	56/2462	226/18862	1.18649263361362e-06	0.00119123860414807	0.00109094875311736	56	CLK2/MAPK15/TNK1/PPP2R5E/DYRK1A/FLT1/MYO3A/EIF2AK1/CHEK2/EIF2AK4/MELK/CAMK2B/GRK5/BCR/PDGFC/EIF2S1/MOB1B/CAMK4/TRIM24/MAP3K9/IGF1R/PAK1/MAK/ERRFI1/TAOK3/ERBB4/CAV1/PTK2/ROS1/DAPK2/CDK12/STK39/TNIK/MAP3K13/ATR/CAMK2D/EGFR/MARK2/NME2/PRKD2/ULK1/TAOK1/VRK2/PAK2/UHMK1/GSK3B/CAMK2A/IRAK3/MVP/PINK1/ATM/PRKCG/EIF2AK2/MAP2K2/ATP13A2/NEK10
BP	GO:0007015	actin filament organization	92/2462	435/18862	1.44495138933057e-06	0.00124348388133248	0.00113879552353106	92	TRIM27/ARHGEF10/PPFIA1/DSTN/PSTPIP2/TRIOBP/DIAPH3/C9orf72/SHROOM3/BCL2/ARHGAP12/TMOD1/NRP1/NEDD9/FMN1/SYNPO2/PDLIM1/PACSIN1/EPS8/MYO1E/CDC42EP2/FCHSD2/RHOD/SEMA5A/SPIRE1/RICTOR/SORBS2/MYO1F/PRKCE/CAV3/BAG4/PAK1/SPTBN1/CCL21/PLEK/SWAP70/TSC1/PLA2G1B/FSCN1/WASF2/SLC9A1/FCHSD1/PPM1E/PPARGC1B/SNX9/SSH2/PHLDB2/CYFIP2/TRPV4/NCK1/MPRIP/PRKCI/MYO1A/ELMO1/CGNL1/SORBS1/WHAMM/MYO1B/CORO1C/ARAP1/MYO1H/CDC42E…
BP	GO:0016569	covalent chromatin modification	96/2462	461/18862	1.7567058878593e-06	0.00132279953355805	0.00121143362608823	96	EHMT2/PHF1/MCM3AP/NCOA3/TTLL12/PHF20/CLOCK/HLCS/PAX5/PRMT2/IGF2/SUPT3H/DYDC1/DYDC2/USP22/PCGF5/HDAC10/PRMT8/EHMT1/SMAD4/TRERF1/KDM2A/ASH2L/KDM4B/USP15/PRDM12/BRCA2/BRCA1/PCGF6/RPS6KA4/PRKCA/KAT2B/BRMS1L/CTCFL/PRDM16/SIN3A/SKI/GTF3C4/C6orf89/BRMS1/WDR70/EP400/UBR2/PHF14/EYA3/MTA1/MT3/KANSL2/ACTL6B/WAC/SPI1/PARG/KAT7/PKN1/MECOM/MBD3/SIRT1/KMT2C/BRD7/KAT6A/CAMK2D/JMJD1C/BAZ1B/BRD8/PER2/MAPK8/HMGA2/A…
BP	GO:0006470	protein dephosphorylation	70/2462	325/18862	1.33388533986744e-05	0.00730484117032857	0.00668984982415811	70	CTDP1/PTPRN2/SAG/DUSP16/PTEN/PTPMT1/MFHAS1/PPP1R16B/PHLPP1/PPP2R5E/TPTE/PPP6R2/PTPRM/MTMR3/BCL2/PPP1R3E/PPA2/PTPRO/PPP3CA/PTPN3/PPP1R1A/LHPP/PTPN13/PTPRA/PPM1H/PTPRR/PTPN1/ITGA1/SBF1/SWAP70/TSC1/MAGI2/PPP1R14D/CAMTA1/PPP2R1A/PTPN4/EYA3/ANKLE2/PPM1E/SSH2/PPP4R2/UBLCP1/DNAJC6/NCK1/SLC39A10/PPP2R3A/PTPN20/PPP1R2/STYXL1/RCAN2/TGFB1/CNEP1R1/PPP2R2B/PTPN14/PHLPP2/CDC25C/ELFN1/PHACTR1/PPP1CC/PTPRJ/GSK3B…
BP	GO:0001508	action potential	35/2462	135/18862	4.1428643347775e-05	0.016172093163878	0.0148105717956043	35	KCNQ1/CACNA1C/CXADR/CACNA1I/SNTA1/GNAQ/GNA14/PTPN3/NEDD4L/GNA15/CACNA2D1/CAV3/SLC8A1/KCNN2/SLC9A1/SCN4B/CAV1/KCNE3/ANK2/GJC1/CAMK2D/GRIK2/DSP/CACNB2/CACNA1H/CLCN1/CLN3/KCNJ2/GLRA1/DLG1/FGF12/MYH14/SLC8A2/SCN1A/KCNMB3
BP	GO:0016311	dephosphorylation	95/2462	491/18862	4.46794694791532e-05	0.016172093163878	0.0148105717956043	95	CTDP1/PTPRN2/SAG/DUSP16/PTEN/PTPMT1/MTMR9/MFHAS1/PPP1R16B/PHLPP1/PPP2R5E/TPTE/PPP6R2/APTX/PFKFB3/PTPRM/MTMR3/BCL2/PPP1R3E/PPA2/FARP1/PTPRO/PPP3CA/PTPN3/PPP1R1A/CEP192/INPP5A/LHPP/PTPN13/HDDC2/PTPRA/INPP5F/PPM1H/PTPRR/PTPN1/ITGA1/FRA10AC1/SBF1/BAG4/PLEK/SWAP70/TSC1/MAGI2/PPP1R14D/CAMTA1/PPP2R1A/PTPN4/MTMR12/TMEM132D/EYA3/ANKLE2/PPM1E/PPARGC1B/SSH2/PPP4R2/UBLCP1/DNAJC6/NCK1/SLC39A10/DLG2/PPP2R3A/PO…
BP	GO:0031346	positive regulation of cell projection organization	71/2462	344/18862	5.05606567076572e-05	0.016172093163878	0.0148105717956043	71	PLEKHM1/CDH4/OCLN/DSCAM/NRP1/PACSIN1/ROR2/EPS8/CAMK2B/RAB8B/CDC42EP2/SEMA5A/SNX3/PALM/ATF1/TENM3/PLEK2/ARSB/ARHGEF7/NGFR/FBXW8/PAK1/CCL21/PTK7/FBXO31/ZMYND8/MAGI2/RALA/FSCN1/WASF2/EPHA3/RAPGEF1/ATMIN/DAB2IP/NCK1/CUX1/PRKCI/LTK/MAP3K13/LPAR3/CORO1C/CAMK1D/ARAP1/MARK2/MAP6/CDC42EP3/CEP120/NME2/STYXL1/ABI2/CAMK1/PLXNA4/IST1/EPS8L2/LRRC7/KALRN/AVIL/CAPRIN2/ROBO1/HDAC4/KIDINS220/BMPR2/AGRN/CFLAR/CCDC8…
BP	GO:0048880	sensory system development	75/2462	369/18862	5.36982050771552e-05	0.016172093163878	0.0148105717956043	75	MYOM2/CLN8/LPCAT1/CACNA1C/DSCAM/SLC1A1/FLT1/WDR19/YY1/PTF1A/PTPRM/BCL2/TMOD1/NRP1/PBX3/MYOM1/LAMA1/IFT140/RP1L1/TENM3/TTLL5/CRYBB3/FGF2/SDK2/PBX4/NR2E1/BBS7/TH/MIP/SKI/GNAT1/SIPA1L3/ADAMTS18/RDH10/NPHP4/SLC4A5/PDE6B/TFAP2A/TUB/AHI1/C3/GRM6/TMEM132E/CTNS/USP45/CRB2/PRKCI/SOX2/ABCB5/SLC17A7/USH1C/SDK1/ACTL6A/FRS2/ATP2B1/KDM5B/NAGLU/ABI2/MAN2A1/MYO7A/DLG1/FZR1/FKBP8/THY1/CPAMD8/PBX1/KDM2B/NF1/SIX5/A…
BP	GO:0150063	visual system development	74/2462	363/18862	5.42621499192286e-05	0.016172093163878	0.0148105717956043	74	MYOM2/CLN8/LPCAT1/CACNA1C/DSCAM/SLC1A1/FLT1/WDR19/YY1/PTF1A/PTPRM/BCL2/TMOD1/NRP1/PBX3/MYOM1/LAMA1/IFT140/RP1L1/TENM3/TTLL5/CRYBB3/FGF2/SDK2/PBX4/NR2E1/BBS7/TH/MIP/SKI/GNAT1/SIPA1L3/ADAMTS18/RDH10/NPHP4/SLC4A5/PDE6B/TFAP2A/TUB/AHI1/C3/GRM6/CTNS/USP45/CRB2/PRKCI/SOX2/ABCB5/SLC17A7/USH1C/SDK1/ACTL6A/FRS2/ATP2B1/KDM5B/NAGLU/ABI2/MAN2A1/MYO7A/DLG1/FZR1/FKBP8/THY1/CPAMD8/PBX1/KDM2B/NF1/SIX5/ATP2B4/MYH…
BP	GO:0000075	cell cycle checkpoint	48/2462	209/18862	5.54221003315288e-05	0.016172093163878	0.0148105717956043	48	INTS3/CLOCK/PCID2/PCNA/CDC5L/CHEK2/EIF2AK4/DNA2/CNOT7/BRCA1/ZW10/MSH2/LCMT1/PRKDC/DYNC1LI1/FOXN3/E2F7/CDT1/USP44/FBXO31/TAOK3/WAC/MAD1L1/ATR/DCLRE1B/KNTC1/TIPIN/HMGA2/CNOT2/INTS7/CNOT1/TFDP2/DTL/PLAGL1/TAOK1/CDC25C/RAD9B/ATM/FZR1/BRIP1/BUB1/PTPN11/MDM2/CHFR/CEP63/HORMAD1/CDC20/CENPF
BP	GO:0051304	chromosome separation	27/2462	95/18862	5.56547417429069e-05	0.016172093163878	0.0148105717956043	27	MAPK15/TOP3A/FANCM/PTTG2/CDC16/PCID2/RB1/ZW10/LCMT1/DYNC1LI1/ANAPC5/CDT1/USP44/SLX4/MAD1L1/KNTC1/RAD21/PLSCR1/ATM/ANAPC7/BUB1/CHFR/M1AP/MSH4/CDC20/CUL3/CENPF
BP	GO:1902115	regulation of organelle assembly	44/2462	187/18862	6.07552483207477e-05	0.0165253267210964	0.0151340667759255	44	HSPA1A/MAPK15/TBC1D14/C9orf72/DCDC2/MTMR3/VPS4B/GRID2/SMAD4/IFT140/ADAMTS16/BRCA1/SCFD1/CAV3/KAT2B/MAK/DYNC1H1/RAB5A/ASAP1/FSCN1/ATMIN/SYNE2/LRFN1/ATXN2/CDK10/CHMP1A/IL1RAP/EML3/STX18/CEP97/CEP120/STYXL1/CNOT2/CNOT1/ULK1/CHMP2B/PINK1/TCHP/MAP4/PAN2/PTPRS/CCDC88A/STIL/RAB3GAP2
BP	GO:1905818	regulation of chromosome separation	22/2462	71/18862	6.45556604972274e-05	0.0165253267210964	0.0151340667759255	22	MAPK15/PTTG2/CDC16/PCID2/RB1/ZW10/LCMT1/DYNC1LI1/ANAPC5/CDT1/USP44/MAD1L1/KNTC1/RAD21/PLSCR1/ATM/ANAPC7/BUB1/CHFR/CDC20/CUL3/CENPF
BP	GO:0009266	response to temperature stimulus	51/2462	228/18862	6.85812031918012e-05	0.0165253267210964	0.0151340667759255	51	HSPA1L/HSPA1A/MICA/HSF1/ZNF516/ERO1A/DNAJA1/EIF2AK4/NUP160/GCLC/CAMK2B/TMEM135/PRDM12/EIF2S1/NUP107/NUP93/SCARA5/BAG2/NGFR/SLC12A5/TRPA1/BAG4/IGFBP7/NUP153/ABCC2/SLC9A1/RPTOR/UCP3/NUP35/TRPV4/NUP54/NUP214/ATR/SIRT1/CAMK2D/EIF2B5/GRIK2/TRPM8/POM121/PTGES3/DNAJA4/ATP2B1/CLPB/ANO1/GSK3B/CAMK2A/PDCD6/ATM/NOS1/TRPV1/EIF2B3
BP	GO:1902099	regulation of metaphase/anaphase transition of cell cycle	20/2462	62/18862	7.29758210770896e-05	0.0169079363910918	0.0154844647070861	20	MAPK15/CDC16/PCID2/RB1/ZW10/LCMT1/DYNC1LI1/ANAPC5/CDT1/USP44/MAD1L1/KNTC1/RAD21/ATM/ANAPC7/BUB1/CHFR/CDC20/CUL3/CENPF
BP	GO:0006469	negative regulation of protein kinase activity	53/2462	243/18862	0.000100708923578319	0.0220814692995576	0.02022244016897	53	TRIM27/DUSP16/PTEN/IPO5/PKIG/ADARB1/GNAQ/INCA1/PRKAR1B/DNAJA1/PTPRO/RB1/TRIB3/LATS2/PTPN1/PKIA/CAV3/PRKAG2/KAT2B/SOCS5/IGF1R/ERRFI1/SLC8A1/TESC/TAOK3/YWHAG/PPP2R1A/TFAP4/PPM1E/RPTOR/CBLB/CAV1/PARVA/DAB2IP/NCK1/PKN1/SIRT1/IPO7/DBNDD1/CORO1C/CIB1/PAK2/RASIP1/PTPRJ/MLLT1/IRAK3/MVP/SMYD3/WNK1/THY1/NF1/GPS1/EPHB2
BP	GO:0086002	cardiac muscle cell action potential involved in contraction	18/2462	54/18862	0.000102636311485328	0.0220814692995576	0.02022244016897	18	KCNQ1/CACNA1C/SNTA1/NEDD4L/CACNA2D1/CAV3/KCNN2/SCN4B/CAV1/KCNE3/ANK2/GJC1/DSP/CACNB2/KCNJ2/DLG1/FGF12/SCN1A
BP	GO:1990778	protein localization to cell periphery	67/2462	329/18862	0.000123246574111356	0.0232056862528122	0.0212520097943295	67	FLOT1/SMURF1/PPFIA1/MRAP/SLC1A1/WDR19/TTC7B/TSPAN14/PACSIN1/RAB8B/PALM/CLTC/GPHN/EFR3B/DPP6/PRKCE/CAV3/BAG4/SPTBN1/TESC/VAMP3/LYPLA1/ARHGEF16/NUMB/EPHA3/STX4/CAV1/ZDHHC5/RAB3B/TUB/ANK1/TSPAN33/ABCA12/TNIK/IFT80/PRKCI/ABCA2/TMEM88/DENND4C/SORBS1/ANK2/EGFR/CACNB2/PDZD3/MAP7/CIB1/GAK/RAPGEF6/CLN3/TGFB1/EMP2/DAG1/PID1/DLG1/LIN7A/PPP1R9B/SLC9A3R2/KRT18/SPTBN4/ATP2B4/GOLPH3L/RAB10/EPHB2/CCDC88A/KIF1B/M…
BP	GO:0099515	actin filament-based transport	10/2462	21/18862	0.000125890722457625	0.0232056862528122	0.0212520097943295	10	ACTN4/MYO1E/MYO1F/SYNE2/MYO1A/MYO1B/MYO1H/MYO7A/MYO15A/FNBP1L
BP	GO:0051983	regulation of chromosome segregation	25/2462	89/18862	0.000127122783257437	0.0232056862528122	0.0212520097943295	25	MAPK15/PTTG2/CDC16/PCID2/RB1/ZW10/LCMT1/DYNC1LI1/ANAPC5/CDT1/USP44/MAD1L1/KNTC1/RAD21/PLSCR1/ATM/ANAPC7/PUM2/BUB1/CHFR/PUM1/HORMAD1/CDC20/CUL3/CENPF
BP	GO:0035725	sodium ion transmembrane transport	40/2462	171/18862	0.000146715700795168	0.0259945700467674	0.0238060986955875	40	ACTN4/CACNA1I/SNTA1/SLC4A11/SLC6A13/PTPN3/ATP12A/SLC6A18/NEDD4L/SLC24A4/SLC20A2/SLC34A3/PRKCE/CAV3/SLC6A11/SLC8A1/TESC/SLC9A1/SLC4A5/SCN4B/SLC4A4/STK39/SLC6A17/CAMK2D/NEDD4/CACNA1H/SLC17A7/UTRN/ASIC2/DLG1/KCNK1/WNK1/SLC6A12/NOS1/FGF12/SLC6A6/ATP2B4/SLC8A2/SCN1A/ASIC4
BP	GO:0032535	regulation of cellular component size	73/2462	370/18862	0.000176608824871635	0.0295525433618536	0.0270645278114689	73	SLC12A7/TRIM27/CDH4/CLN8/PTEN/DSTN/TRIOBP/DSCAM/TMOD1/NRP1/RAP1GAP2/FMN1/EPS8/CDC42EP2/FCHSD2/CLNS1A/SEMA5A/SPIRE1/RICTOR/DIP2B/PRKCE/CAV3/SLC12A5/IL7R/BAG4/PAK1/SPTBN1/CCL21/SIN3A/PLEK/RAB5A/FSTL4/SWAP70/TSC1/WASF2/FCHSD1/RPTOR/SLC12A6/RAB3B/SNX9/SSH2/MT3/CYFIP2/TRPV4/NCK1/GNB3/MAP3K13/LPAR3/WHAMM/CDC42EP3/SVIL/USH1C/CLN3/SCTR/NRCAM/ALOX15/SEMA6B/ABI2/PLXNA4/IST1/GSK3B/LMOD1/DLG1/IQGAP2/SEMA3B/A…
BP	GO:0021987	cerebral cortex development	28/2462	107/18862	0.000196840766160762	0.031204441456643	0.0285773533365251	28	CNTNAP2/MBOAT7/PLCB1/PAX5/SLC38A2/TACC2/DIXDC1/NR2E1/TACC1/TH/TSC1/HTR6/SYNE2/DAB2IP/GNG12/TRAPPC9/ADGRG1/ZMIZ1/NSUN5/CEP120/PHACTR1/GSK3B/PPP1R9B/NF1/PTPRS/ROBO1/NCOA1/DAB1
BP	GO:0090066	regulation of anatomical structure size	92/2462	493/18862	0.000222891038716842	0.0343439840643092	0.0314525792411136	92	SLC12A7/TRIM27/CDH4/CLN8/PTEN/DSTN/TRIOBP/DSCAM/SNTA1/TMOD1/NRP1/RAP1GAP2/FMN1/EPS8/GCLC/CDC42EP2/FCHSD2/CLNS1A/SEMA5A/SPIRE1/RICTOR/LEP/DIP2B/PRKG1/ITGA1/PRKCE/CAV3/SLC12A5/IL7R/BAG4/PAK1/SPTBN1/CCL21/SIN3A/SLC8A1/PLEK/RAB5A/FSTL4/SWAP70/TSC1/WASF2/FCHSD1/RPTOR/SLC12A6/CAV1/RAB3B/SNX9/SSH2/MT3/CYFIP2/TRPV4/NCK1/GNB3/MAP3K13/LPAR3/WHAMM/EGFR/CDC42EP3/FGA/SVIL/USH1C/PER2/DOCK4/CLN3/SCTR/NRCAM/EXT2…
BP	GO:0010763	positive regulation of fibroblast migration	8/2462	15/18862	0.000228047702950261	0.0343439840643092	0.0314525792411136	8	AKAP12/PRKCE/ARHGEF7/BAG4/PAK1/SLC8A1/PTK2/TGFB1
BP	GO:0071470	cellular response to osmotic stress	14/2462	39/18862	0.000247135360587074	0.034621939818059	0.0317071340229341	14	LETM1/SERPINB6/ERRFI1/SLC12A6/TRPV4/XRCC5/STK39/LRRC8D/MICU1/CLN3/LRRC8E/SLC25A23/MYLK/CAB39
BP	GO:0051056	regulation of small GTPase mediated signal transduction	64/2462	319/18862	0.000266699051252229	0.0357831809720582	0.0327706107979585	64	ARHGEF10/FLOT1/RASA3/STARD13/ARHGAP12/NRP1/RAP1GAP2/MCF2L/CYTH3/MAPKAP1/DEPDC7/ARHGAP19/EPS8/RALGPS1/FAM13A/RHOD/ARHGDIG/ARHGEF17/SRGAP1/BCR/MYO9A/SYDE1/ARHGEF7/RALGAPA1/DENND4A/SIPA1L3/PSD2/ARHGEF16/AKAP13/SIPA1L1/ARHGAP26/RAPGEF1/ARHGAP31/DAB2IP/MMD2/DENND1A/DENND4C/CGNL1/ADGRG1/ARAP1/EPOR/ARHGAP22/CHN2/ARHGAP32/CHN1/ARHGAP39/EPS8L2/RASIP1/ARHGEF18/RHOT1/NGEF/F2RL2/FGD4/KALRN/PSD4/PLEKHG5/ROBO1…
BP	GO:0032386	regulation of intracellular transport	69/2462	350/18862	0.000267991263012013	0.0357831809720582	0.0327706107979585	69	HSPA1L/MAPK15/RNF31/PCNT/LMAN1/SLC1A1/UBAC2/IPO5/PKIG/MX2/UBE2L3/TM9SF4/BCL2/ANP32B/BRSK2/SEC24B/PLA2G4E/SNX3/INPP5F/FBXW7/OAZ1/LEP/YWHAQ/PTPN1/SUFU/PKIA/SCFD1/BAG4/C11orf65/NUP153/PAK1/DYNC1H1/TP73/CHMP3/YWHAG/BARD1/NUP54/SLC51B/NUP214/SP100/SCP2/NUCB1/ABCA2/NEDD4/STX18/CIB1/WWC1/RBM4/MAPK8/TGFB1/TFDP2/USP7/CAMK1/PTPN14/REEP6/PDCD10/PPP1CC/UHMK1/GSK3B/RHOT1/PINK1/CABP1/PTPN11/UBE2J2/MAP2K2/ATP13…
BP	GO:1901990	regulation of mitotic cell cycle phase transition	83/2462	439/18862	0.000287932470257474	0.0357831809720582	0.0327706107979585	83	INTS3/PTEN/PCNT/PLCB1/HAUS6/CEP250/PRMT2/VPS4B/CDC16/BCL2/PCID2/PCNA/CHEK2/CEP192/CNOT7/RB1/PSMA4/TERT/BRCA1/PKIA/ZW10/LCMT1/PRKDC/DYNC1LI1/FOXN3/PSMD12/E2F7/ANAPC5/CDT1/SIN3A/PSMD9/CDK6/DYNC1H1/USP44/FBXO31/HAUS5/PSMB10/ZNF655/TAOK3/YWHAG/PPP2R1A/TFAP4/RPTOR/PSMA1/AVEN/PSMC2/ANAPC16/MAD1L1/CDK10/BRD7/NPM2/RAD51B/EGFR/CCND3/KNTC1/HMGA2/CNOT2/RAD21/CNOT1/TFDP2/DTL/PLAGL1/TAOK1/CDC25C/MTA3/TUBA1A/C…
BP	GO:0030050	vesicle transport along actin filament	9/2462	19/18862	0.000291065051067539	0.0357831809720582	0.0327706107979585	9	ACTN4/MYO1E/MYO1F/MYO1A/MYO1B/MYO1H/MYO7A/MYO15A/FNBP1L
BP	GO:1903510	mucopolysaccharide metabolic process	29/2462	115/18862	0.000303397468430235	0.035836595094583	0.0328195280091406	29	XYLT1/IDUA/B4GALT5/ITIH5/SLC35D2/CHST15/GUSB/OGN/DSE/UST/CLTC/CHST11/ARSB/FGF2/EGFLAM/B4GAT1/SLC9A1/NDST2/HYAL4/NFKB1/NDST1/SPAM1/SPOCK2/EXT2/TGFB1/CSGALNACT1/HAS3/ST3GAL3/CSPG5
BP	GO:1900034	regulation of cellular response to heat	22/2462	79/18862	0.000360537909618434	0.0403635505055055	0.0369653610469271	22	HSPA1L/HSPA1A/HSF1/NUP160/CAMK2B/NUP107/NUP93/BAG2/BAG4/NUP153/RPTOR/NUP35/NUP54/NUP214/ATR/SIRT1/CAMK2D/POM121/PTGES3/GSK3B/CAMK2A/ATM
BP	GO:0007044	cell-substrate junction assembly	26/2462	100/18862	0.000365179086970272	0.0403635505055055	0.0369653610469271	26	PTEN/BCL2/NRP1/FMN1/RHOD/TLN1/PTPRA/BCR/ARHGEF7/TSC1/SLC9A1/EPHA3/PTK2/PHLDB2/EPB41L5/SORBS1/WHAMM/CORO1C/DST/LAMC2/PTPRJ/CLASP1/THY1/LIMS1/ITGA6/MACF1
BP	GO:0006836	neurotransmitter transport	45/2462	209/18862	0.000435701255491558	0.045747808634345	0.0418963208661149	45	PTPRN2/FLOT1/CLN8/PPFIA1/SYN3/DNAJC5/RIMS4/ICA1/SLC6A13/SLC18A1/SLC6A18/CTBP2/CHRNA3/SYT1/SLC22A2/HRH3/SLC6A11/TH/RAB5A/RPH3A/STX4/SLC28A2/RAB3B/ITGB3/SV2C/SLC6A17/CACNB2/SLC17A7/PER2/STXBP5L/MCTP2/GSK3B/CAMK2A/LIN7A/RHOT1/PRKCG/SYT11/SLC6A12/SLC1A6/CSPG5/NOS1/SLC6A6/NRXN1/PNKD/RAP1A
BP	GO:1903828	negative regulation of cellular protein localization	28/2462	112/18862	0.000444606022504478	0.045747808634345	0.0418963208661149	28	MFHAS1/PPFIA1/LMAN1/MRAP/UBAC2/PKIG/DNAJA1/NEDD4L/LATS2/CLTC/SUFU/PKIA/CAV3/BAG4/C11orf65/CDT1/SIN3A/LYPLA1/NUMB/BARD1/LZTS2/SP100/TERF1/TTBK2/TGFB1/PID1/GSK3B/CABP1
BP	GO:0031098	stress-activated protein kinase signaling cascade	56/2462	276/18862	0.000467283263110827	0.0469152396163271	0.0429654663502429	56	MFHAS1/PHLPP1/PLCB1/ITCH/DNAJA1/CHUK/ROR2/SH3RF1/TRAF1/TAB2/LEP/PTPN1/MAPK8IP2/CAV3/HAND2/MAP3K9/IGF1R/PAK1/CCL21/CCM2/MAPK10/STK3/TAOK3/MAP3K6/RAPGEF1/PAK4/SPI1/DAB2IP/NFKB1/KAT7/PKN1/TNIK/MECOM/MAP3K13/EGFR/GRIK2/IRAK2/LTBR/MAPK8/NOD2/CD27/RNF13/ERN2/TAOK1/PDCD10/PAK2/DLG1/MAPK8IP3/MUL1/PINK1/EIF2AK2/MAP2K2/STRADB/SPAG9/GPS1/CASR
BP	GO:0031669	cellular response to nutrient levels	45/2462	210/18862	0.000485726646802431	0.0479674970547187	0.043929134700458	45	EHMT2/TNKS/TNRC6A/DEPDC5/AKR1C3/MTMR3/BCL2/BRSK2/EIF2AK4/TNC/ITFG2/SLC38A2/LEP/EIF2S1/PRKAG2/TRIM24/TXN2/WDR59/TSC1/FADS1/RPTOR/PENK/SLC38A3/AQP3/SZT2/SIRT1/MAPK8/DAPL1/TBL2/ATP2B1/AMBRA1/ULK1/NUAK2/ATF3/FOLR2/NUAK1/BRIP1/EIF2AK2/GCN1/PPM1D/USP33/ATG7/CASR/NCOA1/BMPR2
BP	GO:0071900	regulation of protein serine/threonine kinase activity	90/2462	492/18862	0.00051240169916268	0.0497856102541287	0.045594181754017	90	DUSP16/PTEN/FLT1/IPO5/PKIG/IGF2/INCA1/PRKAR1B/DNAJA1/ROR2/CCNY/RB1/MAP2K5/TRIB3/UVRAG/TAB2/RICTOR/LATS2/NRG1/PTPN1/PDGFC/ITGA1/PKIA/FGF2/CAV3/PRKAG2/KAT2B/MAP3K9/IGF1R/PAK1/SLC8A1/MAPK10/AKAP13/PLA2G1B/TP73/STK3/TAOK3/YWHAG/PPP2R1A/TFAP4/ACSL1/MAP3K6/RPTOR/CAV1/ADAM8/DAB2IP/SERTAD1/CDK12/PKN1/STK39/TNIK/MAP3K13/SBK2/SIRT1/DBF4/S1PR2/LPAR3/IPO7/EGFR/CCND3/IRAK2/CIB1/HMGA2/NOD2/FRS2/TGFB1/CAMK1/ERN…
MF	GO:0030695	GTPase regulator activity	126/2490	467/18337	6.77215140856266e-15	7.76765766562137e-12	7.16422333221629e-12	126	ARHGEF10/TBC1D3E/TBC1D3K/TBC1D3L/TBC1D3/TBC1D3H/TBC1D3F/RASA3/TBC1D9B/TBC1D22A/PLCB1/TBC1D14/DEPDC5/TBC1D4/RGS6/SPATA13/IPO5/C9orf72/GNAQ/STARD13/ARHGAP12/NRP1/RAP1GAP2/MCF2L/ADAP1/FARP1/CYTH3/TBC1D2/BNIP2/ARHGAP19/SMAP1/RALGPS1/FAM13A/CDC42EP2/AGFG2/TBC1D9/ARHGDIG/ARHGEF17/SRGAP1/RGS10/BCR/DNMBP/MYO9A/RGS11/ASAP2/RABGAP1/DOCK6/SYDE1/ARHGEF7/RASGRP2/SBF1/DOCK9/TBC1D16/RALGAPA1/ERRFI1/DENND4A/SIPA…
MF	GO:0004674	protein serine/threonine kinase activity	109/2490	430/18337	3.18971978329314e-11	1.82930429571861e-08	1.68719388537347e-08	109	CLK2/FAM20C/MAPK15/CSNK2B/DYRK1A/TRPM6/MYO3A/BRSK2/EIF2AK1/SRPK1/ADCK1/CHEK2/EIF2AK4/CHUK/MELK/CAMK2B/MAP2K5/GRK5/CDK19/BCR/RPS6KA2/LATS2/PRKG1/STK31/LTBP1/PRKCE/RPS6KA4/PRKDC/PRKCA/PSKH2/CAMK4/MAP3K9/PAK1/KSR2/MAK/CDK6/TTBK1/MAPK10/ADCK2/AKAP13/STK3/TAOK3/PKN3/MAP3K6/DAPK2/GRK4/PAK4/TLK1/CDK12/PKN1/STK39/TNIK/PRKCI/MAP3K13/SBK2/SBK3/ATR/TGFBR3/CDK10/CAMK2D/EGFR/CAMK1D/MAPK7/CPNE3/MARK2/CCND3/NEK…
MF	GO:0003779	actin binding	99/2490	439/18337	1.57499013602017e-07	4.51628421503783e-05	4.16543443868491e-05	99	SNTG2/MYOM2/ACTN4/DSTN/PSTPIP2/TRIOBP/SNTA1/DIAPH3/MYO3A/SHROOM3/MYO18B/TMOD1/FMN1/SYNPO2/PDLIM1/TNNC2/EPS8/CAMK2B/MYO1E/CLMN/MYOM1/CCIN/TLN1/VPS16/SPIRE1/MYO9A/SNTG1/CTNNAL1/MYO1F/RAI14/PKNOX2/MYBPC1/PRKCE/DIXDC1/KLHL3/SPTBN1/LRRC10/NCALD/FSCN1/WASF2/MYL2/ANXA6/ALKBH4/PTK2/PARVA/SSH2/SYNE2/TRPV4/AFAP1/MPRIP/MYO1A/PDLIM7/SORBS1/MTSS1/WHAMM/EGFR/MYO1B/CORO1C/MYO1H/CACNB2/HIP1/SYNE1/SVIL/TPM3/USH1C…
MF	GO:0005516	calmodulin binding	52/2490	198/18337	1.42022976219516e-06	0.000271500589539641	0.000250408931755462	52	KCNQ2/KCNQ1/CACNA1C/PCNT/PLCB1/MBP/SNTA1/MYO3A/CAMSAP1/PPP3CA/CAMK2B/MYO1E/SYT1/GRIN1/AKAP12/MYO1F/PHKB/NGFR/CAMK4/ATP2B2/MIP/SPTBN1/SLC8A1/KCNN2/SLC9A1/SPA17/DAPK2/TRPV4/MYO1A/CAMK2D/EGFR/MYO1B/CAMK1D/MAP6/CEP97/ATP2B1/CAMK1/RRAD/RGS1/CAMK2A/MYO7A/IQGAP2/NOS1/TRPV1/MYH14/ADCY3/MYO15A/ATP2B4/SLC8A2/MYH15/MYLK/UBR4
MF	GO:0045296	cadherin binding	74/2490	332/18337	8.69539307955369e-06	0.00142480226603544	0.0013141157962333	74	CDH4/HSPA1A/PUF60/PDXDC1/CC2D1A/CDH22/DIAPH3/PACSIN2/PTPRM/KTN1/PDLIM1/TBC1D2/PTPRO/AHNAK/TLN1/CTNNAL1/CDHR3/PTPN1/TJP2/DOCK9/SPTBN1/SWAP70/ARHGEF16/NUMB/ASAP1/FSCN1/WASF2/PARVA/CDH23/SNX9/PHLDB2/PAK4/DAB2IP/NCK1/GAPVD1/MPRIP/PPFIBP1/AHSA1/STXBP6/EGFR/MYO1B/MB21D2/MARK2/RPL23A/CDH3/PPL/CHMP2B/IST1/IDH1/PAK2/RPS26/EPS8L2/PTPRJ/DLG1/OLA1/GIGYF2/SLC9A3R2/LARP1/KRT18/RPL6/PTPN11/FASN/FLNB/GCN1/ERC1/L…
MF	GO:0017124	SH3 domain binding	35/2490	128/18337	2.83751490385515e-05	0.00356958849742874	0.00329228324683695	35	MAPK15/RUFY1/FUT8/PTTG2/FMN1/UVRAG/ABI3/ERRFI1/REPS1/DOCK3/RUFY2/DOCK1/WASF2/CBLB/KHDRBS3/CASP9/RAPGEF1/ARHGAP31/DAB2IP/DNAJC6/AFAP1/LANCL1/DENND1A/ELMO1/ADAM12/ADAM19/DOCK4/CTTNBP2/ABI2/PLSCR1/WIPF1/EPS15/SOS1/SGIP1/ENAH
MF	GO:0030674	protein binding, bridging	60/2490	263/18337	2.89595210235878e-05	0.00356958849742874	0.00329228324683695	60	DLG5/AP2A2/TRIM17/FRMD4A/SUN1/SYNPO2/EPS8/GAB2/SH3RF1/FBXW7/SORBS2/MAPK8IP2/TJP2/NUP153/VAMP3/MAGI2/AKAP13/VTI1A/FSCN1/SLC9A1/RPTOR/STX4/TSNARE1/CAV1/PPP4R2/ANK1/SYNE2/DAB2IP/NCK1/CUX1/SORBS1/ANK2/STAP2/STX18/PDZD3/HIP1/CIB1/SYNE1/VHL/CBX5/FRS2/AP1M2/SH2B2/NMD3/DEDD2/ABI2/STON1/MAPK8IP3/PDCD6/SLC9A3R2/ZDHHC11/BNIP1/PTPN11/MAP2K2/GRB14/SPTBN4/SPAG9/PEF1/KSR1/STX6
MF	GO:0046873	metal ion transmembrane transporter activity	86/2490	425/18337	7.89450998542486e-05	0.00628444490018166	0.00579623468515814	86	KCNQ2/SLC12A7/SLC39A11/TRPM1/KCNQ1/RASA3/CACNA1C/NIPA1/CCT8L2/CACNA1I/SLC1A1/TRPM6/SLC39A12/KCNK13/TMEM38B/ZDHHC13/SLC4A11/SLC6A13/SLC5A12/SLC38A2/SLC18A1/ATP12A/SLC24A4/SLC20A2/GRIN1/CACNA2D1/SLC34A3/SLC31A2/CNNM2/SLC12A5/TRPA1/SLC6A11/LETM1/NIPAL2/ATP2B2/SLC1A2/KCNH8/SLC8A1/KCNN2/ITPR2/CATSPER2/SLC9A1/CACNA2D3/SLC12A6/SLC4A5/SLC28A2/ANXA6/SCN4B/KCNT1/SLC4A4/KCNJ1/KCNE3/TRPV4/SLC39A10/GRIK2/CACN…
MF	GO:0003712	transcription coregulator activity	95/2490	480/18337	8.19831632572396e-05	0.00628444490018166	0.00579623468515814	95	TRIM27/HSPA1A/TRIM31/ACTN4/MAML1/NCOA6/TOX2/NCOA3/TCP10L/DYRK1A/HDGFL1/UBE2L3/PRMT2/CCAR1/SUPT3H/CAMTA2/USP22/PDLIM1/TRERF1/CNOT7/RB1/MED17/KDM2A/TRIB3/CTBP2/TCERG1L/ARID1B/NRG1/TLE2/SUFU/BRCA1/LMO2/FGF2/RUNX1T1/TRIM24/KAT2B/TACC1/MAK/PRDM16/SIN3A/PSMD9/ZMYND8/RERE/SPEN/ZFPM1/SFMBT1/CDYL2/CAMTA1/FHL2/PPRC1/PPARGC1B/MTA1/GTF2A1L/ACTL6B/IRF2BP1/KAT7/PKN1/BEND6/SIRT1/KMT2C/BRD7/KAT6A/SFMBT2/TCF25/ZM…
MF	GO:0035091	phosphatidylinositol binding	55/2490	253/18337	0.000232517743910448	0.0156881089567814	0.0144693704414861	55	KCNQ1/PLCB1/ANKFY1/MCF2L/ADAP1/SNX13/CYTH3/MAPKAP1/MYO1E/GRB7/FCHSD2/GAB2/TLN1/PLA2G4E/SNX3/SYT1/PARD3/SH3YL1/SNX29/PLEK2/CLVS1/LAPTM4B/ITPR2/WDFY3/ASAP1/SLC9A1/RPH3A/SNX9/KCNJ1/DAB2IP/PLCZ1/DENND1A/STXBP6/MYO1B/ARAP1/HIP1/SVIL/FRMPD2/ARHGAP32/KCNJ2/SH3PXD2A/ALOX15/SCARB1/PIK3C2A/RPS6KC1/THY1/IQGAP2/PITPNM2/DPEP1/TRPV1/ATP13A2/AVIL/PITPNC1/GOLPH3L/CCDC88A
MF	GO:0022804	active transmembrane transporter activity	63/2490	301/18337	0.000262017181604744	0.0165412794895778	0.0152562619988305	63	SLC12A7/TAP2/SLC16A1/TAPBP/TMEM241/SLC1A1/SLC37A1/ABCC4/SLC25A16/SLC35D2/SLC4A11/SLC6A13/SLC47A1/SLC5A12/SLC15A5/SLC38A2/SLC18A1/ATP12A/SLC6A18/SLC24A4/SLC20A2/SLC34A3/ANKH/SLC22A2/SLC12A5/SLC6A11/LETM1/SLC1A2/SLC37A2/SLC8A1/ABCC2/SLC9A1/SLC12A6/SLC4A5/SLC28A2/SLC4A4/ABCB1/SLC38A3/SLCO1B3/ABCA12/ABCG2/SLC45A4/ABCA2/SLC6A17/ABCB5/SLC17A7/SLC22A6/MCU/SLC16A10/SLC16A5/SLC16A14/CFTR/TOMM20/SLC11A2/SL…
MF	GO:0004721	phosphoprotein phosphatase activity	40/2490	179/18337	0.000888135417792605	0.0485091106765771	0.044740656385041	40	CTDP1/PTPRN2/DUSP16/PTEN/PTPMT1/PHLPP1/TPTE/PTPRM/MTMR3/PPP1R3E/PPA2/PTPRO/PPP3CA/PTPN3/LHPP/PTPN13/PTPRA/PPM1H/PTPRR/PTPN1/SBF1/PPP2R1A/PTPN4/EYA3/PPM1E/SSH2/UBLCP1/DNAJC6/PTPN20/STYXL1/PTPN14/PHLPP2/CDC25C/PPP1CC/PTPRJ/DLG1/PTPN11/LRRC2/PPM1D/PTPRS
CC	GO:0005925	focal adhesion	97/2547	416/19520	5.27468914314951e-09	3.78722680478134e-06	3.29806879055874e-06	97	FLOT1/HSPA1A/RPS18/ACTN4/PPFIA1/YES1/TRIOBP/FLT1/PACSIN2/LMO7/ITGA8/PGM5/PROCR/NRP1/NEDD9/RRAS2/SYNPO2/PDLIM1/TNC/AHNAK/GRB7/EFNB2/TLN1/PTPRA/SORBS2/RPS7/AKAP12/CLTC/YWHAQ/TLE2/ITGA1/TNFSF13B/ARHGEF7/CAV3/ITGBL1/DIXDC1/PAK1/PTK7/RALA/RPS19/NUMB/YWHAG/SLC9A1/FHL2/FBLIM1/ANXA6/CAV1/PTK2/ARHGAP26/PARVA/GNA12/PHLDB2/PAK4/EPB41L5/SYNE2/ARHGAP31/TRPV4/AFAP1/ITGB3/MPRIP/PDLIM7/PPFIBP1/SORBS1/EGFR/CORO1C…
CC	GO:0098562	cytoplasmic side of membrane	50/2547	191/19520	7.7075304324419e-07	0.000184466895016443	0.000160641160591947	50	RASA3/PTEN/TNK1/YES1/RNF31/GNAQ/PGM5/GNA14/DNAJA1/FARP1/CYTH3/CHUK/PPP3CA/PRMT8/PTPN3/TRAF1/PALM/GNRH1/GNAS/GNA15/PTPN1/TH/ERRFI1/GNAT1/RAB5A/PTPN4/AJAP1/ASPSCR1/SPPL2A/PTK2/SNX9/GNA12/ANK1/GNG12/GNB3/HIP1/KCNIP1/RGS8/GNB4/ATP2B1/ALOX15/RPS26/GRAMD1A/RGS1/DLG1/KCNAB1/PPP1R9B/MAP2K2/CYTH1/PKP4
CC	GO:0032045	guanyl-nucleotide exchange factor complex	9/2547	13/19520	4.71039389428105e-06	0.000670262302631275	0.000583691258998648	9	C9orf72/PDE3B/DOCK1/KNDC1/RIC1/ELMO1/ULK1/EIF2B3/RAP1A
CC	GO:0045177	apical part of cell	86/2547	414/19520	6.5783892493005e-06	0.000670262302631275	0.000583691258998648	86	MGAM/OCLN/SLC16A1/PTEN/SLC14A2/SLC1A1/CUBN/LMO7/TRPM6/ABCC4/UMODL1/SHROOM3/SLC4A11/SLC47A1/PTPRO/SLC5A12/SLC6A18/GNAS/SORBS2/SLC34A3/PARD3/AQP8/ATP6V0A4/SLC22A2/MIP/GNAT1/SIPA1L3/VAMP3/C5AR2/ABCC2/UPK1A/NUMB/ATP6V0D2/SLC9A1/AJAP1/FZD6/SLC4A5/ABCB1/ENPEP/SLC38A3/OTOA/TRPV4/ABCG2/LDLR/ADGRF5/STK39/CRB2/CLCA4/TNIK/PRKCI/MYO1A/VCAM1/ANK2/EGFR/MYO1B/PDZD3/CIB1/VANGL2/USH1C/RAPGEF6/ATP2B1/SHROOM1/EMP2/…
CC	GO:0005912	adherens junction	44/2547	172/19520	6.60826095455988e-06	0.000670262302631275	0.000583691258998648	44	DLG5/FLOT1/CXADR/CDH22/FRMD4A/PGM5/PTPRM/SHROOM3/PLEKHA7/FMN1/CYTH3/PDLIM1/MYO1E/EFNB2/TLN1/TMEM204/PARD3/CDHR3/TJP2/AJAP1/AHI1/PAK4/EPB41L5/TSPAN33/TRPV4/PDLIM7/SORBS1/STXBP6/CDH3/FRS2/SHROOM1/ABI2/DAG1/DLG1/LIN7A/PPP1R9B/KRT18/VEZT/SPTBN4/CYTH1/RAB10/BMPR2/PKP4/ITGA6
CC	GO:0031252	cell leading edge	85/2547	411/19520	8.86644526268143e-06	0.000670262302631275	0.000583691258998648	85	CNTNAP2/FLOT1/OCLN/MTMR9/APBB2/SPATA13/PACSIN2/ITGA8/PTPRM/NEDD9/CYTH3/PTPRO/PACSIN1/EPS8/TLN1/PTPN13/SH3RF1/PALM/SORBS2/SNTG1/ABI3/SH3YL1/PLEK2/ARHGEF7/RASGRP2/MKLN1/PAK1/SPTBN1/CDK6/TESC/PLEK/RAB5A/SWAP70/TSC1/PSD2/FSCN1/WASF2/SLC9A1/STX4/PARVA/SNX9/PHLDB2/ANK1/EPB41L5/SYNE2/ARHGAP31/TRPV4/ITGB3/GRIA1/DOCK8/PRKCI/PDLIM7/MTSS1/CORO1C/NME2/CIB1/WWC1/DST/ATP2B1/ABI2/DAG1/TLN2/EPS8L2/PTPRJ/CLIP1/LA…
CC	GO:0016324	apical plasma membrane	75/2547	351/19520	8.93796586036614e-06	0.000670262302631275	0.000583691258998648	75	MGAM/OCLN/SLC16A1/PTEN/SLC14A2/SLC1A1/CUBN/LMO7/TRPM6/ABCC4/UMODL1/SHROOM3/SLC4A11/SLC47A1/PTPRO/SLC5A12/SLC6A18/GNAS/SORBS2/SLC34A3/PARD3/ATP6V0A4/SLC22A2/MIP/GNAT1/SIPA1L3/VAMP3/ABCC2/UPK1A/ATP6V0D2/SLC9A1/AJAP1/FZD6/SLC4A5/ABCB1/ENPEP/SLC38A3/OTOA/TRPV4/ABCG2/STK39/CRB2/CLCA4/TNIK/PRKCI/MYO1A/ANK2/EGFR/PDZD3/CIB1/VANGL2/RAPGEF6/ATP2B1/SHROOM1/EMP2/CFTR/PAPPA2/ANO1/MYO7A/SLC11A2/DLG1/KCNK1/ARHG…
CC	GO:0005911	cell-cell junction	97/2547	485/19520	9.33512956310968e-06	0.000670262302631275	0.000583691258998648	97	DLG5/CNTNAP2/FLOT1/OCLN/MAPK15/CXADR/CDH22/FRMD4A/PACSIN2/PGM5/PTPRM/PCDH9/SHROOM3/PLEKHA7/FMN1/CYTH3/PDLIM1/AHNAK/PPP3CA/MYO1E/AMOTL1/LAMA1/EFNB2/TLN1/TMEM204/DNMBP/PARD3/CDHR3/TJP2/PDZD2/CAV3/NGFR/PAK1/MIP/SLC8A1/PTK7/SIPA1L3/MAGI2/ABCC2/NPHP4/FSCN1/WASF2/SLC9A1/AJAP1/SCN4B/IGSF11/AHI1/PAK4/EPB41L5/TSPAN33/TRPV4/NCK1/ITGB3/AQP3/PRKCI/GJB4/PDLIM7/CGNL1/SORBS1/ANK2/GJC1/STXBP6/DSP/PDZD3/VANGL2/PC…
CC	GO:0031253	cell projection membrane	71/2547	337/19520	2.50420201889932e-05	0.00163456095415429	0.00142344114758488	71	CNTNAP2/MTMR9/SPATA13/TSPEAR/CUBN/PACSIN2/TRPM6/SSTR3/ITGA8/PACSIN1/EPS8/TLN1/SLC6A18/PALM/SLC34A3/SNTG1/SH3YL1/PLEK2/ATP6V0A4/RASGRP2/BBS7/PAK1/SPTBN1/GNAT1/TESC/PLEK/DHRS3/PSD2/ABCC2/ASAP1/FSCN1/SLC28A2/PDE6B/GNA12/ANK1/EPB41L5/SYNE2/TRPV4/ABCG2/ITGB3/GRIA1/DOCK8/CORO1C/TMEM67/CIB1/PKD1L1/WWC1/UTRN/ATP2B1/SCARB1/TCTN2/EPS8L2/PTPRJ/SLC11A2/DLG1/KCNK1/PPP1R9B/THY1/RAB25/DPEP1/KCNC3/ANTXR1/TRPV1/V…
CC	GO:0045178	basal part of cell	57/2547	258/19520	3.82817708133983e-05	0.00229052595366833	0.00199468174238233	57	KCNQ1/FLOT1/SLC16A1/CXADR/ABCC4/SLC4A11/SLC6A13/SLC47A1/PALM/TSHR/ITGA1/CNNM2/SLC27A5/C5AR2/NUMB/WASF2/SLC9A1/AJAP1/ERBB4/STX4/SLC12A6/SLC4A4/SLC38A3/SLCO1B3/PHLDB2/ANK1/LDLR/SLC51B/AQP3/STK39/PRCP/MYO1A/DLG2/ANK2/EGFR/DSP/MAP7/SLC22A6/FRMPD2/DST/NOD2/SLC16A10/ATP2B1/CLASP1/SLC11A2/DLG1/LIN7A/CLCA2/LRRC7/SLC6A6/ABCA8/ATP2B4/SLC8A2/CASR/BMPR2/EPS15/OSCP1
CC	GO:0030016	myofibril	51/2547	224/19520	4.18879812225885e-05	0.00231350542444758	0.00201469318592855	51	SMN2/SMN1/MYOM2/CACNA1C/LMAN1/PGM5/AHNAK2/MYO18B/TMOD1/ANKRD2/SYNPO2/PDLIM1/TNNC2/AHNAK/PPP3CA/MYOM1/SORBS2/MYBPC1/CAV3/KAT2B/PAK1/SPTBN1/SLC8A1/KCTD6/LRRC10/KCNN2/FHL2/MYL2/MTMR12/SIMC1/PARVA/ANK1/SYNE2/PDLIM7/ANK2/CORO1C/PDE4DIP/SYNE1/SVIL/TPM3/DCTN4/DST/DAG1/LMOD1/FLNB/ATP2B4/MYH15/HDAC4/SCN1A/CAB39/ACTA1
CC	GO:0001726	ruffle	42/2547	175/19520	5.42141856672455e-05	0.00259505235393882	0.00225987552886623	42	MTMR9/SPATA13/PACSIN2/CYTH3/PACSIN1/EPS8/TLN1/SNTG1/SH3YL1/ARHGEF7/RASGRP2/MKLN1/PAK1/CDK6/TESC/PLEK/RAB5A/PSD2/FSCN1/WASF2/SNX9/EPB41L5/TRPV4/ITGB3/PDLIM7/MTSS1/CORO1C/NME2/CIB1/WWC1/TLN2/EPS8L2/PTPRJ/CLIP1/LAYN/WIPF1/PPP1R9B/FGD4/PSD4/LIMA1/KSR1/MACF1
CC	GO:0043197	dendritic spine	42/2547	177/19520	7.16021516490643e-05	0.0030397786974179	0.0026471610412934	42	PTEN/DIP2A/SLC1A1/MX2/ITGA8/GRID2/FARP1/PTPRO/PPP3CA/RGS10/PALM/BCR/GRIN1/NGFR/SLC8A1/ZMYND8/KCNN2/ASAP1/SIPA1L1/RPH3A/STX4/PTK2/PSMC2/GRIA1/NEDD4/ARHGAP32/KCNJ2/ATP2B1/CTTNBP2/ABI2/ASIC2/PPP1CC/CAMK2A/PPP1R9B/SYT11/DOCK10/ANKS1B/KCNC3/NOS1/TRPV1/SLC8A2/DNM3
CC	GO:0098984	neuron to neuron synapse	70/2547	342/19520	7.43512646090849e-05	0.0030397786974179	0.0026471610412934	70	DLG5/DLGAP2/CPEB1/RPS18/DLGAP1/CACNA1C/SYN3/SLC1A1/MX2/ITGA8/GRID2/GRID1/PRKAR1B/LRFN2/PALM/BCR/CHRNA3/SYT1/GRIN1/GPHN/MAPK8IP2/NGFR/FABP5/ATP2B2/SLC8A1/TSC1/MAGI2/RPS19/RNF19A/SIPA1L1/ERBB4/IGSF9B/BAALC/PENK/IGSF11/LRFN1/DNAJC6/GRIA1/TNIK/DLG2/CLSTN2/GRIK2/ARHGAP32/HOMER3/DROSHA/CAMK1/RPS14/PAK2/CAMK2A/DLG1/LIN7A/PRKCG/SAMD14/PPP1R9B/SYT11/LRRC7/PCBP2/ANKS1B/CABP1/RPL6/NOS1/RUSC1/PTPRS/SLC8A2/KP…
CC	GO:0032279	asymmetric synapse	66/2547	318/19520	7.63821694063847e-05	0.0030397786974179	0.0026471610412934	66	DLG5/DLGAP2/CPEB1/RPS18/DLGAP1/CACNA1C/SYN3/SLC1A1/MX2/ITGA8/GRID2/GRID1/LRFN2/PALM/BCR/CHRNA3/GRIN1/GPHN/MAPK8IP2/NGFR/FABP5/ATP2B2/SLC8A1/TSC1/MAGI2/RPS19/SIPA1L1/ERBB4/IGSF9B/BAALC/IGSF11/LRFN1/DNAJC6/GRIA1/TNIK/DLG2/CLSTN2/GRIK2/ARHGAP32/HOMER3/DROSHA/CAMK1/RPS14/PAK2/CAMK2A/DLG1/LIN7A/PRKCG/SAMD14/PPP1R9B/SYT11/LRRC7/PCBP2/ANKS1B/CABP1/RPL6/NOS1/RUSC1/PTPRS/SLC8A2/KPNA1/DAB1/BMPR2/SOS1/DNM3/…
CC	GO:0044309	neuron spine	42/2547	178/19520	8.20740593255606e-05	0.0030397786974179	0.0026471610412934	42	PTEN/DIP2A/SLC1A1/MX2/ITGA8/GRID2/FARP1/PTPRO/PPP3CA/RGS10/PALM/BCR/GRIN1/NGFR/SLC8A1/ZMYND8/KCNN2/ASAP1/SIPA1L1/RPH3A/STX4/PTK2/PSMC2/GRIA1/NEDD4/ARHGAP32/KCNJ2/ATP2B1/CTTNBP2/ABI2/ASIC2/PPP1CC/CAMK2A/PPP1R9B/SYT11/DOCK10/ANKS1B/KCNC3/NOS1/TRPV1/SLC8A2/DNM3
CC	GO:0014069	postsynaptic density	65/2547	313/19520	8.46735013208328e-05	0.0030397786974179	0.0026471610412934	65	DLG5/DLGAP2/CPEB1/RPS18/DLGAP1/CACNA1C/SYN3/MX2/ITGA8/GRID2/GRID1/LRFN2/PALM/BCR/CHRNA3/GRIN1/GPHN/MAPK8IP2/NGFR/FABP5/ATP2B2/SLC8A1/TSC1/MAGI2/RPS19/SIPA1L1/ERBB4/IGSF9B/BAALC/IGSF11/LRFN1/DNAJC6/GRIA1/TNIK/DLG2/CLSTN2/GRIK2/ARHGAP32/HOMER3/DROSHA/CAMK1/RPS14/PAK2/CAMK2A/DLG1/LIN7A/PRKCG/SAMD14/PPP1R9B/SYT11/LRRC7/PCBP2/ANKS1B/CABP1/RPL6/NOS1/RUSC1/PTPRS/SLC8A2/KPNA1/DAB1/BMPR2/SOS1/DNM3/KLHL17
CC	GO:0005667	transcription factor complex	80/2547	409/19520	0.000118841328351174	0.00406324160743537	0.00353843353586954	80	TAF4/NCOA6/GTF2F2/SOX18/NFATC2/YY1/RBPJL/CLOCK/TCF4/PTF1A/ASCC1/SUPT3H/NR6A1/RXRA/PDLIM1/TEAD4/SMAD6/SMAD4/TRERF1/RB1/MED17/CTBP2/NAA16/ATF1/TLE2/LMO2/SOX17/PRKDC/RFXANK/HAND2/NAA15/NFAT5/E2F7/PRDM16/SIN3A/SKI/GTF3C6/GTF3C4/SPEN/ZFHX3/ZFPM1/TFAP4/SNAPC1/EYA3/MTA1/GTF2A1L/SMAD1/SPI1/RFX3/SATB2/NFATC3/TEAD1/SOX2/MBD3/SNAPC3/FIGLA/CBX5/TAF3/E2F3/CREM/ALX4/TFDP2/TAF2/MEF2A/WWOX/TCF3/TAF8/MTA3/CBFB/ZN…
CC	GO:0009925	basal plasma membrane	52/2547	240/19520	0.000138249880827178	0.00451197338335973	0.00392920713929875	52	KCNQ1/FLOT1/SLC16A1/CXADR/ABCC4/SLC4A11/SLC6A13/SLC47A1/PALM/TSHR/CNNM2/SLC27A5/C5AR2/NUMB/WASF2/SLC9A1/AJAP1/ERBB4/STX4/SLC12A6/SLC4A4/SLC38A3/SLCO1B3/ANK1/LDLR/SLC51B/AQP3/STK39/MYO1A/DLG2/ANK2/EGFR/DSP/MAP7/SLC22A6/FRMPD2/DST/NOD2/SLC16A10/ATP2B1/DLG1/LIN7A/CLCA2/LRRC7/SLC6A6/ABCA8/ATP2B4/SLC8A2/CASR/BMPR2/EPS15/OSCP1
CC	GO:0031256	leading edge membrane	40/2547	173/19520	0.000189895898436505	0.00583615087283744	0.00508235393412321	40	CNTNAP2/MTMR9/SPATA13/PACSIN2/ITGA8/PACSIN1/EPS8/TLN1/PALM/SNTG1/SH3YL1/PLEK2/RASGRP2/PAK1/SPTBN1/TESC/PLEK/PSD2/ANK1/EPB41L5/SYNE2/TRPV4/ITGB3/GRIA1/DOCK8/CORO1C/CIB1/WWC1/ATP2B1/EPS8L2/PTPRJ/PPP1R9B/THY1/KCNC3/ANTXR1/TRPV1/VEZT/PSD4/KSR1/MACF1
CC	GO:0042383	sarcolemma	33/2547	134/19520	0.00019508025201685	0.00583615087283744	0.00508235393412321	33	SNTG2/FLOT1/CACNA1C/SNTA1/COL6A1/PGM5/AHNAK2/AHNAK/PPP3CA/SLC38A2/CACNA2D1/CAV3/SLC8A1/SLC9A1/CAV1/ANK1/VCAM1/ANK2/CAMK2D/CORO1C/CACNB2/CIB1/CLCN1/UTRN/KCNJ2/DAG1/SGCD/DLG1/NOS1/ATP2B4/SLC8A2/COL6A3/DYSF
CC	GO:0098858	actin-based cell projection	47/2547	216/19520	0.00025443781608396	0.00702639815185706	0.00611886893740374	47	CXADR/TRIOBP/SPATA13/TSPEAR/MYO3A/UBE2K/FARP1/OSBPL3/EPS8/MYO1E/FCHSD2/PALM/MYO1F/FSCN1/DNALI1/DCXR/CDH23/SYNE2/TRPV4/ITGB3/MYO1A/VCAM1/MYO1B/MYO1H/CIB1/USH1C/DOCK4/UTRN/TGFB1/ABI2/SCARB1/DAG1/WWOX/EPS8L2/MYO7A/PPP1R9B/IQGAP2/DPEP1/FGD4/ANTXR1/VEZT/CEACAM20/SLC6A6/MYO15A/ACTA1/ITGA6/ENAH
CC	GO:0043025	neuronal cell body	88/2547	474/19520	0.000357499085848066	0.00916729798710399	0.00798325026292299	88	SMN2/SMN1/CNTNAP2/SMURF1/CACNA1C/MBP/CRMP1/ATXN10/DSCAM/SLC1A1/ITGA8/C9orf72/NRP1/RIC3/ROR2/SLC38A2/VPS16/RGS10/INPP5F/GNRH1/CHRNA3/AKAP12/PARD3/DIP2B/MAPK8IP2/ITGA1/ARHGEF7/NGFR/SLC12A5/TXN2/TH/SLC8A1/GNAT1/RAB5A/TTBK1/FBXO31/CRHBP/LSM1/PSD2/KCNN2/VTI1A/WDFY3/FCHSD1/TNFRSF1B/RPTOR/DNER/PENK/GRK4/GIP/LRIT3/KCNE3/DAB2IP/KNDC1/GRIA1/DENND1A/DLG2/GRIK2/CIB1/KCNJ2/GLRA1/RGS8/ATP2B1/ASTN1/ASIC2/ERCC8/…
CC	GO:0005938	cell cortex	60/2547	301/19520	0.000481826346979615	0.0115317105710455	0.010042275442312	60	FLOT1/DSTN/EXOC2/SHROOM3/DCDC2/TMOD1/NEDD9/FNBP1/MELK/EPS8/RHOD/CTBP2/SPIRE1/AKAP12/PARD3/RAI14/ASPH/ARHGEF7/MKLN1/SPTBN1/DYNC1H1/TSC1/AKAP13/ITPR2/FSCN1/FCHSD1/CAV1/PTK2/SNX9/GRK4/PHLDB2/TRPV4/CYTIP/MYO1A/STXBP6/CORO1C/NEDD4/RTKN/FGA/ARHGAP32/DCTN4/UTRN/DST/EXOC6B/LAMC2/SHROOM1/CTTNBP2/EXOC3L2/CLASP1/MYO7A/PPP1R9B/TCHP/CABP1/KCNC3/FLNB/ERC1/SPTBN4/RAB10/FMN2/FNBP1L
CC	GO:0044304	main axon	18/2547	62/19520	0.000697683030305545	0.0156542629924807	0.0136323592105755	18	KCNQ2/CNTNAP2/MBP/C9orf72/PARD3/SPTBN1/CRHBP/TNFRSF1B/ANK1/DLG2/NRCAM/DAG1/DLG1/KCNAB1/THY1/LRRC7/SPTBN4/NAV1
CC	GO:0098862	cluster of actin-based cell projections	35/2547	156/19520	0.000828501148300258	0.0177775887331366	0.0154814363106335	35	TRIOBP/TSPEAR/CUBN/TRPM6/MYO3A/DCDC2/EPS8/MYO1E/FCHSD2/SLC38A2/SLC6A18/SLC34A3/ATP6V0A4/TRPA1/ABCC2/SLC28A2/DCXR/ENPEP/CDH23/GNA12/ABCG2/MYO1A/MYO1B/PDZD3/USH1C/DOCK4/EPS8L2/MYO7A/SLC11A2/KCNK1/VEZT/MYH14/LIMA1/MYO15A/DAB1
CC	GO:0030135	coated vesicle	58/2547	295/19520	0.000841835678170814	0.0177775887331366	0.0154814363106335	58	AP2A2/HLA-E/LMAN1/IDUA/DNAJC5/KDELR3/SEC24B/TMED10/NECAP1/PACSIN1/SEC24D/ROR2/MYO1E/RAB8B/SLC18A1/VPS16/SNX3/INPP5F/TMED4/SYT1/CLTC/DDHD2/CLVS1/IL7R/RAB5A/VAMP3/NCALD/SCYL2/VTI1A/NUMB/NECAP2/SLC28A2/SNX9/CTSC/GRIA1/LDLR/DENND1A/VWF/EGFR/SLC17A7/HIP1/SEC24A/AP1M2/ASTN1/CFTR/PIK3C2A/REEP6/STON1/PDCD6/SYT11/BNIP1/LMAN2L/PEF1/BTBD8/CCDC88A/TGOLN2/SGIP1/STX6
CC	GO:0042641	actomyosin	20/2547	74/19520	0.00098733810658481	0.0196919100146637	0.017148503956473	20	ACTN4/PGM5/SYNPO2/PDLIM1/KAT2B/SIPA1L3/FSCN1/FBLIM1/PTK2/PDLIM7/SORBS1/TPM3/DCTN4/MYH14/LPP/LIMA1/MYO18A/MYLK/HDAC4/ACTA1
CC	GO:0005769	early endosome	70/2547	378/19520	0.0014516124836181	0.0267245580317383	0.0232728155268326	70	CNTNAP2/TRIM27/KCNQ1/FLOT1/TBC1D3/HLA-E/KIFC1/RUFY1/NIPA1/PMEPA1/SLC1A1/PACSIN2/TM9SF4/NRP1/ITCH/ANKFY1/SNX13/MVB12B/NEU3/RHOD/PRDX3/PLA2G4E/VPS16/UVRAG/TOM1/SNX3/INPP5F/PTPN1/CLVS1/ATP11A/TBC1D16/LAPTM4B/RAB5A/VAMP3/NUMB/ATP6V0D2/WASF2/EPHA3/DNER/CAV1/RAPGEF1/C1orf210/CYTIP/RABGEF1/GRIA1/LDLR/OSBPL6/NUCB1/ATP11B/CHMP1A/VCAM1/ANK2/EGFR/MYO1B/APOA5/CLN3/WDFY4/CFTR/RPS6KC1/SLC11A2/RNF157/MAP2K2/TRA…
CC	GO:0032591	dendritic spine membrane	7/2547	15/19520	0.00157544654788038	0.0281476307145598	0.0245120842170481	7	ITGA8/PALM/GRIA1/ATP2B1/PPP1R9B/KCNC3/TRPV1
CC	GO:0016010	dystrophin-associated glycoprotein complex	8/2547	19/19520	0.00164711443464092	0.0281476307145598	0.0245120842170481	8	SNTG2/SNTA1/PGM5/SNTG1/CAV3/UTRN/DAG1/SGCD
CC	GO:0090665	glycoprotein complex	8/2547	19/19520	0.00164711443464092	0.0281476307145598	0.0245120842170481	8	SNTG2/SNTA1/PGM5/SNTG1/CAV3/UTRN/DAG1/SGCD
CC	GO:0034399	nuclear periphery	29/2547	128/19520	0.00189083154180992	0.0308549328868073	0.0268697113836146	29	PSPC1/YY1/HLCS/SRPK1/PCNA/MBD1/NUP107/NUP93/RUNX1T1/NUP153/SCAF8/NUP35/STAG1/SATB2/CHMP1A/SORBS1/ATXN1/IFFO1/RAD21/DAG1/RNASEL/AKAP8/ERCC8/PPIG/ZNF350/ATF7/OGG1/SPTBN4/CENPF
CC	GO:0031965	nuclear membrane	56/2547	295/19520	0.00234410061839674	0.0358098775321033	0.0311846756400372	56	TRIM27/TNKS/MCM3AP/PLCB1/PHF20/C9orf72/GNAQ/BCL2/TMEM38B/SUN1/RAP1GAP2/P2RX5/OSBPL3/TXNL4A/CLMN/ALOX5AP/GRK5/NUP107/NUP93/NUP153/PHF11/MRPL19/PAK1/LYPLA1/WDFY3/EPHA3/NUP35/SMAD1/SYNE2/NUP54/OSBPL6/ALG14/ATP11B/SIRT1/EGFR/TNRC18/POM121/SYNE1/AK9/TAF3/LMNB2/CNEP1R1/DTL/RNF13/UNC50/DHX37/CLCA2/FZR1/INTS2/FAM169A/PUM2/BRIP1/RIF1/TEX2/LRPPRC/NRXN1
CC	GO:0000152	nuclear ubiquitin ligase complex	13/2547	43/19520	0.00250666514866162	0.03749553284873	0.0326526118049342	13	CBX7/CDC16/PCGF5/BRCA1/PCGF6/ANAPC5/ANAPC16/BARD1/RNF2/FZR1/ANAPC7/CDC20/PHC2
CC	GO:0098687	chromosomal region	63/2547	345/19520	0.00339817918528758	0.0460357104723864	0.0400897405374542	63	NLRP2/HSF1/TNKS/SUMO3/MIS18A/UHRF2/CENPC/CHAMP1/SYCP2L/PCNA/DYDC1/CHEK2/NUP160/DYDC2/DNA2/CENPP/TERT/UVRAG/BRCA2/NUP107/ZW10/MSH2/PRKDC/DYNC1LI1/KAT2B/CDT1/SIN3A/CFDP1/CENPT/PPP2R1A/SLX4/ANAPC16/STAG1/GAR1/XRCC5/KAT7/MAD1L1/SP100/ATR/TERF1/NHP2/DCLRE1B/KNTC1/BAZ1B/PTGES3/CBX5/DCTN4/SMG6/RAD21/DPY30/DYNC1I1/SMC4/PPP1CC/EZH1/CLASP1/CLIP1/CDC73/ATM/ATF7/BUB1/RIF1/ORC2/CENPF
